# Supplementary material for: Empirical assessment of the impact of sample number and read depth on RNA-Seq analysis workflow performance
Source: BMC Bioinformatics. 2018 Nov 14;19:423. doi: 10.1186/s12859-018-2445-2 (PMC6234607; doi:10.1186/s12859-018-2445-2)
Supplement: Supplementary file 1 — Original read depth of individual samples. (XLSX 12 kb) [file 12859_2018_2445_MOESM1_ESM.xlsx]

## Sheet: readCounts
Sample Name	Read Depth	Read Depth
classical01	13198444	13198444
classical02	33389661	33389661
classical03	37278863	37278863
classical04	17341127	17341127
classical05	28708344	28708344
classical07	24371494	24371494
classical08	20591873	20591873
classical09	9355083	9355083
classical10	10934200	10934200
classical11	24522481	24522481
classical12	24908286	24908286
classical13	28895172	28895172
classical14	24061679	24061679
classical15	13712693	13712693
classical16	18133328	18133328
classical17	23836594	23836594
nonclassical01	8870301	8870301
nonclassical02	27432709	27432709
nonclassical03	32385102	32385102
nonclassical04	29819425	29819425
nonclassical05	24659564	24659564
nonclassical06	18194803	18194803
nonclassical07	16097538	16097538
nonclassical08	21566882	21566882
nonclassical10	6991927	6991927
nonclassical11	28601429	28601429
nonclassical12	30968831	30968831
nonclassical13	19672615	19672615
nonclassical14	33724967	33724967
nonclassical16	23811719	23811719
nonclassical17	17979676	17979676
nonclassical18	25248515	25248515
