# Supplementary material for: Empirical assessment of the impact of sample number and read depth on RNA-Seq analysis workflow performance
Source: BMC Bioinformatics. 2018 Nov 14;19:423. doi: 10.1186/s12859-018-2445-2 (PMC6234607; doi:10.1186/s12859-018-2445-2)
Supplement: Supplementary file 2 — Sample combinations for each iteration at varying sample numbers. The same sample combinations were run at all read depths and for all workflows. (XLSX 21 kb) [file 12859_2018_2445_MOESM2_ESM.xlsx]

## Sheet: 3 samples
Iteration	1	2	3	4	5	6	7	8	9	10
Group A-1	classical07	classical02	classical03	classical11	classical07	classical02	classical05	classical05	classical02	classical02
Group A-2	classical11	classical05	classical12	classical12	classical11	classical08	classical12	classical11	classical11	classical07
Group A-3	classical13	classical07	classical17	classical14	classical12	classical13	classical14	classical14	classical13	classical12
Group B-1	nonclassical11	nonclassical05	nonclassical11	nonclassical02	nonclassical12	nonclassical04	nonclassical05	nonclassical02	nonclassical05	nonclassical05
Group B-2	nonclassical12	nonclassical08	nonclassical12	nonclassical03	nonclassical14	nonclassical05	nonclassical11	nonclassical04	nonclassical11	nonclassical08
Group B-3	nonclassical18	nonclassical14	nonclassical14	nonclassical04	nonclassical16	nonclassical16	nonclassical12	nonclassical14	nonclassical16	nonclassical12

## Sheet: 4 samples
Iteration	1	2	3	4	5	6	7	8	9	10
Group A-1	classical02	classical02	classical03	classical05	classical05	classical07	classical02	classical07	classical02	classical03
Group A-2	classical12	classical12	classical07	classical08	classical08	classical12	classical03	classical12	classical03	classical07
Group A-3	classical13	classical13	classical08	classical11	classical11	classical13	classical08	classical13	classical14	classical08
Group A-4	classical14	classical14	classical12	classical13	classical12	classical14	classical11	classical17	classical17	classical13
Group B -1	nonclassical02	nonclassical04	nonclassical08	nonclassical04	nonclassical02	nonclassical02	nonclassical03	nonclassical11	nonclassical02	nonclassical03
Group B -2	nonclassical12	nonclassical05	nonclassical14	nonclassical05	nonclassical04	nonclassical05	nonclassical04	nonclassical12	nonclassical08	nonclassical04
Group B -3	nonclassical14	nonclassical12	nonclassical16	nonclassical12	nonclassical08	nonclassical12	nonclassical05	nonclassical16	nonclassical16	nonclassical11
Group B -4	nonclassical16	nonclassical18	nonclassical18	nonclassical16	nonclassical11	nonclassical14	nonclassical11	nonclassical18	nonclassical18	nonclassical18

## Sheet: 5 samples
Iteration	1	2	3	4	5	6	7	8	9	10
Group A-1	classical02	classical02	classical02	classical07	classical02	classical07	classical02	classical02	classical02	classical02
Group A-2	classical07	classical07	classical03	classical08	classical03	classical08	classical03	classical07	classical03	classical03
Group A-3	classical08	classical12	classical05	classical12	classical08	classical13	classical05	classical08	classical05	classical07
Group A-4	classical13	classical13	classical07	classical14	classical11	classical14	classical12	classical11	classical08	classical13
Group A-5	classical17	classical17	classical08	classical17	classical14	classical17	classical14	classical12	classical14	classical17
Group B-1	nonclassical02	nonclassical03	nonclassical05	nonclassical02	nonclassical02	nonclassical03	nonclassical03	nonclassical04	nonclassical02	nonclassical03
Group B-2	nonclassical03	nonclassical04	nonclassical08	nonclassical05	nonclassical04	nonclassical04	nonclassical04	nonclassical08	nonclassical12	nonclassical08
Group B-3	nonclassical14	nonclassical11	nonclassical11	nonclassical12	nonclassical12	nonclassical08	nonclassical08	nonclassical11	nonclassical14	nonclassical12
Group B-4	nonclassical16	nonclassical14	nonclassical14	nonclassical14	nonclassical14	nonclassical16	nonclassical14	nonclassical16	nonclassical16	nonclassical14
Group B-5	nonclassical18	nonclassical18	nonclassical18	nonclassical18	nonclassical16	nonclassical18	nonclassical18	nonclassical18	nonclassical18	nonclassical18

## Sheet: 6 samples
Iteration	1	2	3	4	5	6	7	8	9	10
Group A-1	classical02	classical05	classical02	classical02	classical03	classical02	classical02	classical02	classical02	classical05
Group A-2	classical05	classical07	classical03	classical03	classical07	classical05	classical03	classical03	classical03	classical07
Group A-3	classical08	classical08	classical11	classical07	classical08	classical08	classical07	classical05	classical07	classical08
Group A-4	classical13	classical11	classical12	classical13	classical13	classical11	classical11	classical12	classical08	classical11
Group A-5	classical14	classical12	classical14	classical14	classical14	classical12	classical12	classical13	classical11	classical12
Group A-6	classical17	classical17	classical17	classical17	classical17	classical17	classical13	classical14	classical12	classical14
Group B-1	nonclassical02	nonclassical03	nonclassical03	nonclassical02	nonclassical03	nonclassical03	nonclassical02	nonclassical02	nonclassical02	nonclassical02
Group B-2	nonclassical03	nonclassical05	nonclassical08	nonclassical03	nonclassical04	nonclassical05	nonclassical03	nonclassical03	nonclassical03	nonclassical03
Group B-3	nonclassical04	nonclassical08	nonclassical11	nonclassical12	nonclassical05	nonclassical12	nonclassical05	nonclassical04	nonclassical05	nonclassical05
Group B-4	nonclassical05	nonclassical11	nonclassical14	nonclassical14	nonclassical11	nonclassical14	nonclassical08	nonclassical08	nonclassical11	nonclassical12
Group B-5	nonclassical12	nonclassical12	nonclassical16	nonclassical16	nonclassical14	nonclassical16	nonclassical14	nonclassical11	nonclassical14	nonclassical16
Group B-6	nonclassical14	nonclassical16	nonclassical18	nonclassical18	nonclassical16	nonclassical18	nonclassical18	nonclassical16	nonclassical18	nonclassical18

## Sheet: 7 samples
Iteration	1	2	3	4	5	6	7	8	9	10
Group A-1	classical03	classical02	classical02	classical03	classical03	classical02	classical02	classical02	classical02	classical02
Group A-2	classical05	classical03	classical05	classical07	classical05	classical05	classical03	classical03	classical03	classical03
Group A-3	classical07	classical05	classical11	classical11	classical07	classical07	classical07	classical07	classical05	classical07
Group A-4	classical08	classical07	classical12	classical12	classical08	classical08	classical08	classical08	classical07	classical08
Group A-5	classical13	classical08	classical13	classical13	classical11	classical11	classical12	classical11	classical08	classical12
Group A-6	classical14	classical12	classical14	classical14	classical14	classical12	classical13	classical14	classical12	classical14
Group A-7	classical17	classical17	classical17	classical17	classical17	classical13	classical17	classical17	classical14	classical17
Group B-1	nonclassical03	nonclassical02	nonclassical02	nonclassical02	nonclassical02	nonclassical02	nonclassical03	nonclassical02	nonclassical02	nonclassical03
Group B-2	nonclassical04	nonclassical04	nonclassical04	nonclassical03	nonclassical04	nonclassical05	nonclassical04	nonclassical03	nonclassical03	nonclassical05
Group B-3	nonclassical05	nonclassical05	nonclassical05	nonclassical04	nonclassical08	nonclassical08	nonclassical05	nonclassical04	nonclassical05	nonclassical11
Group B-4	nonclassical08	nonclassical08	nonclassical08	nonclassical11	nonclassical11	nonclassical11	nonclassical08	nonclassical05	nonclassical08	nonclassical12
Group B-5	nonclassical12	nonclassical12	nonclassical14	nonclassical14	nonclassical12	nonclassical12	nonclassical11	nonclassical08	nonclassical11	nonclassical14
Group B-6	nonclassical14	nonclassical16	nonclassical16	nonclassical16	nonclassical14	nonclassical14	nonclassical16	nonclassical14	nonclassical12	nonclassical16
Group B-7	nonclassical16	nonclassical18	nonclassical18	nonclassical18	nonclassical18	nonclassical18	nonclassical18	nonclassical16	nonclassical16	nonclassical18

## Sheet: 8 samples
Iteration	1	2	3	4	5	6	7	8	9	10
Group A-1	classical03	classical02	classical02	classical02	classical02	classical02	classical02	classical02	classical02	classical03
Group A-2	classical05	classical03	classical03	classical03	classical03	classical03	classical05	classical05	classical03	classical05
Group A-3	classical08	classical05	classical05	classical05	classical05	classical05	classical07	classical07	classical05	classical08
Group A-4	classical11	classical07	classical07	classical08	classical07	classical07	classical08	classical11	classical07	classical11
Group A-5	classical12	classical08	classical08	classical11	classical08	classical08	classical11	classical12	classical08	classical12
Group A-6	classical13	classical11	classical11	classical13	classical12	classical12	classical12	classical13	classical11	classical13
Group A-7	classical14	classical12	classical12	classical14	classical13	classical14	classical13	classical14	classical12	classical14
Group A-8	classical17	classical17	classical13	classical17	classical17	classical17	classical14	classical17	classical14	classical17
Group B-1	nonclassical03	nonclassical02	nonclassical02	nonclassical03	nonclassical02	nonclassical02	nonclassical02	nonclassical02	nonclassical02	nonclassical02
Group B-2	nonclassical04	nonclassical03	nonclassical05	nonclassical04	nonclassical03	nonclassical03	nonclassical04	nonclassical04	nonclassical04	nonclassical03
Group B-3	nonclassical08	nonclassical05	nonclassical08	nonclassical05	nonclassical04	nonclassical05	nonclassical05	nonclassical05	nonclassical05	nonclassical05
Group B-4	nonclassical11	nonclassical08	nonclassical11	nonclassical08	nonclassical05	nonclassical08	nonclassical08	nonclassical11	nonclassical08	nonclassical08
Group B-5	nonclassical12	nonclassical12	nonclassical12	nonclassical11	nonclassical08	nonclassical12	nonclassical12	nonclassical12	nonclassical12	nonclassical11
Group B-6	nonclassical14	nonclassical14	nonclassical14	nonclassical12	nonclassical11	nonclassical14	nonclassical14	nonclassical14	nonclassical14	nonclassical12
Group B-7	nonclassical16	nonclassical16	nonclassical16	nonclassical16	nonclassical14	nonclassical16	nonclassical16	nonclassical16	nonclassical16	nonclassical14
Group B-8	nonclassical18	nonclassical18	nonclassical18	nonclassical18	nonclassical16	nonclassical18	nonclassical18	nonclassical18	nonclassical18	nonclassical16

## Sheet: 9 samples
Iteration	1	2	3	4	5	6	7	8	9	10
Group A-1	classical03	classical02	classical02	classical03	classical03	classical02	classical02	classical02	classical02	classical02
Group A-2	classical05	classical03	classical03	classical05	classical05	classical03	classical03	classical03	classical03	classical05
Group A-3	classical07	classical07	classical07	classical07	classical07	classical07	classical05	classical05	classical05	classical07
Group A-4	classical08	classical08	classical08	classical08	classical08	classical08	classical07	classical07	classical07	classical08
Group A-5	classical11	classical11	classical11	classical11	classical11	classical11	classical08	classical08	classical11	classical11
Group A-6	classical12	classical12	classical12	classical12	classical12	classical12	classical11	classical11	classical12	classical12
Group A-7	classical13	classical13	classical13	classical13	classical13	classical13	classical12	classical13	classical13	classical13
Group A-8	classical14	classical14	classical14	classical14	classical14	classical14	classical13	classical14	classical14	classical14
Group A-9	classical17	classical17	classical17	classical17	classical17	classical17	classical17	classical17	classical17	classical17
Group B-1	nonclassical02	nonclassical03	nonclassical02	nonclassical02	nonclassical02	nonclassical02	nonclassical02	nonclassical02	nonclassical02	nonclassical02
Group B-2	nonclassical03	nonclassical04	nonclassical04	nonclassical03	nonclassical03	nonclassical03	nonclassical03	nonclassical03	nonclassical03	nonclassical03
Group B-3	nonclassical04	nonclassical05	nonclassical05	nonclassical04	nonclassical04	nonclassical04	nonclassical04	nonclassical04	nonclassical04	nonclassical04
Group B-4	nonclassical05	nonclassical08	nonclassical08	nonclassical05	nonclassical08	nonclassical05	nonclassical05	nonclassical05	nonclassical05	nonclassical05
Group B-5	nonclassical08	nonclassical11	nonclassical11	nonclassical08	nonclassical11	nonclassical08	nonclassical08	nonclassical08	nonclassical08	nonclassical08
Group B-6	nonclassical12	nonclassical12	nonclassical12	nonclassical11	nonclassical12	nonclassical11	nonclassical12	nonclassical11	nonclassical11	nonclassical11
Group B-7	nonclassical14	nonclassical14	nonclassical14	nonclassical12	nonclassical14	nonclassical14	nonclassical14	nonclassical12	nonclassical14	nonclassical14
Group B-8	nonclassical16	nonclassical16	nonclassical16	nonclassical14	nonclassical16	nonclassical16	nonclassical16	nonclassical14	nonclassical16	nonclassical16
Group B-9	nonclassical18	nonclassical18	nonclassical18	nonclassical18	nonclassical18	nonclassical18	nonclassical18	nonclassical18	nonclassical18	nonclassical18

## Sheet: 12 samples 
Iteration	1	2	3	4	5	6	7	8	9	10
Group A-1	classical01	classical01	classical01	classical01	classical01	classical01	classical01	classical01	classical02	classical01
Group A-2	classical02	classical02	classical02	classical02	classical02	classical02	classical02	classical02	classical03	classical03
Group A-3	classical03	classical04	classical03	classical03	classical03	classical03	classical03	classical03	classical04	classical04
Group A-4	classical04	classical05	classical04	classical05	classical05	classical05	classical04	classical04	classical05	classical05
Group A-5	classical05	classical07	classical05	classical07	classical07	classical07	classical05	classical05	classical07	classical07
Group A-6	classical07	classical10	classical07	classical08	classical08	classical08	classical07	classical07	classical08	classical10
Group A-7	classical11	classical11	classical08	classical10	classical11	classical11	classical11	classical08	classical10	classical11
Group A-8	classical13	classical12	classical10	classical12	classical12	classical12	classical12	classical12	classical11	classical12
Group A-9	classical14	classical13	classical11	classical14	classical13	classical13	classical13	classical13	classical12	classical13
Group A-10	classical15	classical14	classical12	classical15	classical15	classical14	classical14	classical14	classical13	classical15
Group A-11	classical16	classical15	classical15	classical16	classical16	classical16	classical15	classical15	classical14	classical16
Group A-12	classical17	classical17	classical16	classical17	classical17	classical17	classical16	classical16	classical16	classical17
Group B-1	nonclassical02	nonclassical02	nonclassical02	nonclassical03	nonclassical02	nonclassical02	nonclassical02	nonclassical02	nonclassical02	nonclassical02
Group B-2	nonclassical03	nonclassical03	nonclassical03	nonclassical05	nonclassical04	nonclassical03	nonclassical03	nonclassical03	nonclassical03	nonclassical03
Group B-3	nonclassical04	nonclassical05	nonclassical04	nonclassical06	nonclassical05	nonclassical04	nonclassical04	nonclassical04	nonclassical04	nonclassical04
Group B-4	nonclassical05	nonclassical06	nonclassical06	nonclassical07	nonclassical06	nonclassical05	nonclassical06	nonclassical05	nonclassical05	nonclassical05
Group B-5	nonclassical06	nonclassical07	nonclassical07	nonclassical08	nonclassical07	nonclassical06	nonclassical07	nonclassical06	nonclassical06	nonclassical07
Group B-6	nonclassical07	nonclassical08	nonclassical08	nonclassical11	nonclassical08	nonclassical07	nonclassical08	nonclassical07	nonclassical07	nonclassical08
Group B-7	nonclassical08	nonclassical12	nonclassical11	nonclassical12	nonclassical11	nonclassical08	nonclassical11	nonclassical11	nonclassical08	nonclassical11
Group B-8	nonclassical11	nonclassical13	nonclassical12	nonclassical13	nonclassical12	nonclassical13	nonclassical13	nonclassical12	nonclassical11	nonclassical12
Group B-9	nonclassical12	nonclassical14	nonclassical13	nonclassical14	nonclassical14	nonclassical14	nonclassical14	nonclassical13	nonclassical12	nonclassical13
Group B-10	nonclassical13	nonclassical16	nonclassical14	nonclassical16	nonclassical16	nonclassical16	nonclassical16	nonclassical16	nonclassical16	nonclassical14
Group B-11	nonclassical16	nonclassical17	nonclassical17	nonclassical17	nonclassical17	nonclassical17	nonclassical17	nonclassical17	nonclassical17	nonclassical16
Group B-12	nonclassical17	nonclassical18	nonclassical18	nonclassical18	nonclassical18	nonclassical18	nonclassical18	nonclassical18	nonclassical18	nonclassical18

## Sheet: 15 samples
Iteration	1	2	3	4	5	6	7	8	9	10
Group A-1	classical01	classical01	classical01	classical01	classical01	classical01	classical01	classical01	classical01	classical01
Group A-2	classical03	classical02	classical02	classical02	classical02	classical02	classical02	classical02	classical02	classical02
Group A-3	classical04	classical04	classical03	classical03	classical03	classical03	classical03	classical03	classical03	classical03
Group A-4	classical05	classical05	classical04	classical04	classical04	classical05	classical04	classical04	classical04	classical04
Group A-5	classical07	classical07	classical05	classical05	classical05	classical07	classical05	classical05	classical05	classical05
Group A-6	classical08	classical08	classical07	classical07	classical07	classical08	classical07	classical07	classical07	classical07
Group A-7	classical09	classical09	classical08	classical08	classical08	classical09	classical08	classical08	classical08	classical08
Group A-8	classical10	classical10	classical09	classical09	classical09	classical10	classical09	classical09	classical10	classical09
Group A-9	classical11	classical11	classical10	classical11	classical10	classical11	classical10	classical10	classical11	classical10
Group A-10	classical12	classical12	classical11	classical12	classical11	classical12	classical11	classical11	classical12	classical11
Group A-11	classical13	classical13	classical12	classical13	classical13	classical13	classical12	classical12	classical13	classical12
Group A-12	classical14	classical14	classical13	classical14	classical14	classical14	classical13	classical13	classical14	classical13
Group A-13	classical15	classical15	classical14	classical15	classical15	classical15	classical14	classical14	classical15	classical14
Group A-14	classical16	classical16	classical16	classical16	classical16	classical16	classical16	classical15	classical16	classical15
Group A-15	classical17	classical17	classical17	classical17	classical17	classical17	classical17	classical17	classical17	classical17
Group B-1	nonclassical01	nonclassical01	nonclassical01	nonclassical01	nonclassical01	nonclassical02	nonclassical01	nonclassical01	nonclassical01	nonclassical01
Group B-2	nonclassical02	nonclassical02	nonclassical03	nonclassical02	nonclassical02	nonclassical03	nonclassical02	nonclassical02	nonclassical02	nonclassical02
Group B-3	nonclassical03	nonclassical03	nonclassical04	nonclassical04	nonclassical03	nonclassical04	nonclassical03	nonclassical03	nonclassical03	nonclassical04
Group B-4	nonclassical04	nonclassical04	nonclassical05	nonclassical05	nonclassical05	nonclassical05	nonclassical04	nonclassical04	nonclassical04	nonclassical05
Group B-5	nonclassical05	nonclassical05	nonclassical06	nonclassical06	nonclassical06	nonclassical06	nonclassical05	nonclassical05	nonclassical05	nonclassical06
Group B-6	nonclassical06	nonclassical06	nonclassical07	nonclassical07	nonclassical07	nonclassical07	nonclassical06	nonclassical06	nonclassical06	nonclassical07
Group B-7	nonclassical07	nonclassical07	nonclassical08	nonclassical08	nonclassical08	nonclassical08	nonclassical07	nonclassical07	nonclassical07	nonclassical08
Group B-8	nonclassical08	nonclassical10	nonclassical10	nonclassical10	nonclassical10	nonclassical10	nonclassical08	nonclassical10	nonclassical08	nonclassical10
Group B-9	nonclassical10	nonclassical11	nonclassical11	nonclassical11	nonclassical11	nonclassical11	nonclassical10	nonclassical11	nonclassical10	nonclassical11
Group B-10	nonclassical11	nonclassical12	nonclassical12	nonclassical12	nonclassical12	nonclassical12	nonclassical11	nonclassical12	nonclassical11	nonclassical12
Group B-11	nonclassical13	nonclassical13	nonclassical13	nonclassical13	nonclassical13	nonclassical13	nonclassical12	nonclassical13	nonclassical12	nonclassical13
Group B-12	nonclassical14	nonclassical14	nonclassical14	nonclassical14	nonclassical14	nonclassical14	nonclassical13	nonclassical14	nonclassical14	nonclassical14
Group B-13	nonclassical16	nonclassical16	nonclassical16	nonclassical16	nonclassical16	nonclassical16	nonclassical16	nonclassical16	nonclassical16	nonclassical16
Group B-14	nonclassical17	nonclassical17	nonclassical17	nonclassical17	nonclassical17	nonclassical17	nonclassical17	nonclassical17	nonclassical17	nonclassical17
Group B-15	nonclassical18	nonclassical18	nonclassical18	nonclassical18	nonclassical18	nonclassical18	nonclassical18	nonclassical18	nonclassical18	nonclassical18
