# Supplementary material for: Empirical assessment of the impact of sample number and read depth on RNA-Seq analysis workflow performance
Source: BMC Bioinformatics. 2018 Nov 14;19:423. doi: 10.1186/s12859-018-2445-2 (PMC6234607; doi:10.1186/s12859-018-2445-2)
Supplement: Supplementary file 3 — Table of software tools, with versions and runtime parameters. (XLSX 15 kb) [file 12859_2018_2445_MOESM3_ESM.xlsx]

## Sheet: Read Aligner
Aligner	Version	Command
HISAT2	2.1.0	hisat2 --dta -p 4 -x genome -U read1.fastq --known-splicesite-infile splicesites.txt -S Hs/aligned.sam
Kallisto	0.43.1	kallisto quant -i genes.idx -t 1 -b 100 -o KaKa --pseudobam --single -l 360 -s 200 read1.fastq > Ka/aligned.sam
Salmon	0.8.2	salmon quant -i genes.quasi.index --numBootstraps 100 -l U -p 12 -r read1.fastq -o SnSn
STAR	2.5.3a	STAR --runThreadN 4 --outFileNamePrefix Sr/ --genomeDir genome --readFilesIn read1.fastq --quantMode GeneCounts

## Sheet: Expression Modeler
Modeler	Version	Command
Kallisto	0.43.1	See Kallisto aligner command
RSEM	1.3.0	rsem-calculate-expression --star --star-path=/STAR/bin/ -p 4 read1.fastq RSEM/genome /read1/
Salmon	0.8.2	See Salmon aligner command
STAR	2.5.3a	See Star aligner command
Stringtie	1.3.3	stringtie accepted_hits.sam.sorted -p 4 -o St/expression.gtf -G genes.gtf -A St/expression.tab -B -e

## Sheet: Differential Expression
DE tool	Code	Version	Commands	Notes
Ballgown	Bl	2.8.0	pData <- data.frame(id=colnames(expMat), group=groupings) gownDE <- stattest(gowntable=expMat, pData=pData, feature=compType, covariate="group", getFC=TRUE) sig <- gownDE[c(gownDE$qval<0.05),] sig <- sig[c(!is.na(sig$qval)),]	compType is "transcript" or "gene"
DESeq2	De	1.17.9	rounded <- round(expMat, 0) frame <- data.frame(groupings, row.names = colnames(expMat)) dds<-DESeqDataSetFromMatrix(countData = rounded, colData = frame, design = ~ groupings) dds<-DESeq(dds) res<-results(dds, alpha=0.05) sig <- res[c(res$padj<0.05),] sig <- sig[c(!is.na(sig$padj)),]
edgeR	Er	3.18.1	y<-DGEList(counts=expMat,group=groupings) y<-calcNormFactors(y) y<-estimateCommonDisp(y) y<-estimateTagwiseDisp(y) et<-exactTest(y) adjp<-topTags(et,n=nrow(et)) res<-adjp$table sig <- res[c(res$FDR<0.05),] sig <- sig[c(!is.na(sig$FDR)),]	filtered genes/transcripts with CPM <1 in more than half the samples
limma+voom	Lo	3.32.3	dge<-DGEList(counts=countMat) dge<-calcNormFactors(dge, method="TMM") v<-voom(dge, designMat, plot=FALSE) fit<-lmFit(v,designMat) fit<-eBayes(fit) res<-topTable(fit, coef=comparison,adjust="BH", n=Inf) sig<-subset(res, adj.P.Val<0.05)	filtered genes/transcripts expressed in less than half of samples
NOISeqBIO	No	2.20.0	noiSeqBioOut<-noiseqbio(myData, norm="tmm", factor="group", filter=1) noiSig <- degenes(noiSeqBioOut, q=0.95, M=NULL)
SAMseq	Sa	2	samfit <- SAMseq(countMat, groupings, resp.type = "Two class unpaired", geneid=row.names(countMat), fdr=0.05)

## Sheet: Microarray Analysis
DE tool	Verison	Code	Notes
limma	3.30.3	eset<-ExpressionSet(as.matrix(arrayData)) fit<-lmFit(eset, designMat) fit<-eBayes(fit) res<-topTable(fit, coef=comparison,adjust="BH", n=Inf)	Probes were filtered: retained probes in which the values of all samples in one group were above the 10th percentile of the intensity data overall
SAM	2	data=list(x=data,y=grouping,geneid=as.matrix(names),genenames=as.matrix(uniqid),logged2=T) samr.obj<-samr(data,resp.type="Two class unpaired",nperms=100) delta.table<-samr.compute.delta.table(samr.obj) delta<-delta.table[delta.table[,5] < 0.05,1] delta.min<-delta[1] siggenes.table<-samr.compute.siggenes.table(samr.obj,delta.min,data,delta.table)

## Sheet: Other
Tool	Version	Command
samtools	1.5
tximport	1.4.0
R	3.4.3
Bioconductor	3.4
ShortRead	1.32.1	nReads<-3e+04 sampled<-FastqSampler("read1.fastq", nReads) extract<-yield(sampled) writeFastq(extract, file.path(outputDir,paste0(sampleName,".fastq")), mode="w", compress= FALSE, full=TRUE)
