# Supplementary material for: Empirical assessment of the impact of sample number and read depth on RNA-Seq analysis workflow performance
Source: BMC Bioinformatics. 2018 Nov 14;19:423. doi: 10.1186/s12859-018-2445-2 (PMC6234607; doi:10.1186/s12859-018-2445-2)
Supplement: Supplementary file 4 — Literature survey citations and average sample number. 200 studies containing RNA-Seq differential expression analysis, either from all species or limited to primary human samples. Average sample number from these studies is also displayed in Fig. 4. (XLSX 52 kb) [file 12859_2018_2445_MOESM4_ESM.xlsx]

## Sheet: All Species
Title	Authors	Details	PMID	EntrezUID	Average sample number per group
Transcriptional signature of lymphoblastoid cell lines of BRCA1, BRCA2 and non-BRCA1/2 high risk breast cancer families.	Pouliot MC, Kothari C, Joly-Beauparlant C, Labrie Y, Ouellette G, Simard J, Droit A, Durocher F.	Oncotarget. 2017 Aug 12;8(45):78691-78712. doi: 10.18632/oncotarget.20219. eCollection 2017 Oct 3.	PMID:29108258 | PMCID:PMC5667991	29108258	29.25
RNA-Seq Analysis Reveals a Negative Role of KLF16 in Adipogenesis.	Jang MK, Lee S, Jung MH.	PLoS One. 2016 Sep 9;11(9):e0162238. doi: 10.1371/journal.pone.0162238. eCollection 2016.	PMID:27611969 | PMCID:PMC5017575	27611969	1
Transcriptome profile analysis of adipose tissues from fat and short-tailed sheep.	Wang X, Zhou G, Xu X, Geng R, Zhou J, Yang Y, Yang Z, Chen Y.	Gene. 2014 Oct 10;549(2):252-7. doi: 10.1016/j.gene.2014.07.072. Epub 2014 Aug 1.	PMID:25088569	25088569	1
RNA-Seq transcriptome profiling of upland cotton (Gossypium hirsutum L.) root tissue under water-deficit stress.	Bowman MJ, Park W, Bauer PJ, Udall JA, Page JT, Raney J, Scheffler BE, Jones DC, Campbell BT.	PLoS One. 2013 Dec 6;8(12):e82634. doi: 10.1371/journal.pone.0082634. eCollection 2013.	PMID:24324815 | PMCID:PMC3855774	24324815	3
Transcriptomic Profile of Whole Blood Cells from Elderly Subjects Fed Probiotic Bacteria Lactobacillus rhamnosus GG ATCC 53103 (LGG) in a Phase I Open Label Study.	Solano-Aguilar G, Molokin A, Botelho C, Fiorino AM, Vinyard B, Li R, Chen C, Urban J Jr, Dawson H, Andreyeva I, Haverkamp M, Hibberd PL.	PLoS One. 2016 Feb 9;11(2):e0147426. doi: 10.1371/journal.pone.0147426. eCollection 2016.	PMID:26859761 | PMCID:PMC4747532	26859761	11
Whole blood transcriptional profiling comparison between different milk yield of Chinese Holstein cows using RNA-seq data.	Bai X, Zheng Z, Liu B, Ji X, Bai Y, Zhang W.	BMC Genomics. 2016 Aug 22;17 Suppl 7:512. doi: 10.1186/s12864-016-2901-1.	PMID:27557137 | PMCID:PMC5001199	27557137	11.5
Differential expression of the chemosensory transcriptome in two populations of the stemborer Sesamia nonagrioides.	Glaser N, Gallot A, Legeai F, Harry M, Kaiser L, Le Ru B, Calatayud PA, Jacquin-Joly E.	Insect Biochem Mol Biol. 2015 Oct;65:28-34. doi: 10.1016/j.ibmb.2015.07.008. Epub 2015 Aug 24.	PMID:26316282	26316282	3
Sex-specific gene expression in the mosquito Culex pipiens f. molestus in response to artificial light at night.	Honnen AC, Johnston PR, Monaghan MT.	BMC Genomics. 2016 Jan 5;17:22. doi: 10.1186/s12864-015-2336-0.	PMID:26728786 | PMCID:PMC4700752	26728786	2
Transcriptome analysis reveals differences in mechanisms regulating cessation of luteal function in pregnant and non-pregnant dogs.	Zatta S, Rehrauer H, Gram A, Boos A, Kowalewski MP.	BMC Genomics. 2017 Sep 27;18(1):757. doi: 10.1186/s12864-017-4084-9.	PMID:28954628 | PMCID:PMC5618722	28954628	4
Identification and functional analysis of differentially expressed genes in poorly differentiated hepatocellular carcinoma using RNA-seq.	Huang Y, Pan J, Chen D, Zheng J, Qiu F, Li F, Wu Y, Wu W, Huang X, Qian J.	Oncotarget. 2017 May 30;8(22):35973-35983. doi: 10.18632/oncotarget.16415.	PMID:28415592 | PMCID:PMC5482631	28415592	3
RNA-seq analysis of the effect of kanamycin and the ABC transporter AtWBC19 on Arabidopsis thaliana seedlings reveals changes in metal content.	Mentewab A, Matheson K, Adebiyi M, Robinson S, Elston B.	PLoS One. 2014 Oct 13;9(10):e109310. doi: 10.1371/journal.pone.0109310. eCollection 2014.	PMID:25310285 | PMCID:PMC4195610	25310285	1
Transcriptome profiling of tobacco (Nicotiana tabacum) pollen and pollen tubes.	Conze LL, Berlin S, Le Bail A, Kost B.	BMC Genomics. 2017 Aug 7;18(1):581. doi: 10.1186/s12864-017-3972-3.	PMID:28784084 | PMCID:PMC5545845	28784084	1
Genome-wide transcriptome analysis of female-sterile rice ovule shed light on its abortive mechanism.	Yang L, Wu Y, Yu M, Mao B, Zhao B, Wang J.	Planta. 2016 Nov;244(5):1011-1028. Epub 2016 Jun 29.	PMID:27357232	27357232	1
Tissue-specific transcriptome characterization for developing tadpoles of the northern leopard frog (Lithobates pipiens).	Row JR, Donaldson ME, Longhi JN, Saville BJ, Murray DL.	Genomics. 2016 Dec;108(5-6):232-240. doi: 10.1016/j.ygeno.2016.10.002. Epub 2016 Oct 11.	PMID:27732888	27732888	2.5
Open chromatin mapping identifies transcriptional networks regulating human epididymis epithelial function.	Browne JA, Yang R, Song L, Crawford GE, Leir SH, Harris A.	Mol Hum Reprod. 2014 Dec;20(12):1198-207. doi: 10.1093/molehr/gau075. Epub 2014 Sep 1.	PMID:25180270 | PMCID:PMC4235575	25180270	4
RNA-Seq-derived identification of differential transcription in the eggplant (Solanum melongena) following inoculation with bacterial wilt.	Chen N, Yu B, Dong R, Lei J, Chen C, Cao B.	Gene. 2018 Feb 20;644:137-147. doi: 10.1016/j.gene.2017.11.003. Epub 2017 Nov 3.	PMID:29104166	29104166	10
Genetic Pathways of Neuroregeneration in a Novel Mild Traumatic Brain Injury Model in Adult Zebrafish.	Maheras AL, Dix B, Carmo OMS, Young AE, Gill VN, Sun JL, Booker AR, Thomason HA, Ibrahim AE, Stanislaw L, Dallego JC, Ngo CN, Chen A, Fortini BK, Spence RD.	eNeuro. 2018 Jan 3;5(1). pii: ENEURO.0208-17.2017. doi: 10.1523/ENEURO.0208-17.2017. eCollection 2018 Jan-Feb.	PMID:29302617 | PMCID:PMC5752677	29302617	2
Comparative Transcriptome Analysis of Fetal Skin Reveals Key Genes Related to Hair Follicle Morphogenesis in Cashmere Goats.	Gao Y, Wang X, Yan H, Zeng J, Ma S, Niu Y, Zhou G, Jiang Y, Chen Y.	PLoS One. 2016 Mar 9;11(3):e0151118. doi: 10.1371/journal.pone.0151118. eCollection 2016.	PMID:26959817 | PMCID:PMC4784850	26959817	3
YAP regulates the expression of Hoxa1 and Hoxc13 in mouse and human oral and skin epithelial tissues.	Liu M, Zhao S, Lin Q, Wang XP.	Mol Cell Biol. 2015 Apr;35(8):1449-61. doi: 10.1128/MCB.00765-14. Epub 2015 Feb 17.	PMID:25691658 | PMCID:PMC4372702	25691658	1
Transcriptome profiling of radish (Raphanus sativus L.) root and identification of genes involved in response to Lead (Pb) stress with next generation sequencing.	Wang Y, Xu L, Chen Y, Shen H, Gong Y, Limera C, Liu L.	PLoS One. 2013 Jun 20;8(6):e66539. doi: 10.1371/journal.pone.0066539. Print 2013.	PMID:23840502 | PMCID:PMC3688795	23840502	1
Repositioning of Memantine as a Potential Novel Therapeutic Agent against Meningitic E. coli-Induced Pathogenicities through Disease-Associated Alpha7 Cholinergic Pathway and RNA Sequencing-Based Transcriptome Analysis of Host Inflammatory Responses.	Yu JY, Zhang B, Peng L, Wu CH, Cao H, Zhong JF, Hoffman J, Huang SH.	PLoS One. 2015 May 19;10(5):e0121911. doi: 10.1371/journal.pone.0121911. eCollection 2015.	PMID:25993608 | PMCID:PMC4437645	25993608	3
Adaptive Modifications of Muscle Phenotype in High-Altitude Deer Mice Are Associated with Evolved Changes in Gene Regulation.	Scott GR, Elogio TS, Lui MA, Storz JF, Cheviron ZA.	Mol Biol Evol. 2015 Aug;32(8):1962-76. doi: 10.1093/molbev/msv076. Epub 2015 Apr 7.	PMID:25851956 | PMCID:PMC4592356	25851956	5.25
Comparative RNA-seq analysis of transcriptome dynamics during petal development in Rosa chinensis.	Han Y, Wan H, Cheng T, Wang J, Yang W, Pan H, Zhang Q.	Sci Rep. 2017 Feb 22;7:43382. doi: 10.1038/srep43382.	PMID:28225056 | PMCID:PMC5320579	28225056	2
Insights into the Role of the Berry-Specific Ethylene Responsive Factor VviERF045.	Leida C, Dal Rì A, Dalla Costa L, Gómez MD, Pompili V, Sonego P, Engelen K, Masuero D, Ríos G, Moser C.	Front Plant Sci. 2016 Dec 9;7:1793. doi: 10.3389/fpls.2016.01793. eCollection 2016.	PMID:28018369 | PMCID:PMC5146979	28018369	3
Transcriptional profiling of human femoral mesenchymal stem cells in osteoporosis and its association with adipogenesis.	Choi YJ, Song I, Jin Y, Jin HS, Ji HM, Jeong SY, Won YY, Chung YS.	Gene. 2017 Oct 20;632:7-15. doi: 10.1016/j.gene.2017.08.015. Epub 2017 Aug 24.	PMID:28844671	28844671	4
Genes related to mitochondrial functions are differentially expressed in phosphine-resistant and -susceptible Tribolium castaneum.	Oppert B, Guedes RN, Aikins MJ, Perkin L, Chen Z, Phillips TW, Zhu KY, Opit GP, Hoon K, Sun Y, Meredith G, Bramlett K, Hernandez NS, Sanderson B, Taylor MW, Dhingra D, Blakey B, Lorenzen M, Adedipe F, Arthur F.	BMC Genomics. 2015 Nov 18;16:968. doi: 10.1186/s12864-015-2121-0.	PMID:26582239 | PMCID:PMC4650509	26582239	3
High light exposure on seed coat increases lipid accumulation in seeds of castor bean (Ricinus communis L.), a nongreen oilseed crop.	Zhang Y, Mulpuri S, Liu A.	Photosynth Res. 2016 May;128(2):125-40. doi: 10.1007/s11120-015-0206-x. Epub 2015 Nov 20.	PMID:26589321	26589321	1
Integrative analysis of transcriptomic and metabolomic profiling of ascites syndrome in broiler chickens induced by low temperature.	Shi S, Shen Y, Zhao Z, Hou Z, Yang Y, Zhou H, Zou J, Guo Y.	Mol Biosyst. 2014 Nov;10(11):2984-93. doi: 10.1039/c4mb00360h.	PMID:25178933	25178933	3
Gaucher disease: transcriptome analyses using microarray or mRNA sequencing in a Gba1 mutant mouse model treated with velaglucerase alfa or imiglucerase.	Dasgupta N, Xu YH, Oh S, Sun Y, Jia L, Keddache M, Grabowski GA.	PLoS One. 2013 Oct 4;8(10):e74912. doi: 10.1371/journal.pone.0074912. eCollection 2013.	PMID:24124461 | PMCID:PMC3790783	24124461	4.5
Glutathione-Disrupted Biofilms of Clinical Pseudomonas aeruginosa Strains Exhibit an Enhanced Antibiotic Effect and a Novel Biofilm Transcriptome.	Klare W, Das T, Ibugo A, Buckle E, Manefield M, Manos J.	Antimicrob Agents Chemother. 2016 Jul 22;60(8):4539-51. doi: 10.1128/AAC.02919-15. Print 2016 Aug.	PMID:27161630 | PMCID:PMC4958218	27161630	2
Zinc finger protein 407 overexpression upregulates PPAR target gene expression and improves glucose homeostasis in mice.	Charrier A, Wang L, Stephenson EJ, Ghanta SV, Ko CW, Croniger CM, Bridges D, Buchner DA.	Am J Physiol Endocrinol Metab. 2016 Nov 1;311(5):E869-E880. doi: 10.1152/ajpendo.00234.2016. Epub 2016 Sep 13.	PMID:27624101 | PMCID:PMC5130358	27624101	5
Gonadal transcriptome analysis of male and female olive flounder (Paralichthys olivaceus).	Fan Z, You F, Wang L, Weng S, Wu Z, Hu J, Zou Y, Tan X, Zhang P.	Biomed Res Int. 2014;2014:291067. doi: 10.1155/2014/291067. Epub 2014 Jul 6.	PMID:25121093 | PMCID:PMC4121151	25121093	1
Pregnancy-induced gene expression changes in vivo among women with rheumatoid arthritis: a pilot study.	Goin DE, Smed MK, Pachter L, Purdom E, Nelson JL, Kjærgaard H, Olsen J, Hetland ML, Zoffmann V, Ottesen B, Jawaheer D.	Arthritis Res Ther. 2017 May 25;19(1):104. doi: 10.1186/s13075-017-1312-2.	PMID:28545501 | PMCID:PMC5445464	28545501	5.3
Complete Circular Genome Sequence and Temperature Independent Adaptation to Anaerobiosis of Listeria weihenstephanensis DSM 24698.	Ferrari E, Walter MC, Huptas C, Scherer S, Müller-Herbst S.	Front Microbiol. 2017 Sep 1;8:1672. doi: 10.3389/fmicb.2017.01672. eCollection 2017.	PMID:28919887 | PMCID:PMC5585140	28919887	1
Transcriptome profiling of Arabian horse blood during training regimens.	Ropka-Molik K, Stefaniuk-Szmukier M, Żukowski K, Piórkowska K, Gurgul A, Bugno-Poniewierska M.	BMC Genet. 2017 Apr 5;18(1):31. doi: 10.1186/s12863-017-0499-1.	PMID:28381206 | PMCID:PMC5382464	28381206	10.5
Molecular characterization of tsetse's proboscis and its response to Trypanosoma congolense infection.	Awuoche EO, Weiss BL, Vigneron A, Mireji PO, Aksoy E, Nyambega B, Attardo GM, Wu Y, O'Neill M, Murilla G, Aksoy S.	PLoS Negl Trop Dis. 2017 Nov 20;11(11):e0006057. doi: 10.1371/journal.pntd.0006057. eCollection 2017 Nov.	PMID:29155830 | PMCID:PMC5695773	29155830	2
Transcriptome profiling of Xanthomonas campestris pv. campestris grown in minimal medium MMX and rich medium NYG.	Liu W, Yu YH, Cao SY, Niu XN, Jiang W, Liu GF, Jiang BL, Tang DJ, Lu GT, He YQ, Tang JL.	Res Microbiol. 2013 Jun;164(5):466-79. doi: 10.1016/j.resmic.2013.02.005. Epub 2013 Mar 5.	PMID:23470514	23470514	2
Gene expression profile analysis of Ligon lintless-1 (Li1) mutant reveals important genes and pathways in cotton leaf and fiber development.	Ding M, Jiang Y, Cao Y, Lin L, He S, Zhou W, Rong J.	Gene. 2014 Feb 10;535(2):273-85. doi: 10.1016/j.gene.2013.11.017. Epub 2013 Nov 23.	PMID:24279997	24279997	1
Anti-obesity effect of radix Angelica sinensis and candidate causative genes in transcriptome analyses of adipose tissues in high-fat diet-induced mice.	Zhong T, Zhang H, Duan X, Hu J, Wang L, Li L, Zhang H, Niu L.	Gene. 2017 Jan 30;599:92-98. doi: 10.1016/j.gene.2016.11.017. Epub 2016 Nov 10.	PMID:27838456	27838456	3
RNA-Seq identifies redox balance related gene expression alterations under acute cadmium exposure in yeast.	Huang X, Li Y, Pan J, Li M, Lai Y, Gao J, Li X.	Environ Microbiol Rep. 2016 Dec;8(6):1038-1047. doi: 10.1111/1758-2229.12484. Epub 2016 Oct 28.	PMID:27718328	27718328	1
Transcriptomic profiling of microbe-microbe interactions reveals the specific response of the biocontrol strain P. fluorescens In5 to the phytopathogen Rhizoctonia solani.	Hennessy RC, Glaring MA, Olsson S, Stougaard P.	BMC Res Notes. 2017 Aug 10;10(1):376. doi: 10.1186/s13104-017-2704-8.	PMID:28807055 | PMCID:PMC5557065	28807055	3
Characterization of the growth-related transcriptome in California red abalone (Haliotis rufescens) through RNA-Seq analysis.	Valenzuela-Miranda D, Del Río-Portilla MA, Gallardo-Escárate C.	Mar Genomics. 2015 Dec;24 Pt 3:199-202. doi: 10.1016/j.margen.2015.05.009. Epub 2015 May 23.	PMID:26006295	26006295	1
Transcriptome sequencing of Atlantic salmon (Salmo salar L.) notochord prior to development of the vertebrae provides clues to regulation of positional fate, chordoblast lineage and mineralisation.	Wang S, Furmanek T, Kryvi H, Krossøy C, Totland GK, Grotmol S, Wargelius A.	BMC Genomics. 2014 Feb 19;15:141. doi: 10.1186/1471-2164-15-141.	PMID:24548379 | PMCID:PMC3943441	24548379	3
Isolation of tissues and preservation of RNA from intact, germinated barley grain.	Betts NS, Berkowitz O, Liu R, Collins HM, Skadhauge B, Dockter C, Burton RA, Whelan J, Fincher GB.	Plant J. 2017 Aug;91(4):754-765. doi: 10.1111/tpj.13600. Epub 2017 Jun 15.	PMID:28509349	28509349	3
Genome-wide analysis of gene expression reveals gene regulatory networks that regulate chasmogamous and cleistogamous flowering in Pseudostellaria heterophylla (Caryophyllaceae).	Luo Y, Hu JY, Li L, Luo YL, Wang PF, Song BH.	BMC Genomics. 2016 May 20;17:382. doi: 10.1186/s12864-016-2732-0.	PMID:27206349 | PMCID:PMC4875749	27206349	1
RNA-Seq and molecular docking reveal multi-level pesticide resistance in the bed bug.	Mamidala P, Wijeratne AJ, Wijeratne S, Kornacker K, Sudhamalla B, Rivera-Vega LJ, Hoelmer A, Meulia T, Jones SC, Mittapalli O.	BMC Genomics. 2012 Jan 6;13:6. doi: 10.1186/1471-2164-13-6.	PMID:22226239 | PMCID:PMC3273426	22226239	2
Transcriptomic profiles of Clostridium ljungdahlii during lithotrophic growth with syngas or H(2) and CO(2) compared to organotrophic growth with fructose.	Aklujkar M, Leang C, Shrestha PM, Shrestha M, Lovley DR.	Sci Rep. 2017 Oct 13;7(1):13135. doi: 10.1038/s41598-017-12712-w.	PMID:29030620 | PMCID:PMC5640608	29030620	3
Transcriptomic evidence for a dramatic functional transition of the malpighian tubules after a blood meal in the Asian tiger mosquito Aedes albopictus.	Esquivel CJ, Cassone BJ, Piermarini PM.	PLoS Negl Trop Dis. 2014 Jun 5;8(6):e2929. doi: 10.1371/journal.pntd.0002929. eCollection 2014 Jun.	PMID:24901705 | PMCID:PMC4046972	24901705	3
Transcriptomic analysis of mouse liver reveals a potential hepato-enteric pathogenic mechanism in acute Toxoplasma gondii infection.	He JJ, Ma J, Elsheikha HM, Song HQ, Huang SY, Zhu XQ.	Parasit Vectors. 2016 Aug 3;9(1):427. doi: 10.1186/s13071-016-1716-x.	PMID:27488578 | PMCID:PMC4973073	27488578	3
Transcriptome response of previtellogenic ovary in Anguilla japonica after artificial hormone injection.	Lee SC, Hsiao CD, Wang YS, Lou SW.	Mar Genomics. 2017 Oct;35:31-34. doi: 10.1016/j.margen.2017.04.002. Epub 2017 May 4.	PMID:28478932	28478932	1
Whole transcriptome analysis reveals an 8-oxoguanine DNA glycosylase-1-driven DNA repair-dependent gene expression linked to essential biological processes.	Aguilera-Aguirre L, Hosoki K, Bacsi A, Radák Z, Wood TG, Widen SG, Sur S, Ameredes BT, Saavedra-Molina A, Brasier AR, Ba X, Boldogh I.	Free Radic Biol Med. 2015 Apr;81:107-18. doi: 10.1016/j.freeradbiomed.2015.01.004. Epub 2015 Jan 19.	PMID:25614460 | PMCID:PMC4359954	25614460	1
Transcriptome Response Mediated by Cold Stress in Lotus japonicus.	Calzadilla PI, Maiale SJ, Ruiz OA, Escaray FJ.	Front Plant Sci. 2016 Mar 30;7:374. doi: 10.3389/fpls.2016.00374. eCollection 2016.	PMID:27066029 | PMCID:PMC4811897	27066029	3
Gene transcript profiles in the desert plant Nitraria tangutorum during fruit development and ripening.	Wang J, Dang Z, Zhang H, Zheng L, Borjigin T, Wang Y.	Mol Genet Genomics. 2016 Feb;291(1):383-98. doi: 10.1007/s00438-015-1116-5. Epub 2015 Sep 20.	PMID:26388259	26388259	1
Transcriptomic Profiling of Spleen in Grass-Fed and Grain-Fed Angus Cattle.	Li Y, Carrillo JA, Ding Y, He Y, Zhao C, Liu J, Liu GE, Zan L, Song J.	PLoS One. 2015 Sep 14;10(9):e0135670. doi: 10.1371/journal.pone.0135670. eCollection 2015.	PMID:26367387 | PMCID:PMC4569079	26367387	2
Targeted myocardial gene expression in failing hearts by RNA sequencing.	Dhar K, Moulton AM, Rome E, Qiu F, Kittrell J, Raichlin E, Zolty R, Um JY, Moulton MJ, Basma H, Anderson DR, Eudy JD, Lowes BD.	J Transl Med. 2016 Nov 25;14(1):327.	PMID:27884156 | PMCID:PMC5123412	27884156	12
Analysis of the Bovine Monocyte-Derived Macrophage Response to Mycobacterium avium Subspecies Paratuberculosis Infection Using RNA-seq.	Casey ME, Meade KG, Nalpas NC, Taraktsoglou M, Browne JA, Killick KE, Park SD, Gormley E, Hokamp K, Magee DA, MacHugh DE.	Front Immunol. 2015 Feb 4;6:23. doi: 10.3389/fimmu.2015.00023. eCollection 2015.	PMID:25699042 | PMCID:PMC4316787	25699042	7
Chemical Inhibition of Kynureninase Reduces Pseudomonas aeruginosa Quorum Sensing and Virulence Factor Expression.	Kasper SH, Bonocora RP, Wade JT, Musah RA, Cady NC.	ACS Chem Biol. 2016 Apr 15;11(4):1106-17. doi: 10.1021/acschembio.5b01082. Epub 2016 Feb 10.	PMID:26785289	26785289	2
Long-lasting changes in DNA methylation following short-term hypoxic exposure in primary hippocampal neuronal cultures.	Hartley I, Elkhoury FF, Heon Shin J, Xie B, Gu X, Gao Y, Zhou D, Haddad GG.	PLoS One. 2013 Oct 25;8(10):e77859. doi: 10.1371/journal.pone.0077859. eCollection 2013.	PMID:24205000 | PMCID:PMC3808424	24205000	2
The pennycress (Thlaspi arvense L.) nectary: structural and transcriptomic characterization.	Thomas JB, Hampton ME, Dorn KM, David Marks M, Carter CJ.	BMC Plant Biol. 2017 Nov 14;17(1):201. doi: 10.1186/s12870-017-1146-8.	PMID:29137608 | PMCID:PMC5686818	29137608	3
Exploring the heat-responsive chaperones and microsatellite markers associated with terminal heat stress tolerance in developing wheat.	Kumar RR, Goswami S, Shamim M, Dubey K, Singh K, Singh S, Kala YK, Niraj RRK, Sakhrey A, Singh GP, Grover M, Singh B, Rai GK, Rai AK, Chinnusamy V, Praveen S.	Funct Integr Genomics. 2017 Nov;17(6):621-640. doi: 10.1007/s10142-017-0560-1. Epub 2017 Jun 1.	PMID:28573536	28573536	2
Transcriptome profiling and digital gene expression analysis of Nile tilapia (Oreochromis niloticus) infected by Streptococcus agalactiae.	Zhang R, Zhang LL, Ye X, Tian YY, Sun CF, Lu MX, Bai JJ.	Mol Biol Rep. 2013 Oct;40(10):5657-68. doi: 10.1007/s11033-013-2667-3. Epub 2013 Sep 26.	PMID:24068429	24068429	1
Transcriptomic Study on Ovine Immune Responses to Fasciola hepatica Infection.	Fu Y, Chryssafidis AL, Browne JA, O'Sullivan J, McGettigan PA, Mulcahy G.	PLoS Negl Trop Dis. 2016 Sep 23;10(9):e0005015. doi: 10.1371/journal.pntd.0005015. eCollection 2016 Sep.	PMID:27661612 | PMCID:PMC5035020	27661612	8
The Hmr and Lhr hybrid incompatibility genes suppress a broad range of heterochromatic repeats.	Satyaki PR, Cuykendall TN, Wei KH, Brideau NJ, Kwak H, Aruna S, Ferree PM, Ji S, Barbash DA.	PLoS Genet. 2014 Mar 20;10(3):e1004240. doi: 10.1371/journal.pgen.1004240. eCollection 2014 Mar.	PMID:24651406 | PMCID:PMC3961192	24651406	2.5
The Transcriptome of Leishmania major Developmental Stages in Their Natural Sand Fly Vector.	Inbar E, Hughitt VK, Dillon LA, Ghosh K, El-Sayed NM, Sacks DL.	MBio. 2017 Apr 4;8(2). pii: e00029-17. doi: 10.1128/mBio.00029-17.	PMID:28377524 | PMCID:PMC5380837	28377524	2
Global Transcriptional Profiling of Diapause and Climatic Adaptation in Drosophila melanogaster.	Zhao X, Bergland AO, Behrman EL, Gregory BD, Petrov DA, Schmidt PS.	Mol Biol Evol. 2016 Mar;33(3):707-20. doi: 10.1093/molbev/msv263. Epub 2015 Nov 13.	PMID:26568616 | PMCID:PMC5009998	26568616	1
Comparative Transcriptomics Reveals Differential Gene Expression Related to Colletotrichum gloeosporioides Resistance in the Octoploid Strawberry.	Wang F, Zhang F, Chen M, Liu Z, Zhang Z, Fu J, Ma Y.	Front Plant Sci. 2017 May 15;8:779. doi: 10.3389/fpls.2017.00779. eCollection 2017.	PMID:28555149 | PMCID:PMC5430163	28555149	1
Comparing next-generation sequencing and microarray technologies in a toxicological study of the effects of aristolochic acid on rat kidneys.	Su Z, Li Z, Chen T, Li QZ, Fang H, Ding D, Ge W, Ning B, Hong H, Perkins RG, Tong W, Shi L.	Chem Res Toxicol. 2011 Sep 19;24(9):1486-93. doi: 10.1021/tx200103b. Epub 2011 Aug 23.	PMID:21834575	21834575	4
RNA-Seq reveals dynamic changes of gene expression in key stages of intestine regeneration in the sea cucumber Apostichopus japonicus. [corrected].	Sun L, Yang H, Chen M, Ma D, Lin C.	PLoS One. 2013 Aug 6;8(8):e69441. doi: 10.1371/journal.pone.0069441. Print 2013. Erratum in: PLoS One. 2013;8(8). doi: 10.1371/annotation/d2d71c46-4254-46bd-8a83-9a7a56f2abdf.	PMID:23936330 | PMCID:PMC3735544	23936330	1
Hierarchical expression of genes controlled by the Bacillus subtilis global regulatory protein CodY.	Brinsmade SR, Alexander EL, Livny J, Stettner AI, Segrè D, Rhee KY, Sonenshein AL.	Proc Natl Acad Sci U S A. 2014 Jun 3;111(22):8227-32. doi: 10.1073/pnas.1321308111. Epub 2014 May 19.	PMID:24843172 | PMCID:PMC4050614	24843172	2
Microenvironmental Gene Expression Plasticity Among Individual Drosophila melanogaster.	Lin Y, Chen ZX, Oliver B, Harbison ST.	G3 (Bethesda). 2016 Dec 7;6(12):4197-4210. doi: 10.1534/g3.116.035444.	PMID:27770026 | PMCID:PMC5144987	27770026	3
Characterization of transcriptional complexity during berry development in Vitis vinifera using RNA-Seq.	Zenoni S, Ferrarini A, Giacomelli E, Xumerle L, Fasoli M, Malerba G, Bellin D, Pezzotti M, Delledonne M.	Plant Physiol. 2010 Apr;152(4):1787-95. doi: 10.1104/pp.109.149716. Epub 2010 Jan 29.	PMID:20118272 | PMCID:PMC2850006	20118272	1
Tissue-specific transcriptomes of Anisakis simplex (sensu stricto) and Anisakis pegreffii reveal potential molecular mechanisms involved in pathogenicity.	Cavallero S, Lombardo F, Su X, Salvemini M, Cantacessi C, D'Amelio S.	Parasit Vectors. 2018 Jan 10;11(1):31. doi: 10.1186/s13071-017-2585-7.	PMID:29321072	29321072	3
Reprogramming of a defense signaling pathway in rough lemon and sweet orange is a critical element of the early response to 'Candidatus Liberibacter asiaticus'.	Yu Q, Chen C, Du D, Huang M, Yao J, Yu F, Brlansky RH, Gmitter FG Jr.	Hortic Res. 2017 Nov 29;4:17063. doi: 10.1038/hortres.2017.63. eCollection 2017.	PMID:29214028 | PMCID:PMC5705785	29214028	3
Thermal stress induces a distinct transcriptome profile in the Pacific oyster Crassostrea gigas.	Lim HJ, Kim BM, Hwang IJ, Lee JS, Choi IY, Kim YJ, Rhee JS.	Comp Biochem Physiol Part D Genomics Proteomics. 2016 Sep;19:62-70. doi: 10.1016/j.cbd.2016.06.006. Epub 2016 Jun 17.	PMID:27341139	27341139	3
Transcriptome analysis of Pseudomonas aeruginosa PAO1 grown at both body and elevated temperatures.	Chan KG, Priya K, Chang CY, Abdul Rahman AY, Tee KK, Yin WF.	PeerJ. 2016 Jul 19;4:e2223. doi: 10.7717/peerj.2223. eCollection 2016.	PMID:27547539 | PMCID:PMC4957987	27547539	3
Different nitrogen sources change the transcriptome of welan gum-producing strain Sphingomonas sp. ATCC 31555.	Xu X, Nie Z, Zheng Z, Zhu L, Zhang H, Zhan X.	Arch Microbiol. 2017 Sep;199(7):1055-1064. doi: 10.1007/s00203-017-1372-3. Epub 2017 Apr 10.	PMID:28396915	28396915	1
Nutritional impacts on gene expression in the surface mucosa of blue catfish (Ictalurus furcatus).	Li C, Beck BH, Peatman E.	Dev Comp Immunol. 2014 May;44(1):226-34. doi: 10.1016/j.dci.2013.12.014. Epub 2013 Dec 28.	PMID:24378224	24378224	3
Transcriptomic analysis of oyster Crassostrea gigas larvae illustrates the response patterns regulated by catecholaminergic system upon acute heat and bacterial stress.	Liu Z, Wang L, Zhou Z, Liu Y, Dong M, Wang W, Song X, Wang M, Gao Q, Song L.	Dev Comp Immunol. 2017 Aug;73:52-60. doi: 10.1016/j.dci.2017.03.005. Epub 2017 Mar 7.	PMID:28283443	28283443	3
Gene expression analysis of primordial shoot explants collected from mature white spruce (Picea glauca) trees that differ in their responsiveness to somatic embryogenesis induction.	Rutledge RG, Stewart D, Overton C, Klimaszewska K.	PLoS One. 2017 Oct 2;12(10):e0185015. doi: 10.1371/journal.pone.0185015. eCollection 2017.	PMID:28968421 | PMCID:PMC5624583	28968421	3
Mining for Candidate Genes in an Introgression Line by Using RNA Sequencing: The Anthocyanin Overaccumulation Phenotype in Brassica.	Xie L, Li F, Zhang S, Zhang H, Qian W, Li P, Zhang S, Sun R.	Front Plant Sci. 2016 Aug 22;7:1245. doi: 10.3389/fpls.2016.01245. eCollection 2016.	PMID:27597857 | PMCID:PMC4992693	27597857	3
Effect of Adalimumab on Gene Expression Profiles of Psoriatic Skin and Blood.	Chow M, Lai K, Ahn R, Gupta R, Arron S, Liao W.	J Drugs Dermatol. 2016 Aug 1;15(8):988-94.	PMID:27538000	27538000	30
Transcriptome analysis of maize resistance to Fusarium graminearum.	Liu Y, Guo Y, Ma C, Zhang D, Wang C, Yang Q.	BMC Genomics. 2016 Jun 28;17:477. doi: 10.1186/s12864-016-2780-5. Erratum in: BMC Genomics. 2016 Oct 25;17 (1):830.	PMID:27352627 | PMCID:PMC4924250	27352627	3
PrfA-like transcription factor gene lmo0753 contributes to L-rhamnose utilization in Listeria monocytogenes strains associated with human food-borne infections.	Salazar JK, Wu Z, McMullen PD, Luo Q, Freitag NE, Tortorello ML, Hu S, Zhang W.	Appl Environ Microbiol. 2013 Sep;79(18):5584-92. doi: 10.1128/AEM.01812-13. Epub 2013 Jul 8.	PMID:23835178 | PMCID:PMC3754159	23835178	2
Heterogeneous nuclear ribonucleoprotein L-like (hnRNPLL) and elongation factor, RNA polymerase II, 2 (ELL2) are regulators of mRNA processing in plasma cells.	Benson MJ, Aijö T, Chang X, Gagnon J, Pape UJ, Anantharaman V, Aravind L, Pursiheimo JP, Oberdoerffer S, Liu XS, Lahesmaa R, Lähdesmäki H, Rao A.	Proc Natl Acad Sci U S A. 2012 Oct 2;109(40):16252-7. doi: 10.1073/pnas.1214414109. Epub 2012 Sep 18.	PMID:22991471 | PMCID:PMC3479602	22991471	2
Transcriptome analysis of the brain of the silkworm Bombyx mori infected with Bombyx mori nucleopolyhedrovirus: A new insight into the molecular mechanism of enhanced locomotor activity induced by viral infection.	Wang G, Zhang J, Shen Y, Zheng Q, Feng M, Xiang X, Wu X.	J Invertebr Pathol. 2015 Jun;128:37-43. doi: 10.1016/j.jip.2015.04.001. Epub 2015 Apr 22.	PMID:25912089	25912089	3
Comparative transcriptomics of early meiosis in Arabidopsis and maize.	Dukowic-Schulze S, Harris A, Li J, Sundararajan A, Mudge J, Retzel EF, Pawlowski WP, Chen C.	J Genet Genomics. 2014 Mar 20;41(3):139-52. doi: 10.1016/j.jgg.2013.11.007. Epub 2013 Dec 14.	PMID:24656234	24656234	2
Profiling gene expression responses of coral larvae (Acropora millepora) to elevated temperature and settlement inducers using a novel RNA-Seq procedure.	Meyer E, Aglyamova GV, Matz MV.	Mol Ecol. 2011 Sep;20(17):3599-616. doi: 10.1111/j.1365-294X.2011.05205.x. Epub 2011 Jul 29.	PMID:21801258	21801258	1
The transcriptome of utricle hair cell regeneration in the avian inner ear.	Ku YC, Renaud NA, Veile RA, Helms C, Voelker CC, Warchol ME, Lovett M.	J Neurosci. 2014 Mar 5;34(10):3523-35. doi: 10.1523/JNEUROSCI.2606-13.2014.	PMID:24599453 | PMCID:PMC3942572	24599453	3
Gene expression profile after activation of RIG-I in 5'ppp-dsRNA challenged DF1.	Chen Y, Xu Q, Li Y, Liu R, Huang Z, Wang B, Chen G.	Dev Comp Immunol. 2016 Dec;65:191-200. doi: 10.1016/j.dci.2016.07.009. Epub 2016 Jul 20.	PMID:27450445	27450445	3
Transcriptomic Analysis Reveals Mechanisms of Sterile and Fertile Flower Differentiation and Development in Viburnum macrocephalum f. keteleeri.	Lu Z, Xu J, Li W, Zhang L, Cui J, He Q, Wang L, Jin B.	Front Plant Sci. 2017 Mar 1;8:261. doi: 10.3389/fpls.2017.00261. eCollection 2017.	PMID:28298915 | PMCID:PMC5331048	28298915	3
RNA-sequencing reveals transcriptional up-regulation of Trem2 in response to bexarotene treatment.	Lefterov I, Schug J, Mounier A, Nam KN, Fitz NF, Koldamova R.	Neurobiol Dis. 2015 Oct;82:132-140. doi: 10.1016/j.nbd.2015.05.019. Epub 2015 Jun 10.	PMID:26071899 | PMCID:PMC4640940	26071899	4
A global view of transcriptome dynamics during Sporisorium scitamineum challenge in sugarcane by RNA-Seq.	Que Y, Su Y, Guo J, Wu Q, Xu L.	PLoS One. 2014 Aug 29;9(8):e106476. doi: 10.1371/journal.pone.0106476. eCollection 2014. Erratum in: PLoS One. 2015;10(2):e0118445.	PMID:25171065 | PMCID:PMC4149577	25171065	1
Genes involved in Beauveria bassiana infection to Galleria mellonella.	Chen A, Wang Y, Shao Y, Zhou Q, Chen S, Wu Y, Chen H, Liu E.	Arch Microbiol. 2017 Dec 6. doi: 10.1007/s00203-017-1456-0. [Epub ahead of print]	PMID:29214339	29214339	1
Brain RNA-Seq Profiling of the Mucopolysaccharidosis Type II Mouse Model.	Salvalaio M, D'Avanzo F, Rigon L, Zanetti A, D'Angelo M, Valle G, Scarpa M, Tomanin R.	Int J Mol Sci. 2017 May 17;18(5). pii: E1072. doi: 10.3390/ijms18051072.	PMID:28513549 | PMCID:PMC5454982	28513549	1
The Aux/IAA gene rum1 involved in seminal and lateral root formation controls vascular patterning in maize (Zea mays L.) primary roots.	Zhang Y, Paschold A, Marcon C, Liu S, Tai H, Nestler J, Yeh CT, Opitz N, Lanz C, Schnable PS, Hochholdinger F.	J Exp Bot. 2014 Sep;65(17):4919-30. doi: 10.1093/jxb/eru249. Epub 2014 Jun 13. Erratum in: J Exp Bot. 2015 Sep;66(19):6081.	PMID:24928984 | PMCID:PMC4144770	24928984	4
Transcriptomic analysis of the stress response to weaning at housing in bovine leukocytes using RNA-seq technology.	O'Loughlin A, Lynn DJ, McGee M, Doyle S, McCabe M, Earley B.	BMC Genomics. 2012 Jun 18;13:250. doi: 10.1186/1471-2164-13-250.	PMID:22708644 | PMCID:PMC3583219	22708644	6
Transcriptional profiling of predator-induced phenotypic plasticity in Daphnia pulex.	Rozenberg A, Parida M, Leese F, Weiss LC, Tollrian R, Manak JR.	Front Zool. 2015 Jul 25;12:18. doi: 10.1186/s12983-015-0109-x. eCollection 2015.	PMID:26213557 | PMCID:PMC4514973	26213557	1
Transcriptomic Variation during Spermiogenesis in Mouse Germ Cells.	Zuo H, Zhang J, Zhang L, Ren X, Chen X, Hao H, Zhao X, Wang D.	PLoS One. 2016 Nov 11;11(11):e0164874. doi: 10.1371/journal.pone.0164874. eCollection 2016.	PMID:27835637 | PMCID:PMC5105947	27835637	2
Comparative analysis of the transcriptome in tissues secreting purple and white nacre in the pearl mussel Hyriopsis cumingii.	Bai Z, Zheng H, Lin J, Wang G, Li J.	PLoS One. 2013;8(1):e53617. doi: 10.1371/journal.pone.0053617. Epub 2013 Jan 14.	PMID:23341956 | PMCID:PMC3544910	23341956	1
Assembly and Analysis of Differential Transcriptome Responses of Hevea brasiliensis on Interaction with Microcyclus ulei.	Hurtado Páez UA, García Romero IA, Restrepo Restrepo S, Aristizábal Gutiérrez FA, Montoya Castaño D.	PLoS One. 2015 Aug 19;10(8):e0134837. doi: 10.1371/journal.pone.0134837. eCollection 2015.	PMID:26287380 | PMCID:PMC4564276	26287380	2

## Sheet: Human Data
Title	Authors	Details	PMID	EntrezUID	Average sample number per group
Fibulin-3 promotes muscle-invasive bladder cancer.	Han AL, Veeneman BA, El-Sawy L, Day KC, Day ML, Tomlins SA, Keller ET.	Oncogene. 2017 Sep 14;36(37):5243-5251. doi: 10.1038/onc.2017.149. Epub 2017 May 15.	PMID:28504717	28504717	7
RNA-Seq-Based Transcriptome Analysis of Changes in Gene Expression Linked to Human Pregnancy Outcome After In Vitro Fertilization-Embryo Transfer.	Zhang R, Yu C, Wu R, Zhang L, Zhu L, Xu A, Wang C.	Reprod Sci. 2016 Jan;23(1):134-45. doi: 10.1177/1933719115597766. Epub 2015 Aug 6.	PMID:26249324	26249324	1
Transcriptomic analysis across nasal, temporal, and macular regions of human neural retina and RPE/choroid by RNA-Seq.	Whitmore SS, Wagner AH, DeLuca AP, Drack AV, Stone EM, Tucker BA, Zeng S, Braun TA, Mullins RF, Scheetz TE.	Exp Eye Res. 2014 Dec;129:93-106. doi: 10.1016/j.exer.2014.11.001. Epub 2014 Nov 5.	PMID:25446321 | PMCID:PMC4259842	25446321	4
MYCN controls an alternative RNA splicing program in high-risk metastatic neuroblastoma.	Zhang S, Wei JS, Li SQ, Badgett TC, Song YK, Agarwal S, Coarfa C, Tolman C, Hurd L, Liao H, He J, Wen X, Liu Z, Thiele CJ, Westermann F, Asgharzadeh S, Seeger RC, Maris JM, Guidry Auvil JM, Smith MA, Kolaczyk ED, Shohet J, et al.	Cancer Lett. 2016 Feb 28;371(2):214-24. doi: 10.1016/j.canlet.2015.11.045. Epub 2015 Dec 10.	PMID:26683771 | PMCID:PMC4738031	26683771	9.66
Transcriptome Profiling of Pediatric Core Binding Factor AML.	Hsu CH, Nguyen C, Yan C, Ries RE, Chen QR, Hu Y, Ostronoff F, Stirewalt DL, Komatsoulis G, Levy S, Meerzaman D, Meshinchi S.	PLoS One. 2015 Sep 23;10(9):e0138782. doi: 10.1371/journal.pone.0138782. eCollection 2015.	PMID:26397705 | PMCID:PMC4580636	26397705	32
Molecular and epigenetic features of melanomas and tumor immune microenvironment linked to durable remission to ipilimumab-based immunotherapy in metastatic patients.	Seremet T, Koch A, Jansen Y, Schreuer M, Wilgenhof S, Del Marmol V, Liènard D, Thielemans K, Schats K, Kockx M, Van Criekinge W, Coulie PG, De Meyer T, van Baren N, Neyns B.	J Transl Med. 2016 Aug 2;14(1):232. doi: 10.1186/s12967-016-0990-x.	PMID:27484791 | PMCID:PMC4971660	27484791	6
Next-generation RNA sequencing of archival formalin-fixed paraffin-embedded urothelial bladder cancer.	Liu Y, Noon AP, Aguiar Cabeza E, Shen J, Kuk C, Ilczynski C, Ni R, Sukhu B, Chan K, Barbosa-Morais NL, Hermanns T, Blencowe BJ, Azad A, van der Kwast TH, Catto JW, Zlotta AR, Wrana JL.	Eur Urol. 2014 Dec;66(6):982-6. doi: 10.1016/j.eururo.2014.07.045. Epub 2014 Sep 6.	PMID:25199720	25199720	24.5
RNA-Sequencing Gene Expression Profiling of Orbital Adipose-Derived Stem Cell Population Implicate HOX Genes and WNT Signaling Dysregulation in the Pathogenesis of Thyroid-Associated Orbitopathy.	Tao W, Ayala-Haedo JA, Field MG, Pelaez D, Wester ST.	Invest Ophthalmol Vis Sci. 2017 Dec 1;58(14):6146-6158. doi: 10.1167/iovs.17-22237.	PMID:29214313 | PMCID:PMC5718600	29214313	4.5
Influence of socioeconomic status on the whole blood transcriptome in African Americans.	Gaye A, Gibbons GH, Barry C, Quarells R, Davis SK.	PLoS One. 2017 Dec 5;12(12):e0187290. doi: 10.1371/journal.pone.0187290. eCollection 2017.	PMID:29206834 | PMCID:PMC5716587	29206834	18
Comprehensive evaluation of the effectiveness of gene expression signatures to predict complete response to neoadjuvant chemoradiotherapy and guide surgical intervention in rectal cancer.	Lopes-Ramos C, Koyama FC, Habr-Gama A, Salim AC, Bettoni F, Asprino PF, França GS, Gama-Rodrigues J, Parmigiani RB, Perez RO, Galante PA, Camargo AA.	Cancer Genet. 2015 Jun;208(6):319-26. doi: 10.1016/j.cancergen.2015.03.010. Epub 2015 Mar 25.	PMID:25963525	25963525	7
Transcriptome analysis of CD133-positive stem cells and prognostic value of survivin in colorectal cancer.	Kim ST, Sohn I, DO IG, Jang J, Kim SH, Jung IH, Park JO, Park YS, Talasaz A, Lee J, Kim HC.	Cancer Genomics Proteomics. 2014 Sep-Oct;11(5):259-66.	PMID:25331798	25331798	6
Transcriptome analysis of paired primary colorectal carcinoma and liver metastases reveals fusion transcripts and similar gene expression profiles in primary carcinoma and liver metastases.	Lee JR, Kwon CH, Choi Y, Park HJ, Kim HS, Jo HJ, Oh N, Park do Y.	BMC Cancer. 2016 Jul 26;16:539. doi: 10.1186/s12885-016-2596-3.	PMID:27461012 | PMCID:PMC4962348	27461012	5
Type 2 diabetes and obesity induce similar transcriptional reprogramming in human myocytes.	Väremo L, Henriksen TI, Scheele C, Broholm C, Pedersen M, Uhlén M, Pedersen BK, Nielsen J.	Genome Med. 2017 May 25;9(1):47. doi: 10.1186/s13073-017-0432-2.	PMID:28545587 | PMCID:PMC5444103	28545587	6
RNA-Seq analysis of the parietal cortex in Alzheimer's disease reveals alternatively spliced isoforms related to lipid metabolism.	Mills JD, Nalpathamkalam T, Jacobs HI, Janitz C, Merico D, Hu P, Janitz M.	Neurosci Lett. 2013 Mar 1;536:90-5. doi: 10.1016/j.neulet.2012.12.042. Epub 2013 Jan 7.	PMID:23305720	23305720	1
Global transcriptional profiling using RNA sequencing and DNA methylation patterns in highly enriched mesenchymal cells from young versus elderly women.	Roforth MM, Farr JN, Fujita K, McCready LK, Atkinson EJ, Therneau TM, Cunningham JM, Drake MT, Monroe DG, Khosla S.	Bone. 2015 Jul;76:49-57. doi: 10.1016/j.bone.2015.03.017. Epub 2015 Mar 27.	PMID:25827254 | PMCID:PMC4447531	25827254	14
5-Hydroxymethylation-associated epigenetic modifiers of Alzheimer's disease modulate Tau-induced neurotoxicity.	Bernstein AI, Lin Y, Street RC, Lin L, Dai Q, Yu L, Bao H, Gearing M, Lah JJ, Nelson PT, He C, Levey AI, Mullé JG, Duan R, Jin P.	Hum Mol Genet. 2016 Jun 15;25(12):2437-2450. Epub 2016 Apr 9.	PMID:27060332 | PMCID:PMC5181627	27060332	5
Global transcriptome-wide analysis of CIK cells identify distinct roles of IL-2 and IL-15 in acquisition of cytotoxic capacity against tumor.	Wang W, Meng M, Zhang Y, Wei C, Xie Y, Jiang L, Wang C, Yang F, Tang W, Jin X, Chen D, Zong J, Hou Z, Li R.	BMC Med Genomics. 2014 Aug 9;7:49. doi: 10.1186/1755-8794-7-49.	PMID:25108500 | PMCID:PMC4134122	25108500	3
RNA-sequencing analysis reveals new alterations in cardiomyocyte cytoskeletal genes in patients with heart failure.	Herrer I, Roselló-Lletí E, Rivera M, Molina-Navarro MM, Tarazón E, Ortega A, Martínez-Dolz L, Triviño JC, Lago F, González-Juanatey JR, Bertomeu V, Montero JA, Portolés M.	Lab Invest. 2014 Jun;94(6):645-53. doi: 10.1038/labinvest.2014.54. Epub 2014 Apr 7.	PMID:24709777	24709777	9.6
Decoding the Regulatory Landscape of Ageing in Musculoskeletal Engineered Tissues Using Genome-Wide DNA Methylation and RNASeq.	Peffers MJ, Goljanek-Whysall K, Collins J, Fang Y, Rushton M, Loughlin J, Proctor C, Clegg PD.	PLoS One. 2016 Aug 17;11(8):e0160517. doi: 10.1371/journal.pone.0160517. eCollection 2016.	PMID:27533049 | PMCID:PMC4988628	27533049	4
Epigenetic Alterations Affecting Transcription Factors and Signaling Pathways in Stromal Cells of Endometriosis.	Yotova I, Hsu E, Do C, Gaba A, Sczabolcs M, Dekan S, Kenner L, Wenzl R, Tycko B.	PLoS One. 2017 Jan 26;12(1):e0170859. doi: 10.1371/journal.pone.0170859. eCollection 2017.	PMID:28125717 | PMCID:PMC5268815	28125717	4.5
A cell-based systems biology assessment of human blood to monitor immune responses after influenza vaccination.	Hoek KL, Samir P, Howard LM, Niu X, Prasad N, Galassie A, Liu Q, Allos TM, Floyd KA, Guo Y, Shyr Y, Levy SE, Joyce S, Edwards KM, Link AJ.	PLoS One. 2015 Feb 23;10(2):e0118528. doi: 10.1371/journal.pone.0118528. eCollection 2015. Erratum in: PLoS One. 2015;10(3):e0122550.	PMID:25706537 | PMCID:PMC4338067	25706537	2
Effects of Age and Estrogen on Skeletal Gene Expression in Humans as Assessed by RNA Sequencing.	Farr JN, Roforth MM, Fujita K, Nicks KM, Cunningham JM, Atkinson EJ, Therneau TM, McCready LK, Peterson JM, Drake MT, Monroe DG, Khosla S.	PLoS One. 2015 Sep 24;10(9):e0138347. doi: 10.1371/journal.pone.0138347. eCollection 2015.	PMID:26402159 | PMCID:PMC4581624	26402159	19.33
Interferon regulatory factor 1 is an independent predictor of platinum resistance and survival in high-grade serous ovarian carcinoma.	Cohen S, Mosig R, Moshier E, Pereira E, Rahaman J, Prasad-Hayes M, Halpert R, Billaud JN, Dottino P, Martignetti JA.	Gynecol Oncol. 2014 Sep;134(3):591-8. doi: 10.1016/j.ygyno.2014.06.025. Epub 2014 Jul 1.	PMID:24995581	24995581	3.5
Gene expression in colon cancer: A focus on tumor site and molecular phenotype.	Slattery ML, Pellatt DF, Mullany LE, Wolff RK, Herrick JS.	Genes Chromosomes Cancer. 2015 Sep;54(9):527-41. doi: 10.1002/gcc.22265. Epub 2015 Jul 14.	PMID:26171582	26171582	51
Gene expression profiling of liver cancer stem cells by RNA-sequencing.	Ho DW, Yang ZF, Yi K, Lam CT, Ng MN, Yu WC, Lau J, Wan T, Wang X, Yan Z, Liu H, Zhang Y, Fan ST.	PLoS One. 2012;7(5):e37159. doi: 10.1371/journal.pone.0037159. Epub 2012 May 14.	PMID:22606345 | PMCID:PMC3351419	22606345	3
RNA-seq Analysis Reveals Unique Transcriptome Signatures in Systemic Lupus Erythematosus Patients with Distinct Autoantibody Specificities.	Rai R, Chauhan SK, Singh VV, Rai M, Rai G.	PLoS One. 2016 Nov 11;11(11):e0166312. doi: 10.1371/journal.pone.0166312. eCollection 2016.	PMID:27835693 | PMCID:PMC5106032	27835693	4
RNA sequencing of creatine transporter (SLC6A8) deficient fibroblasts reveals impairment of the extracellular matrix.	Nota B, Ndika JD, van de Kamp JM, Kanhai WA, van Dooren SJ, van de Wiel MA, Pals G, Salomons GS.	Hum Mutat. 2014 Sep;35(9):1128-35. doi: 10.1002/humu.22609. Epub 2014 Jul 15.	PMID:24962355	24962355	2.2
Genome-wide transcriptional sequencing identifies novel mutations in metabolic genes in human hepatocellular carcinoma.	Meerzaman DM, Yan C, Chen QR, Edmonson MN, Schaefer CF, Clifford RJ, Dunn BK, Dong L, Finney RP, Cultraro CM, Hu Y, Yang Z, Nguyen CV, Kelley JM, Cai S, Zhang H, Zhang J, Wilson R, Messmer L, Chung YH, Kim JA, Park NH, et al.	Cancer Genomics Proteomics. 2014 Jan-Feb;11(1):1-12.	PMID:24633315	24633315	3
Transcriptomic Profiling of Posterior Polymorphous Corneal Dystrophy.	Chung DD, Frausto RF, Lin BR, Hanser EM, Cohen Z, Aldave AJ.	Invest Ophthalmol Vis Sci. 2017 Jun 1;58(7):3202-3214. doi: 10.1167/iovs.17-21423.	PMID:28654985 | PMCID:PMC5488878	28654985	2
Molecular pathogenesis of human prostate basal cell hyperplasia.	Henry G, Malewska A, Mauck R, Gahan J, Hutchinson R, Torrealba J, Francis F, Roehrborn C, Strand D.	Prostate. 2017 May;77(13):1344-1355. doi: 10.1002/pros.23394. Epub 2017 Aug 10.	PMID:28795417 | PMCID:PMC5580247	28795417	3.5
T Cell Transcriptomes from Paroxysmal Nocturnal Hemoglobinuria Patients Reveal Novel Signaling Pathways.	Hosokawa K, Kajigaya S, Keyvanfar K, Qiao W, Xie Y, Townsley DM, Feng X, Young NS.	J Immunol. 2017 Jul 15;199(2):477-488. doi: 10.4049/jimmunol.1601299. Epub 2017 Jun 19.	PMID:28630090 | PMCID:PMC5543699	28630090	3
Transcriptome analysis reveals differential splicing events in IPF lung tissue.	Nance T, Smith KS, Anaya V, Richardson R, Ho L, Pala M, Mostafavi S, Battle A, Feghali-Bostwick C, Rosen G, Montgomery SB.	PLoS One. 2014 Mar 19;9(3):e92111. doi: 10.1371/journal.pone.0092111. eCollection 2014.	PMID:24647608 | PMCID:PMC3960165	24647608	7.5
Transcriptome sequencing study implicates immune-related genes differentially expressed in schizophrenia: new data and a meta-analysis.	Sanders AR, Drigalenko EI, Duan J, Moy W, Freda J, Göring HHH, Gejman PV.	Transl Psychiatry. 2017 Apr 18;7(4):e1093. doi: 10.1038/tp.2017.47.	PMID:28418402 | PMCID:PMC5416689	28418402	594.5
Differentially expressed gene transcripts using RNA sequencing from the blood of immunosuppressed kidney allograft recipients.	Dorr C, Wu B, Guan W, Muthusamy A, Sanghavi K, Schladt DP, Maltzman JS, Scherer SE, Brott MJ, Matas AJ, Jacobson PA, Oetting WS, Israni AK.	PLoS One. 2015 May 6;10(5):e0125045. doi: 10.1371/journal.pone.0125045. eCollection 2015.	PMID:25946140 | PMCID:PMC4422721	25946140	32
Genome-wide analysis of DNA methylation and gene expression defines molecular characteristics of Crohn's disease-associated fibrosis.	Sadler T, Bhasin JM, Xu Y, Barnholz-Sloan J, Chen Y, Ting AH, Stylianou E.	Clin Epigenetics. 2016 Mar 12;8:30. doi: 10.1186/s13148-016-0193-6. eCollection 2016.	PMID:26973718 | PMCID:PMC4789277	26973718	3
Aberrant DNA Methylation: Implications in Racial Health Disparity.	Wang X, Ji P, Zhang Y, LaComb JF, Tian X, Li E, Williams JL.	PLoS One. 2016 Apr 25;11(4):e0153125. doi: 10.1371/journal.pone.0153125. eCollection 2016. Erratum in: PLoS One. 2016;11(6):e0158251.	PMID:27111221 | PMCID:PMC4844165	27111221	6.5
ACTN4 and the pathways associated with cell motility and adhesion contribute to the process of lung cancer metastasis to the brain.	Gao Y, Li G, Sun L, He Y, Li X, Sun Z, Wang J, Jiang Y, Shi J.	BMC Cancer. 2015 Apr 12;15:277. doi: 10.1186/s12885-015-1295-9.	PMID:25885339 | PMCID:PMC4409712	25885339	1
Alzheimer disease (AD) specific transcription, DNA methylation and splicing in twenty AD associated loci.	Humphries C, Kohli MA, Whitehead P, Mash DC, Pericak-Vance MA, Gilbert J.	Mol Cell Neurosci. 2015 Jul;67:37-45. doi: 10.1016/j.mcn.2015.05.003. Epub 2015 May 21.	PMID:26004081 | PMCID:PMC4540636	26004081	10
Transcriptome landscape of the human placenta.	Kim J, Zhao K, Jiang P, Lu ZX, Wang J, Murray JC, Xing Y.	BMC Genomics. 2012 Mar 27;13:115. doi: 10.1186/1471-2164-13-115.	PMID:22448651 | PMCID:PMC3368734	22448651	5
Efficacy and Biological Activity of Imatinib in Metastatic Dermatofibrosarcoma Protuberans (DFSP).	Stacchiotti S, Pantaleo MA, Negri T, Astolfi A, Tazzari M, Dagrada GP, Urbini M, Indio V, Maestro R, Gronchi A, Fiore M, Dei Tos AP, Conca E, Palassini E, Vincenzi B, Grosso F, Pilotti S, Castelli C, Casali PG.	Clin Cancer Res. 2016 Feb 15;22(4):837-46. doi: 10.1158/1078-0432.CCR-15-1243. Epub 2015 Aug 10.	PMID:26261104	26261104	3
Identification of genes critical for resistance to infection by West Nile virus using RNA-Seq analysis.	Qian F, Chung L, Zheng W, Bruno V, Alexander RP, Wang Z, Wang X, Kurscheid S, Zhao H, Fikrig E, Gerstein M, Snyder M, Montgomery RR.	Viruses. 2013 Jul 8;5(7):1664-81. doi: 10.3390/v5071664.	PMID:23881275 | PMCID:PMC3738954	23881275	10
Resveratrol Improves Vascular Function and Mitochondrial Number but Not Glucose Metabolism in Older Adults.	Pollack RM, Barzilai N, Anghel V, Kulkarni AS, Golden A, O'Broin P, Sinclair DA, Bonkowski MS, Coleville AJ, Powell D, Kim S, Moaddel R, Stein D, Zhang K, Hawkins M, Crandall JP.	J Gerontol A Biol Sci Med Sci. 2017 Nov 9;72(12):1703-1709. doi: 10.1093/gerona/glx041.	PMID:28329397	28329397	8
Aggressive Behavior in Silent Subtype III Pituitary Adenomas May Depend on Suppression of Local Immune Response: A Whole Transcriptome Analysis.	Richardson TE, Shen ZJ, Kanchwala M, Xing C, Filatenkov A, Shang P, Barnett S, Abedin Z, Malter JS, Raisanen JM, Burns DK, White CL, Hatanpaa KJ.	J Neuropathol Exp Neurol. 2017 Oct 1;76(10):874-882. doi: 10.1093/jnen/nlx072.	PMID:28922848	28922848	4
RNA sequencing atopic dermatitis transcriptome profiling provides insights into novel disease mechanisms with potential therapeutic implications.	Suárez-Fariñas M, Ungar B, Correa da Rosa J, Ewald DA, Rozenblit M, Gonzalez J, Xu H, Zheng X, Peng X, Estrada YD, Dillon SR, Krueger JG, Guttman-Yassky E.	J Allergy Clin Immunol. 2015 May;135(5):1218-27. doi: 10.1016/j.jaci.2015.03.003. Epub 2015 Mar 31.	PMID:25840722	25840722	18
Global gene expression changes in human peripheral blood after H7N9 infection.	Mei B, Ding X, Xu HZ, Wang MT.	Gene. 2014 Nov 10;551(2):255-60. doi: 10.1016/j.gene.2014.08.062. Epub 2014 Sep 2.	PMID:25192803	25192803	4
Genome-wide imputation study identifies novel HLA locus for pulmonary fibrosis and potential role for auto-immunity in fibrotic idiopathic interstitial pneumonia.	Fingerlin TE, Zhang W, Yang IV, Ainsworth HC, Russell PH, Blumhagen RZ, Schwarz MI, Brown KK, Steele MP, Loyd JE, Cosgrove GP, Lynch DA, Groshong S, Collard HR, Wolters PJ, Bradford WZ, Kossen K, Seiwert SD, du Bois RM, Garcia CK, Devine MS, Gudmundsson G, et al.	BMC Genet. 2016 Jun 7;17(1):74. doi: 10.1186/s12863-016-0377-2.	PMID:27266705 | PMCID:PMC4895966	27266705	78.5
Expression and splicing of ABC and SLC transporters in the human blood-brain barrier measured with RNAseq.	Suhy AM, Webb A, Papp AC, Geier EG, Sadee W.	Eur J Pharm Sci. 2017 May 30;103:47-51. doi: 10.1016/j.ejps.2017.02.010. Epub 2017 Feb 7.	PMID:28188910	28188910	2
Effect of Adalimumab on Gene Expression Profiles of Psoriatic Skin and Blood.	Chow M, Lai K, Ahn R, Gupta R, Arron S, Liao W.	J Drugs Dermatol. 2016 Aug 1;15(8):988-94.	PMID:27538000	27538000	30
Variation in RNA-Seq transcriptome profiles of peripheral whole blood from healthy individuals with and without globin depletion.	Shin H, Shannon CP, Fishbane N, Ruan J, Zhou M, Balshaw R, Wilson-McManus JE, Ng RT, McManus BM, Tebbutt SJ; PROOF Centre of Excellence Team..	PLoS One. 2014 Mar 7;9(3):e91041. doi: 10.1371/journal.pone.0091041. eCollection 2014.	PMID:24608128 | PMCID:PMC3946641	24608128	6
Transcriptional profiling of human femoral mesenchymal stem cells in osteoporosis and its association with adipogenesis.	Choi YJ, Song I, Jin Y, Jin HS, Ji HM, Jeong SY, Won YY, Chung YS.	Gene. 2017 Oct 20;632:7-15. doi: 10.1016/j.gene.2017.08.015. Epub 2017 Aug 24.	PMID:28844671	28844671	4
Evaluating the impact of sequencing depth on transcriptome profiling in human adipose.	Liu Y, Ferguson JF, Xue C, Silverman IM, Gregory B, Reilly MP, Li M.	PLoS One. 2013 Jun 24;8(6):e66883. doi: 10.1371/journal.pone.0066883. Print 2013.	PMID:23826166 | PMCID:PMC3691247	23826166	1
Integrative transcriptome network analysis of iPSC-derived neurons from schizophrenia and schizoaffective disorder patients with 22q11.2 deletion.	Lin M, Pedrosa E, Hrabovsky A, Chen J, Puliafito BR, Gilbert SR, Zheng D, Lachman HM.	BMC Syst Biol. 2016 Nov 15;10(1):105.	PMID:27846841 | PMCID:PMC5111260	27846841	7.5
Transcriptome characterization by RNA sequencing identifies a major molecular and clinical subdivision in chronic lymphocytic leukemia.	Ferreira PG, Jares P, Rico D, Gómez-López G, Martínez-Trillos A, Villamor N, Ecker S, González-Pérez A, Knowles DG, Monlong J, Johnson R, Quesada V, Djebali S, Papasaikas P, López-Guerra M, Colomer D, Royo C, Cazorla M, Pinyol M, Clot G, Aymerich M, Rozman M, et al.	Genome Res. 2014 Feb;24(2):212-26. doi: 10.1101/gr.152132.112. Epub 2013 Nov 21.	PMID:24265505 | PMCID:PMC3912412	24265505	50.5
Whole transcriptome sequencing identifies tumor-specific mutations in human oral squamous cell carcinoma.	Zhang Q, Zhang J, Jin H, Sheng S.	BMC Med Genomics. 2013 Sep 4;6:28. doi: 10.1186/1755-8794-6-28.	PMID:24007313 | PMCID:PMC3844419	24007313	2
Molecular analyses of juvenile granulosa cell tumors bearing AKT1 mutations provide insights into tumor biology and therapeutic leads.	Auguste A, Bessière L, Todeschini AL, Caburet S, Sarnacki S, Prat J, D'angelo E, De La Grange P, Ariste O, Lemoine F, Legois B, Sultan C, Zider A, Galmiche L, Kalfa N, Veitia RA.	Hum Mol Genet. 2015 Dec 1;24(23):6687-98. doi: 10.1093/hmg/ddv373. Epub 2015 Sep 11.	PMID:26362254	26362254	3
Identification of candidate genes involved in coronary artery calcification by transcriptome sequencing of cell lines.	Sen SK, Barb JJ, Cherukuri PF, Accame DS, Elkahloun AG, Singh LN, Lee-Lin SQ; NISC Comparative Sequencing Program., Kolodgie FD, Cheng Q, Zhao X, Chen MY, Arai AE, Green ED, Mullikin JC, Munson PJ, Biesecker LG.	BMC Genomics. 2014 Mar 14;15:198. doi: 10.1186/1471-2164-15-198.	PMID:24628908 | PMCID:PMC4003819	24628908	16
Physiologic and genetic evidence links hemopexin to triglycerides in mice and humans.	Lawson HA, Zayed M, Wayhart JP, Fabbrini E, Love-Gregory L, Klein S, Semenkovich CF.	Int J Obes (Lond). 2017 Apr;41(4):631-638. doi: 10.1038/ijo.2017.19. Epub 2017 Jan 25.	PMID:28119529 | PMCID:PMC5586146	28119529	9
Functional networks of aging markers in the glomeruli of IgA nephropathy: a new therapeutic opportunity.	Jiang H, Liang L, Qin J, Lu Y, Li B, Wang Y, Lin C, Zhou Q, Feng S, Yip SH, Xu F, Lai EY, Wang J, Chen J.	Oncotarget. 2016 Jun 7;7(23):33616-26. doi: 10.18632/oncotarget.9033.	PMID:27127888 | PMCID:PMC5085107	27127888	3
Calcium dysregulation, functional calpainopathy, and endoplasmic reticulum stress in sporadic inclusion body myositis.	Amici DR, Pinal-Fernandez I, Mázala DA, Lloyd TE, Corse AM, Christopher-Stine L, Mammen AL, Chin ER.	Acta Neuropathol Commun. 2017 Mar 22;5(1):24. doi: 10.1186/s40478-017-0427-7.	PMID:28330496 | PMCID:PMC5363023	28330496	8
RNA-seq analysis of lung adenocarcinomas reveals different gene expression profiles between smoking and nonsmoking patients.	Li Y, Xiao X, Ji X, Liu B, Amos CI.	Tumour Biol. 2015 Nov;36(11):8993-9003. doi: 10.1007/s13277-015-3576-y. Epub 2015 Jun 17.	PMID:26081616 | PMCID:PMC4674426	26081616	34
The ESC/E(Z) complex, an effector of response to ovarian steroids, manifests an intrinsic difference in cells from women with premenstrual dysphoric disorder.	Dubey N, Hoffman JF, Schuebel K, Yuan Q, Martinez PE, Nieman LK, Rubinow DR, Schmidt PJ, Goldman D.	Mol Psychiatry. 2017 Aug;22(8):1172-1184. doi: 10.1038/mp.2016.229. Epub 2017 Jan 3.	PMID:28044059 | PMCID:PMC5495630	28044059	9.5
Differential expression analysis of RNA-seq data at single-base resolution.	Frazee AC, Sabunciyan S, Hansen KD, Irizarry RA, Leek JT.	Biostatistics. 2014 Jul;15(3):413-26. doi: 10.1093/biostatistics/kxt053. Epub 2014 Jan 6. Erratum in: Biostatistics. 2014 Jul;15(3):584-5.	PMID:24398039 | PMCID:PMC4059460	24398039	7.5
Transcriptome profiling of the cancer and normal tissues from gastric cancer patients by deep sequencing.	Zhang FG, He ZY, Wang Q.	Tumour Biol. 2014 Aug;35(8):7423-7. doi: 10.1007/s13277-014-2003-0. Epub 2014 Apr 30.	PMID:24777338	24777338	3
5-gene differential expression predicts stability of human intestinal allografts.	Talayero P, Alonso-Guirado L, Padilla G, Artaza H, Dopazo A, Sánchez-Cabo F, Rodríguez-Muñoz S, Calvo-Pulido J, Mancebo E, de Lacoba MG, Paz-Artal E.	Exp Mol Pathol. 2017 Oct;103(2):163-171. doi: 10.1016/j.yexmp.2017.08.008. Epub 2017 Aug 24.	PMID:28843648	28843648	9
Transcriptome profiling from adipose tissue during a low-calorie diet reveals predictors of weight and glycemic outcomes in obese, nondiabetic subjects.	Armenise C, Lefebvre G, Carayol J, Bonnel S, Bolton J, Di Cara A, Gheldof N, Descombes P, Langin D, Saris WH, Astrup A, Hager J, Viguerie N, Valsesia A.	Am J Clin Nutr. 2017 Sep;106(3):736-746. doi: 10.3945/ajcn.117.156216. Epub 2017 Aug 9.	PMID:28793995	28793995	191
Identification of a novel gene fusion (BMX-ARHGAP) in gastric cardia adenocarcinoma.	Xu X, Xu L, Gao F, Wang J, Ye J, Zhou M, Zhu Y, Tao L.	Diagn Pathol. 2014 Dec 13;9:218. doi: 10.1186/s13000-014-0218-4.	PMID:25499959 | PMCID:PMC4282731	25499959	1
Next generation sequencing analysis of human platelet PolyA+ mRNAs and rRNA-depleted total RNA.	Kissopoulou A, Jonasson J, Lindahl TL, Osman A.	PLoS One. 2013 Dec 11;8(12):e81809. doi: 10.1371/journal.pone.0081809. eCollection 2013.	PMID:24349131 | PMCID:PMC3859545	24349131	1.5
RNA-seq analysis of hippocampal tissues reveals novel candidate genes for drug refractory epilepsy in patients with MTLE-HS.	Dixit AB, Banerjee J, Srivastava A, Tripathi M, Sarkar C, Kakkar A, Jain M, Chandra PS.	Genomics. 2016 May;107(5):178-88. doi: 10.1016/j.ygeno.2016.04.001. Epub 2016 Apr 14.	PMID:27094248	27094248	1.5
STAT5A and STAT5B have opposite correlations with drug response gene expression.	Lamba V, Jia B, Liang F.	Biochem Biophys Res Commun. 2016 Oct 14;479(2):117-124. doi: 10.1016/j.bbrc.2016.06.011. Epub 2016 Jun 3.	PMID:27264955	27264955	51
Differential gene expression in dentate granule cells in mesial temporal lobe epilepsy with and without hippocampal sclerosis.	Griffin NG, Wang Y, Hulette CM, Halvorsen M, Cronin KD, Walley NM, Haglund MM, Radtke RA, Skene JH, Sinha SR, Heinzen EL.	Epilepsia. 2016 Mar;57(3):376-85. doi: 10.1111/epi.13305. Epub 2016 Jan 22.	PMID:26799155 | PMCID:PMC4783229	26799155	6
Mutation in noncoding RNA RNU12 causes early onset cerebellar ataxia.	Elsaid MF, Chalhoub N, Ben-Omran T, Kumar P, Kamel H, Ibrahim K, Mohamoud Y, Al-Dous E, Al-Azwani I, Malek JA, Suhre K, Ross ME, Aleem AA.	Ann Neurol. 2017 Jan;81(1):68-78. doi: 10.1002/ana.24826.	PMID:27863452	27863452	3.66
An integrated model of the transcriptome of HER2-positive breast cancer.	Kalari KR, Necela BM, Tang X, Thompson KJ, Lau M, Eckel-Passow JE, Kachergus JM, Anderson SK, Sun Z, Baheti S, Carr JM, Baker TR, Barman P, Radisky DC, Joseph RW, McLaughlin SA, Chai HS, Camille S, Rossell D, Asmann YW, Thompson EA, Perez EA.	PLoS One. 2013 Nov 1;8(11):e79298. doi: 10.1371/journal.pone.0079298. eCollection 2013.	PMID:24223926 | PMCID:PMC3815156	24223926	8
Identification of vitamin D(3) target genes in human breast cancer tissue.	Sheng L, Anderson PH, Turner AG, Pishas KI, Dhatrak DJ, Gill PG, Morris HA, Callen DF.	J Steroid Biochem Mol Biol. 2016 Nov;164:90-97. doi: 10.1016/j.jsbmb.2015.10.012. Epub 2015 Oct 17.	PMID:26485663	26485663	3
Pregnancy-Induced Changes in Systemic Gene Expression among Healthy Women and Women with Rheumatoid Arthritis.	Mittal A, Pachter L, Nelson JL, Kjærgaard H, Smed MK, Gildengorin VL, Zoffmann V, Hetland ML, Jewell NP, Olsen J, Jawaheer D.	PLoS One. 2015 Dec 18;10(12):e0145204. doi: 10.1371/journal.pone.0145204. eCollection 2015.	PMID:26683605 | PMCID:PMC4684291	26683605	16.67
RNA-seq analysis of clinical-grade osteochondral allografts reveals activation of early response genes.	Lin Y, Lewallen EA, Camilleri ET, Bonin CA, Jones DL, Dudakovic A, Galeano-Garces C, Wang W, Karperien MJ, Larson AN, Dahm DL, Stuart MJ, Levy BA, Smith J, Ryssman DB, Westendorf JJ, Im HJ, van Wijnen AJ, Riester SM, Krych AJ.	J Orthop Res. 2016 Nov;34(11):1950-1959. doi: 10.1002/jor.23209. Epub 2016 Mar 3.	PMID:26909883 | PMCID:PMC4993686	26909883	2.5
Post-mortem molecular profiling of three psychiatric disorders.	Ramaker RC, Bowling KM, Lasseigne BN, Hagenauer MH, Hardigan AA, Davis NS, Gertz J, Cartagena PM, Walsh DM, Vawter MP, Jones EG, Schatzberg AF, Barchas JD, Watson SJ, Bunney BG, Akil H, Bunney WE, Li JZ, Cooper SJ, Myers RM.	Genome Med. 2017 Jul 28;9(1):72. doi: 10.1186/s13073-017-0458-5.	PMID:28754123 | PMCID:PMC5534072	28754123	24
Transcriptome profiling of a multiple recurrent muscle-invasive urothelial carcinoma of the bladder by deep sequencing.	Zhang S, Liu Y, Liu Z, Zhang C, Cao H, Ye Y, Wang S, Zhang Y, Xiao S, Yang P, Li J, Bai Z.	PLoS One. 2014 Mar 12;9(3):e91466. doi: 10.1371/journal.pone.0091466. eCollection 2014.	PMID:24622401 | PMCID:PMC3951401	24622401	1
Bariatric Surgery Induces Disruption in Inflammatory Signaling Pathways Mediated by Immune Cells in Adipose Tissue: A RNA-Seq Study.	Poitou C, Perret C, Mathieu F, Truong V, Blum Y, Durand H, Alili R, Chelghoum N, Pelloux V, Aron-Wisnewsky J, Torcivia A, Bouillot JL, Parks BW, Ninio E, Clément K, Tiret L.	PLoS One. 2015 May 4;10(5):e0125718. doi: 10.1371/journal.pone.0125718. eCollection 2015.	PMID:25938420 | PMCID:PMC4418598	25938420	22
Collagen synthesis disruption and downregulation of core elements of TGF-Beta, Hippo, and Wnt pathways in keratoconus corneas.	Kabza M, Karolak JA, Rydzanicz M, Szcześniak MW, Nowak DM, Ginter-Matuszewska B, Polakowski P, Ploski R, Szaflik JP, Gajecka M.	Eur J Hum Genet. 2017 May;25(5):582-590. doi: 10.1038/ejhg.2017.4. Epub 2017 Feb 1.	PMID:28145428 | PMCID:PMC5437911	28145428	12.5
Differential Gene Expression in Colon Tissue Associated With Diet, Lifestyle, and Related Oxidative Stress.	Slattery ML, Pellatt DF, Mullany LE, Wolff RK.	PLoS One. 2015 Jul 31;10(7):e0134406. doi: 10.1371/journal.pone.0134406. eCollection 2015.	PMID:26230583 | PMCID:PMC4521956	26230583	49
Altered Exosomal RNA Profiles in Bronchoalveolar Lavage from Lung Transplants with Acute Rejection.	Gregson AL, Hoji A, Injean P, Poynter ST, Briones C, Palchevskiy V, Weigt SS, Shino MY, Derhovanessian A, Sayah D, Saggar R, Ross D, Ardehali A, Lynch JP 3rd, Belperio JA.	Am J Respir Crit Care Med. 2015 Dec 15;192(12):1490-503. doi: 10.1164/rccm.201503-0558OC.	PMID:26308930 | PMCID:PMC4731719	26308930	6
Whole transcriptome analysis identifies differentially regulated networks between osteosarcoma and normal bone samples.	Ho XD, Phung P, Q Le V, H Nguyen V, Reimann E, Prans E, Kõks G, Maasalu K, Le NT, H Trinh L, G Nguyen H, Märtson A, Kõks S.	Exp Biol Med (Maywood). 2017 Dec;242(18):1802-1811. doi: 10.1177/1535370217736512. Epub 2017 Oct 19.	PMID:29050494 | PMCID:PMC5714151	29050494	12.75
Identification of cell surface markers glypican-4 and CD200 that differentiate human corneal endothelium from stromal fibroblasts.	Cheong YK, Ngoh ZX, Peh GS, Ang HP, Seah XY, Chng Z, Colman A, Mehta JS, Sun W.	Invest Ophthalmol Vis Sci. 2013 Jul 8;54(7):4538-47. doi: 10.1167/iovs.13-11754.	PMID:23744997	23744997	2
Expression profiles of human epididymis epithelial cells reveal the functional diversity of caput, corpus and cauda regions.	Browne JA, Yang R, Leir SH, Eggener SE, Harris A.	Mol Hum Reprod. 2016 Feb;22(2):69-82. doi: 10.1093/molehr/gav066. Epub 2015 Nov 26.	PMID:26612782 | PMCID:PMC4733224	26612782	1
Neuroblastoma cells undergo transcriptomic alterations upon dissemination into the bone marrow and subsequent tumor progression.	Rifatbegovic F, Frech C, Abbasi MR, Taschner-Mandl S, Weiss T, Schmidt WM, Schmidt I, Ladenstein R, Ambros IM, Ambros PF.	Int J Cancer. 2018 Jan 15;142(2):297-307. doi: 10.1002/ijc.31053. Epub 2017 Oct 4.	PMID:28921546 | PMCID:PMC5725737	28921546	28.67
Identification of a candidate prognostic gene signature by transcriptome analysis of matched pre- and post-treatment prostatic biopsies from patients with advanced prostate cancer.	Rajan P, Stockley J, Sudbery IM, Fleming JT, Hedley A, Kalna G, Sims D, Ponting CP, Heger A, Robson CN, McMenemin RM, Pedley ID, Leung HY.	BMC Cancer. 2014 Dec 18;14:977. doi: 10.1186/1471-2407-14-977.	PMID:25519703 | PMCID:PMC4301544	25519703	4
Interferon gene expression signature in rheumatoid arthritis neutrophils correlates with a good response to TNFi therapy.	Wright HL, Thomas HB, Moots RJ, Edwards SW.	Rheumatology (Oxford). 2015 Jan;54(1):188-93. doi: 10.1093/rheumatology/keu299. Epub 2014 Aug 13.	PMID:25125592	25125592	13
Overexpression of PDZK1IP1, EEF1A2 and RPL41 genes in intrahepatic cholangiocarcinoma.	Yang G, Zong H.	Mol Med Rep. 2016 Jun;13(6):4786-90. doi: 10.3892/mmr.2016.5110. Epub 2016 Apr 12.	PMID:27082702	27082702	7
RNA toxicity and missplicing in the common eye disease fuchs endothelial corneal dystrophy.	Du J, Aleff RA, Soragni E, Kalari K, Nie J, Tang X, Davila J, Kocher JP, Patel SV, Gottesfeld JM, Baratz KH, Wieben ED.	J Biol Chem. 2015 Mar 6;290(10):5979-90. doi: 10.1074/jbc.M114.621607. Epub 2015 Jan 15.	PMID:25593321 | PMCID:PMC4358235	25593321	3.5
Novel insights into systemic autoimmune rheumatic diseases using shared molecular signatures and an integrative analysis.	Hudson M, Bernatsky S, Colmegna I, Lora M, Pastinen T, Klein Oros K, Greenwood CMT.	Epigenetics. 2017 Jun 3;12(6):433-440. doi: 10.1080/15592294.2017.1303581. Epub 2017 Apr 7.	PMID:28387599 | PMCID:PMC5501195	28387599	26
Assessing the accuracy of blood RNA profiles to identify patients with post-concussion syndrome: A pilot study in a military patient population.	Hardy JJ, Mooney SR, Pearson AN, McGuire D, Correa DJ, Simon RP, Meller R.	PLoS One. 2017 Sep 1;12(9):e0183113. doi: 10.1371/journal.pone.0183113. eCollection 2017.	PMID:28863142 | PMCID:PMC5581162	28863142	16
Genome-wide profiling of DNA methylation and gene expression in esophageal squamous cell carcinoma.	Chen C, Peng H, Huang X, Zhao M, Li Z, Yin N, Wang X, Yu F, Yin B, Yuan Y, Lu Q.	Oncotarget. 2016 Jan 26;7(4):4507-21. doi: 10.18632/oncotarget.6607.	PMID:26683359 | PMCID:PMC4826222	26683359	1
Co-expression network analysis identifies Spleen Tyrosine Kinase (SYK) as a candidate oncogenic driver in a subset of small-cell lung cancer.	Udyavar AR, Hoeksema MD, Clark JE, Zou Y, Tang Z, Li Z, Li M, Chen H, Statnikov A, Shyr Y, Liebler DC, Field J, Eisenberg R, Estrada L, Massion PP, Quaranta V.	BMC Syst Biol. 2013;7 Suppl 5:S1. doi: 10.1186/1752-0509-7-S5-S1. Epub 2013 Dec 9.	PMID:24564859 | PMCID:PMC4029366	24564859	7
Ancestry as a potential modifier of gene expression in breast tumors from Colombian women.	Serrano-Gómez SJ, Sanabria-Salas MC, Garay J, Baddoo MC, Hernández-Suarez G, Mejía JC, García O, Miele L, Fejerman L, Zabaleta J.	PLoS One. 2017 Aug 23;12(8):e0183179. doi: 10.1371/journal.pone.0183179. eCollection 2017.	PMID:28832682 | PMCID:PMC5568388	28832682	14
Gene expression profiling of laser microdissected airway smooth muscle tissue in asthma and atopy.	Yick CY, Zwinderman AH, Kunst PW, Grünberg K, Mauad T, Chowdhury S, Bel EH, Baas F, Lutter R, Sterk PJ.	Allergy. 2014 Sep;69(9):1233-40. doi: 10.1111/all.12452. Epub 2014 Jul 19.	PMID:24888725	24888725	8
Transcriptome sequencing (RNA-Seq) of human endobronchial biopsies: asthma versus controls.	Yick CY, Zwinderman AH, Kunst PW, Grünberg K, Mauad T, Dijkhuis A, Bel EH, Baas F, Lutter R, Sterk PJ.	Eur Respir J. 2013 Sep;42(3):662-70. doi: 10.1183/09031936.00115412. Epub 2013 Jan 11.	PMID:23314903	23314903	4.5
Next-generation transcriptome sequencing of the premenopausal breast epithelium using specimens from a normal human breast tissue bank.	Pardo I, Lillemoe HA, Blosser RJ, Choi M, Sauder CA, Doxey DK, Mathieson T, Hancock BA, Baptiste D, Atale R, Hickenbotham M, Zhu J, Glasscock J, Storniolo AM, Zheng F, Doerge RW, Liu Y, Badve S, Radovich M, Clare SE; Susan G. Komen for the Cure Tissue Bank at the IU Simon Cancer Center..	Breast Cancer Res. 2014 Mar 17;16(2):R26. doi: 10.1186/bcr3627.	PMID:24636070 | PMCID:PMC4053088	24636070	6.83
Race-specific molecular alterations correlate with differential outcomes for black and white endometrioid endometrial cancer patients.	Bateman NW, Dubil EA, Wang G, Hood BL, Oliver JM, Litzi TA, Gist GD, Mitchell DA, Blanton B, Phippen NT, Tian C, Zahn CM, Cohn DE, Havrilesky LJ, Berchuck A, Shriver CD, Darcy KM, Hamilton CA, Conrads TP, Maxwell GL.	Cancer. 2017 Oct 15;123(20):4004-4012. doi: 10.1002/cncr.30813. Epub 2017 Jun 27.	PMID:28654152	28654152	15
Discovery of new candidate genes for rheumatoid arthritis through integration of genetic association data with expression pathway analysis.	Shchetynsky K, Diaz-Gallo LM, Folkersen L, Hensvold AH, Catrina AI, Berg L, Klareskog L, Padyukov L.	Arthritis Res Ther. 2017 Feb 2;19(1):19. doi: 10.1186/s13075-017-1220-5.	PMID:28148290 | PMCID:PMC5288892	28148290	9
Transcription Profiling of Malaria-Naïve and Semi-immune Colombian Volunteers in a Plasmodium vivax Sporozoite Challenge.	Rojas-Peña ML, Vallejo A, Herrera S, Gibson G, Arévalo-Herrera M.	PLoS Negl Trop Dis. 2015 Aug 5;9(8):e0003978. doi: 10.1371/journal.pntd.0003978. eCollection 2015.	PMID:26244760 | PMCID:PMC4526565	26244760	8
