# Supplementary material for: Empirical assessment of the impact of sample number and read depth on RNA-Seq analysis workflow performance
Source: BMC Bioinformatics. 2018 Nov 14;19:423. doi: 10.1186/s12859-018-2445-2 (PMC6234607; doi:10.1186/s12859-018-2445-2)
Supplement: Supplementary file 6 — Interactive figure for comparison of performance metrics. (A) Absolute precision and recall for each workflow. (B) Relative ranks of precision and recall for each workflow. Grey dots show performance for all workflows for the selected read depth(s) and sample number(s); red dots highlight the selected workflow(s). (XLSX 536 kb) [file 12859_2018_2445_MOESM6_ESM.xlsx]

## Sheet: RawData
Read Depth	LinkedCheck	Sample Number	LinkedCheck	Read Aligner	Expression Modeler	Read Aligner - Expression Modeler	LinkedCheck	Differential Expression	LinkedCheck	Avg Ranked Precision	LinkedRankPrecision	HighlightRankPrecision	Avg Rank Recall	LinkedRankRecall	HighlightRankRecall	Avg Precision	LinkedPrecision	HighlightPrecision	Avg Recall	LinkedRecall	HighlightRecall
30000	1	12 samples	0	HISAT2	Stringtie	HISAT2-Stringtie	1	Ballgown	1	2.4	#N/A	#N/A	23.5	#N/A	#N/A	0.499468	#N/A	#N/A	0.0359223	#N/A	#N/A
30000	1	12 samples	0	HISAT2	Stringtie	HISAT2-Stringtie	1	DESeq2	0	5.3	#N/A	#N/A	21	#N/A	#N/A	0.461189	#N/A	#N/A	0.0432784	#N/A	#N/A
30000	1	12 samples	0	HISAT2	Stringtie	HISAT2-Stringtie	1	edgeR	0	15.8	#N/A	#N/A	23.9	#N/A	#N/A	0.38907	#N/A	#N/A	0.0349857	#N/A	#N/A
30000	1	12 samples	0	HISAT2	Stringtie	HISAT2-Stringtie	1	Limma voom	0	17.1	#N/A	#N/A	24.1	#N/A	#N/A	0.387599	#N/A	#N/A	0.0345392	#N/A	#N/A
30000	1	12 samples	0	HISAT2	Stringtie	HISAT2-Stringtie	1	NOISeqBIO	0	9.8	#N/A	#N/A	17.2	#N/A	#N/A	0.400761	#N/A	#N/A	0.0696581	#N/A	#N/A
30000	1	12 samples	0	Kallisto	Kallisto	Kallisto-Kallisto	1	Ballgown	1	4.6	#N/A	#N/A	20.9	#N/A	#N/A	0.477571	#N/A	#N/A	0.0445437	#N/A	#N/A
30000	1	12 samples	0	Kallisto	Kallisto	Kallisto-Kallisto	1	DESeq2	0	11.9	#N/A	#N/A	7.1	#N/A	#N/A	0.395653	#N/A	#N/A	0.10093	#N/A	#N/A
30000	1	12 samples	0	Kallisto	Kallisto	Kallisto-Kallisto	1	edgeR	0	22.6	#N/A	#N/A	14.7	#N/A	#N/A	0.375965	#N/A	#N/A	0.08493	#N/A	#N/A
30000	1	12 samples	0	Kallisto	Kallisto	Kallisto-Kallisto	1	Limma voom	0	19.7	#N/A	#N/A	15.6	#N/A	#N/A	0.381953	#N/A	#N/A	0.0842596	#N/A	#N/A
30000	1	12 samples	0	Kallisto	Kallisto	Kallisto-Kallisto	1	NOISeqBIO	0	12.4	#N/A	#N/A	7.2	#N/A	#N/A	0.394576	#N/A	#N/A	0.100791	#N/A	#N/A
30000	1	12 samples	0	Salmon	Salmon	Salmon-Salmon	1	Ballgown	1	3.3	#N/A	#N/A	20.8	#N/A	#N/A	0.480928	#N/A	#N/A	0.0452332	#N/A	#N/A
30000	1	12 samples	0	Salmon	Salmon	Salmon-Salmon	1	DESeq2	0	17	#N/A	#N/A	3	#N/A	#N/A	0.386715	#N/A	#N/A	0.108002	#N/A	#N/A
30000	1	12 samples	0	Salmon	Salmon	Salmon-Salmon	1	edgeR	0	23.9	#N/A	#N/A	10.9	#N/A	#N/A	0.370969	#N/A	#N/A	0.08887	#N/A	#N/A
30000	1	12 samples	0	Salmon	Salmon	Salmon-Salmon	1	Limma voom	0	18.6	#N/A	#N/A	12.2	#N/A	#N/A	0.383815	#N/A	#N/A	0.087816	#N/A	#N/A
30000	1	12 samples	0	Salmon	Salmon	Salmon-Salmon	1	NOISeqBIO	0	15	#N/A	#N/A	4.7	#N/A	#N/A	0.391816	#N/A	#N/A	0.106255	#N/A	#N/A
30000	1	12 samples	0	STAR	RSEM	STAR-RSEM	1	Ballgown	1	3.2	#N/A	#N/A	19.8	#N/A	#N/A	0.486954	#N/A	#N/A	0.0480091	#N/A	#N/A
30000	1	12 samples	0	STAR	RSEM	STAR-RSEM	1	DESeq2	0	14.7	#N/A	#N/A	4.4	#N/A	#N/A	0.390894	#N/A	#N/A	0.106564	#N/A	#N/A
30000	1	12 samples	0	STAR	RSEM	STAR-RSEM	1	edgeR	0	23.2	#N/A	#N/A	10.6	#N/A	#N/A	0.372184	#N/A	#N/A	0.0896767	#N/A	#N/A
30000	1	12 samples	0	STAR	RSEM	STAR-RSEM	1	Limma voom	0	20.5	#N/A	#N/A	10.1	#N/A	#N/A	0.379088	#N/A	#N/A	0.090101	#N/A	#N/A
30000	1	12 samples	0	STAR	RSEM	STAR-RSEM	1	NOISeqBIO	0	17.2	#N/A	#N/A	1.5	#N/A	#N/A	0.3875	#N/A	#N/A	0.111992	#N/A	#N/A
30000	1	12 samples	0	STAR	STAR	STAR-STAR	1	Ballgown	1	2.4	#N/A	#N/A	17.8	#N/A	#N/A	0.497316	#N/A	#N/A	0.0628038	#N/A	#N/A
30000	1	12 samples	0	STAR	STAR	STAR-STAR	1	DESeq2	0	7.1	#N/A	#N/A	5.8	#N/A	#N/A	0.419078	#N/A	#N/A	0.104021	#N/A	#N/A
30000	1	12 samples	0	STAR	STAR	STAR-STAR	1	edgeR	0	15.8	#N/A	#N/A	13.1	#N/A	#N/A	0.389419	#N/A	#N/A	0.087256	#N/A	#N/A
30000	1	12 samples	0	STAR	STAR	STAR-STAR	1	Limma voom	0	13	#N/A	#N/A	12.8	#N/A	#N/A	0.393059	#N/A	#N/A	0.0876317	#N/A	#N/A
30000	1	12 samples	0	STAR	STAR	STAR-STAR	1	NOISeqBIO	0	8.5	#N/A	#N/A	2.3	#N/A	#N/A	0.409802	#N/A	#N/A	0.110311	#N/A	#N/A
30000	1	15 samples	0	HISAT2	Stringtie	HISAT2-Stringtie	1	Ballgown	1	3.9	#N/A	#N/A	22.7	#N/A	#N/A	0.465563	#N/A	#N/A	0.0518703	#N/A	#N/A
30000	1	15 samples	0	HISAT2	Stringtie	HISAT2-Stringtie	1	DESeq2	0	5.9	#N/A	#N/A	22	#N/A	#N/A	0.445839	#N/A	#N/A	0.0544866	#N/A	#N/A
30000	1	15 samples	0	HISAT2	Stringtie	HISAT2-Stringtie	1	edgeR	0	17.9	#N/A	#N/A	24.6	#N/A	#N/A	0.371963	#N/A	#N/A	0.0391849	#N/A	#N/A
30000	1	15 samples	0	HISAT2	Stringtie	HISAT2-Stringtie	1	Limma voom	0	15.9	#N/A	#N/A	24.4	#N/A	#N/A	0.37625	#N/A	#N/A	0.0395964	#N/A	#N/A
30000	1	15 samples	0	HISAT2	Stringtie	HISAT2-Stringtie	1	NOISeqBIO	0	7.4	#N/A	#N/A	18.1	#N/A	#N/A	0.404123	#N/A	#N/A	0.0793059	#N/A	#N/A
30000	1	15 samples	0	Kallisto	Kallisto	Kallisto-Kallisto	1	Ballgown	1	3.2	#N/A	#N/A	20.4	#N/A	#N/A	0.469992	#N/A	#N/A	0.0669746	#N/A	#N/A
30000	1	15 samples	0	Kallisto	Kallisto	Kallisto-Kallisto	1	DESeq2	0	12.5	#N/A	#N/A	6.4	#N/A	#N/A	0.382391	#N/A	#N/A	0.119627	#N/A	#N/A
30000	1	15 samples	0	Kallisto	Kallisto	Kallisto-Kallisto	1	edgeR	0	23.8	#N/A	#N/A	16.5	#N/A	#N/A	0.35681	#N/A	#N/A	0.0906337	#N/A	#N/A
30000	1	15 samples	0	Kallisto	Kallisto	Kallisto-Kallisto	1	Limma voom	0	19	#N/A	#N/A	16	#N/A	#N/A	0.36864	#N/A	#N/A	0.0908011	#N/A	#N/A
30000	1	15 samples	0	Kallisto	Kallisto	Kallisto-Kallisto	1	NOISeqBIO	0	10	#N/A	#N/A	8	#N/A	#N/A	0.392861	#N/A	#N/A	0.115764	#N/A	#N/A
30000	1	15 samples	0	Salmon	Salmon	Salmon-Salmon	1	Ballgown	1	2	#N/A	#N/A	20.9	#N/A	#N/A	0.478795	#N/A	#N/A	0.0660517	#N/A	#N/A
30000	1	15 samples	0	Salmon	Salmon	Salmon-Salmon	1	DESeq2	0	16.9	#N/A	#N/A	1.8	#N/A	#N/A	0.374342	#N/A	#N/A	0.127282	#N/A	#N/A
30000	1	15 samples	0	Salmon	Salmon	Salmon-Salmon	1	edgeR	0	23.2	#N/A	#N/A	11.2	#N/A	#N/A	0.359045	#N/A	#N/A	0.0963222	#N/A	#N/A
30000	1	15 samples	0	Salmon	Salmon	Salmon-Salmon	1	Limma voom	0	21.9	#N/A	#N/A	11.8	#N/A	#N/A	0.362076	#N/A	#N/A	0.0958729	#N/A	#N/A
30000	1	15 samples	0	Salmon	Salmon	Salmon-Salmon	1	NOISeqBIO	0	11.3	#N/A	#N/A	4.2	#N/A	#N/A	0.386301	#N/A	#N/A	0.122425	#N/A	#N/A
30000	1	15 samples	0	STAR	RSEM	STAR-RSEM	1	Ballgown	1	2.9	#N/A	#N/A	18.9	#N/A	#N/A	0.470111	#N/A	#N/A	0.0761718	#N/A	#N/A
30000	1	15 samples	0	STAR	RSEM	STAR-RSEM	1	DESeq2	0	17	#N/A	#N/A	2.1	#N/A	#N/A	0.373763	#N/A	#N/A	0.126503	#N/A	#N/A
30000	1	15 samples	0	STAR	RSEM	STAR-RSEM	1	edgeR	0	23.4	#N/A	#N/A	11.4	#N/A	#N/A	0.358092	#N/A	#N/A	0.0962975	#N/A	#N/A
30000	1	15 samples	0	STAR	RSEM	STAR-RSEM	1	Limma voom	0	21.6	#N/A	#N/A	10.2	#N/A	#N/A	0.363917	#N/A	#N/A	0.0977745	#N/A	#N/A
30000	1	15 samples	0	STAR	RSEM	STAR-RSEM	1	NOISeqBIO	0	13.9	#N/A	#N/A	2.5	#N/A	#N/A	0.379832	#N/A	#N/A	0.12558	#N/A	#N/A
30000	1	15 samples	0	STAR	STAR	STAR-STAR	1	Ballgown	1	3.1	#N/A	#N/A	14.8	#N/A	#N/A	0.470579	#N/A	#N/A	0.0923196	#N/A	#N/A
30000	1	15 samples	0	STAR	STAR	STAR-STAR	1	DESeq2	0	8.6	#N/A	#N/A	6.1	#N/A	#N/A	0.399489	#N/A	#N/A	0.119994	#N/A	#N/A
30000	1	15 samples	0	STAR	STAR	STAR-STAR	1	edgeR	0	15	#N/A	#N/A	13.8	#N/A	#N/A	0.377521	#N/A	#N/A	0.0944376	#N/A	#N/A
30000	1	15 samples	0	STAR	STAR	STAR-STAR	1	Limma voom	0	16.6	#N/A	#N/A	11.3	#N/A	#N/A	0.375043	#N/A	#N/A	0.0964779	#N/A	#N/A
30000	1	15 samples	0	STAR	STAR	STAR-STAR	1	NOISeqBIO	0	8.1	#N/A	#N/A	4.9	#N/A	#N/A	0.400375	#N/A	#N/A	0.121899	#N/A	#N/A
30000	1	3 samples	1	HISAT2	Stringtie	HISAT2-Stringtie	1	Ballgown	1	15.6	15.6	15.6	17.9	17.9	17.9	0.403546	0.403546	0.403546	0.0166351	0.0166351	0.0166351
30000	1	3 samples	1	HISAT2	Stringtie	HISAT2-Stringtie	1	DESeq2	0	2.3	2.3	#N/A	24.2	24.2	#N/A	0.670844	0.670844	#N/A	0.00295857	0.00295857	#N/A
30000	1	3 samples	1	HISAT2	Stringtie	HISAT2-Stringtie	1	edgeR	0	7.8	7.8	#N/A	14.7	14.7	#N/A	0.550689	0.550689	#N/A	0.0145029	0.0145029	#N/A
30000	1	3 samples	1	HISAT2	Stringtie	HISAT2-Stringtie	1	Limma voom	0	12	12	#N/A	11	11	#N/A	0.470696	0.470696	#N/A	0.021841	0.021841	#N/A
30000	1	3 samples	1	HISAT2	Stringtie	HISAT2-Stringtie	1	NOISeqBIO	0	19.9	19.9	#N/A	5	5	#N/A	0.305823	0.305823	#N/A	0.146981	0.146981	#N/A
30000	1	3 samples	1	Kallisto	Kallisto	Kallisto-Kallisto	1	Ballgown	1	19.6	19.6	19.6	20	20	20	0.317345	0.317345	0.317345	0.00528491	0.00528491	0.00528491
30000	1	3 samples	1	Kallisto	Kallisto	Kallisto-Kallisto	1	DESeq2	0	7.35	7.35	#N/A	20.8	20.8	#N/A	0.552396	0.552396	#N/A	0.00527249	0.00527249	#N/A
30000	1	3 samples	1	Kallisto	Kallisto	Kallisto-Kallisto	1	edgeR	0	6.6	6.6	#N/A	14.65	14.65	#N/A	0.573302	0.573302	#N/A	0.0151774	0.0151774	#N/A
30000	1	3 samples	1	Kallisto	Kallisto	Kallisto-Kallisto	1	Limma voom	0	14.4	14.4	#N/A	8.4	8.4	#N/A	0.44343	0.44343	#N/A	0.0329876	0.0329876	#N/A
30000	1	3 samples	1	Kallisto	Kallisto	Kallisto-Kallisto	1	NOISeqBIO	0	21.7	21.7	#N/A	2.8	2.8	#N/A	0.292696	0.292696	#N/A	0.19358	0.19358	#N/A
30000	1	3 samples	1	Salmon	Salmon	Salmon-Salmon	1	Ballgown	1	21	21	21	19.5	19.5	19.5	0.284903	0.284903	0.284903	0.00565591	0.00565591	0.00565591
30000	1	3 samples	1	Salmon	Salmon	Salmon-Salmon	1	DESeq2	0	6.35	6.35	#N/A	19.85	19.85	#N/A	0.569506	0.569506	#N/A	0.00585085	0.00585085	#N/A
30000	1	3 samples	1	Salmon	Salmon	Salmon-Salmon	1	edgeR	0	6.2	6.2	#N/A	13.75	13.75	#N/A	0.575487	0.575487	#N/A	0.0160555	0.0160555	#N/A
30000	1	3 samples	1	Salmon	Salmon	Salmon-Salmon	1	Limma voom	0	14.6	14.6	#N/A	7.8	7.8	#N/A	0.441907	0.441907	#N/A	0.0377101	0.0377101	#N/A
30000	1	3 samples	1	Salmon	Salmon	Salmon-Salmon	1	NOISeqBIO	0	22.9	22.9	#N/A	1.9	1.9	#N/A	0.283708	0.283708	#N/A	0.208266	0.208266	#N/A
30000	1	3 samples	1	STAR	RSEM	STAR-RSEM	1	Ballgown	1	22	22	22	21.3	21.3	21.3	0.281126	0.281126	0.281126	0.00681673	0.00681673	0.00681673
30000	1	3 samples	1	STAR	RSEM	STAR-RSEM	1	DESeq2	0	4.65	4.65	#N/A	19.5	19.5	#N/A	0.593622	0.593622	#N/A	0.00593394	0.00593394	#N/A
30000	1	3 samples	1	STAR	RSEM	STAR-RSEM	1	edgeR	0	7.3	7.3	#N/A	12.2	12.2	#N/A	0.558296	0.558296	#N/A	0.0181994	0.0181994	#N/A
30000	1	3 samples	1	STAR	RSEM	STAR-RSEM	1	Limma voom	0	13.1	13.1	#N/A	7.3	7.3	#N/A	0.459757	0.459757	#N/A	0.0384278	0.0384278	#N/A
30000	1	3 samples	1	STAR	RSEM	STAR-RSEM	1	NOISeqBIO	0	20.2	20.2	#N/A	2.4	2.4	#N/A	0.299144	0.299144	#N/A	0.19878	0.19878	#N/A
30000	1	3 samples	1	STAR	STAR	STAR-STAR	1	Ballgown	1	20.5	20.5	20.5	16.2	16.2	16.2	0.29785	0.29785	0.29785	0.0174241	0.0174241	0.0174241
30000	1	3 samples	1	STAR	STAR	STAR-STAR	1	DESeq2	0	5.15	5.15	#N/A	19.95	19.95	#N/A	0.575833	0.575833	#N/A	0.00553925	0.00553925	#N/A
30000	1	3 samples	1	STAR	STAR	STAR-STAR	1	edgeR	0	5.4	5.4	#N/A	12.2	12.2	#N/A	0.568449	0.568449	#N/A	0.0181068	0.0181068	#N/A
30000	1	3 samples	1	STAR	STAR	STAR-STAR	1	Limma voom	0	9.8	9.8	#N/A	8.8	8.8	#N/A	0.508708	0.508708	#N/A	0.0309919	0.0309919	#N/A
30000	1	3 samples	1	STAR	STAR	STAR-STAR	1	NOISeqBIO	0	18.6	18.6	#N/A	2.9	2.9	#N/A	0.310453	0.310453	#N/A	0.18765	0.18765	#N/A
30000	1	4 samples	0	HISAT2	Stringtie	HISAT2-Stringtie	1	Ballgown	1	7.8	#N/A	#N/A	21	#N/A	#N/A	0.556967	#N/A	#N/A	0.00540206	#N/A	#N/A
30000	1	4 samples	0	HISAT2	Stringtie	HISAT2-Stringtie	1	DESeq2	0	2.8	#N/A	#N/A	21.6	#N/A	#N/A	0.628997	#N/A	#N/A	0.00539929	#N/A	#N/A
30000	1	4 samples	0	HISAT2	Stringtie	HISAT2-Stringtie	1	edgeR	0	9.9	#N/A	#N/A	15.9	#N/A	#N/A	0.522511	#N/A	#N/A	0.0158602	#N/A	#N/A
30000	1	4 samples	0	HISAT2	Stringtie	HISAT2-Stringtie	1	Limma voom	0	12.3	#N/A	#N/A	14.7	#N/A	#N/A	0.497157	#N/A	#N/A	0.0173278	#N/A	#N/A
30000	1	4 samples	0	HISAT2	Stringtie	HISAT2-Stringtie	1	NOISeqBIO	0	21.3	#N/A	#N/A	5	#N/A	#N/A	0.322004	#N/A	#N/A	0.133551	#N/A	#N/A
30000	1	4 samples	0	Kallisto	Kallisto	Kallisto-Kallisto	1	Ballgown	1	16.1	#N/A	#N/A	23	#N/A	#N/A	0.40622	#N/A	#N/A	0.00245564	#N/A	#N/A
30000	1	4 samples	0	Kallisto	Kallisto	Kallisto-Kallisto	1	DESeq2	0	8	#N/A	#N/A	17.9	#N/A	#N/A	0.544135	#N/A	#N/A	0.0134809	#N/A	#N/A
30000	1	4 samples	0	Kallisto	Kallisto	Kallisto-Kallisto	1	edgeR	0	11.5	#N/A	#N/A	12.8	#N/A	#N/A	0.515472	#N/A	#N/A	0.0256388	#N/A	#N/A
30000	1	4 samples	0	Kallisto	Kallisto	Kallisto-Kallisto	1	Limma voom	0	17.4	#N/A	#N/A	8.7	#N/A	#N/A	0.453978	#N/A	#N/A	0.0393987	#N/A	#N/A
30000	1	4 samples	0	Kallisto	Kallisto	Kallisto-Kallisto	1	NOISeqBIO	0	23.2	#N/A	#N/A	2.6	#N/A	#N/A	0.298259	#N/A	#N/A	0.190092	#N/A	#N/A
30000	1	4 samples	0	Salmon	Salmon	Salmon-Salmon	1	Ballgown	1	18.3	#N/A	#N/A	24.2	#N/A	#N/A	0.36386	#N/A	#N/A	0.00201079	#N/A	#N/A
30000	1	4 samples	0	Salmon	Salmon	Salmon-Salmon	1	DESeq2	0	6.3	#N/A	#N/A	17.3	#N/A	#N/A	0.571365	#N/A	#N/A	0.0132606	#N/A	#N/A
30000	1	4 samples	0	Salmon	Salmon	Salmon-Salmon	1	edgeR	0	9.1	#N/A	#N/A	12.2	#N/A	#N/A	0.528945	#N/A	#N/A	0.0266059	#N/A	#N/A
30000	1	4 samples	0	Salmon	Salmon	Salmon-Salmon	1	Limma voom	0	16.3	#N/A	#N/A	7.4	#N/A	#N/A	0.462853	#N/A	#N/A	0.0420926	#N/A	#N/A
30000	1	4 samples	0	Salmon	Salmon	Salmon-Salmon	1	NOISeqBIO	0	23.3	#N/A	#N/A	2.1	#N/A	#N/A	0.297366	#N/A	#N/A	0.192916	#N/A	#N/A
30000	1	4 samples	0	STAR	RSEM	STAR-RSEM	1	Ballgown	1	11.7	#N/A	#N/A	23.7	#N/A	#N/A	0.464582	#N/A	#N/A	0.0050808	#N/A	#N/A
30000	1	4 samples	0	STAR	RSEM	STAR-RSEM	1	DESeq2	0	5.1	#N/A	#N/A	17.4	#N/A	#N/A	0.581062	#N/A	#N/A	0.0133671	#N/A	#N/A
30000	1	4 samples	0	STAR	RSEM	STAR-RSEM	1	edgeR	0	10	#N/A	#N/A	10.7	#N/A	#N/A	0.520247	#N/A	#N/A	0.0297079	#N/A	#N/A
30000	1	4 samples	0	STAR	RSEM	STAR-RSEM	1	Limma voom	0	16.2	#N/A	#N/A	6.6	#N/A	#N/A	0.461429	#N/A	#N/A	0.0442541	#N/A	#N/A
30000	1	4 samples	0	STAR	RSEM	STAR-RSEM	1	NOISeqBIO	0	21.9	#N/A	#N/A	2.4	#N/A	#N/A	0.309259	#N/A	#N/A	0.183626	#N/A	#N/A
30000	1	4 samples	0	STAR	STAR	STAR-STAR	1	Ballgown	1	9.7	#N/A	#N/A	21.1	#N/A	#N/A	0.519315	#N/A	#N/A	0.00582306	#N/A	#N/A
30000	1	4 samples	0	STAR	STAR	STAR-STAR	1	DESeq2	0	4.3	#N/A	#N/A	16.5	#N/A	#N/A	0.585173	#N/A	#N/A	0.0157289	#N/A	#N/A
30000	1	4 samples	0	STAR	STAR	STAR-STAR	1	edgeR	0	8.7	#N/A	#N/A	10.5	#N/A	#N/A	0.529275	#N/A	#N/A	0.0298376	#N/A	#N/A
30000	1	4 samples	0	STAR	STAR	STAR-STAR	1	Limma voom	0	13.6	#N/A	#N/A	7.3	#N/A	#N/A	0.485019	#N/A	#N/A	0.0427378	#N/A	#N/A
30000	1	4 samples	0	STAR	STAR	STAR-STAR	1	NOISeqBIO	0	20.7	#N/A	#N/A	2.9	#N/A	#N/A	0.318678	#N/A	#N/A	0.182712	#N/A	#N/A
30000	1	5 samples	0	HISAT2	Stringtie	HISAT2-Stringtie	1	Ballgown	1	7.8	#N/A	#N/A	21.7	#N/A	#N/A	0.555353	#N/A	#N/A	0.00911463	#N/A	#N/A
30000	1	5 samples	0	HISAT2	Stringtie	HISAT2-Stringtie	1	DESeq2	0	2.7	#N/A	#N/A	21.3	#N/A	#N/A	0.622574	#N/A	#N/A	0.0108552	#N/A	#N/A
30000	1	5 samples	0	HISAT2	Stringtie	HISAT2-Stringtie	1	edgeR	0	14.9	#N/A	#N/A	18.5	#N/A	#N/A	0.487431	#N/A	#N/A	0.0206192	#N/A	#N/A
30000	1	5 samples	0	HISAT2	Stringtie	HISAT2-Stringtie	1	Limma voom	0	17.4	#N/A	#N/A	17.5	#N/A	#N/A	0.470987	#N/A	#N/A	0.0218661	#N/A	#N/A
30000	1	5 samples	0	HISAT2	Stringtie	HISAT2-Stringtie	1	NOISeqBIO	0	8.5	#N/A	#N/A	16.7	#N/A	#N/A	0.5253	#N/A	#N/A	0.0230092	#N/A	#N/A
30000	1	5 samples	0	Kallisto	Kallisto	Kallisto-Kallisto	1	Ballgown	1	15.2	#N/A	#N/A	22	#N/A	#N/A	0.402769	#N/A	#N/A	0.00974294	#N/A	#N/A
30000	1	5 samples	0	Kallisto	Kallisto	Kallisto-Kallisto	1	DESeq2	0	7.1	#N/A	#N/A	16	#N/A	#N/A	0.542627	#N/A	#N/A	0.0233565	#N/A	#N/A
30000	1	5 samples	0	Kallisto	Kallisto	Kallisto-Kallisto	1	edgeR	0	16.3	#N/A	#N/A	7.7	#N/A	#N/A	0.480124	#N/A	#N/A	0.0393622	#N/A	#N/A
30000	1	5 samples	0	Kallisto	Kallisto	Kallisto-Kallisto	1	Limma voom	0	22	#N/A	#N/A	3.6	#N/A	#N/A	0.444829	#N/A	#N/A	0.0511844	#N/A	#N/A
30000	1	5 samples	0	Kallisto	Kallisto	Kallisto-Kallisto	1	NOISeqBIO	0	11.4	#N/A	#N/A	13.1	#N/A	#N/A	0.513647	#N/A	#N/A	0.0280832	#N/A	#N/A
30000	1	5 samples	0	Salmon	Salmon	Salmon-Salmon	1	Ballgown	1	15.3	#N/A	#N/A	22.5	#N/A	#N/A	0.439862	#N/A	#N/A	0.00757421	#N/A	#N/A
30000	1	5 samples	0	Salmon	Salmon	Salmon-Salmon	1	DESeq2	0	5.2	#N/A	#N/A	13.9	#N/A	#N/A	0.55722	#N/A	#N/A	0.0254761	#N/A	#N/A
30000	1	5 samples	0	Salmon	Salmon	Salmon-Salmon	1	edgeR	0	16.5	#N/A	#N/A	7	#N/A	#N/A	0.479937	#N/A	#N/A	0.0408008	#N/A	#N/A
30000	1	5 samples	0	Salmon	Salmon	Salmon-Salmon	1	Limma voom	0	20.9	#N/A	#N/A	2.3	#N/A	#N/A	0.449992	#N/A	#N/A	0.0530517	#N/A	#N/A
30000	1	5 samples	0	Salmon	Salmon	Salmon-Salmon	1	NOISeqBIO	0	9.3	#N/A	#N/A	13.8	#N/A	#N/A	0.523872	#N/A	#N/A	0.0277103	#N/A	#N/A
30000	1	5 samples	0	STAR	RSEM	STAR-RSEM	1	Ballgown	1	10.2	#N/A	#N/A	24.3	#N/A	#N/A	0.53179	#N/A	#N/A	0.00540468	#N/A	#N/A
30000	1	5 samples	0	STAR	RSEM	STAR-RSEM	1	DESeq2	0	6.5	#N/A	#N/A	13.9	#N/A	#N/A	0.548387	#N/A	#N/A	0.0246271	#N/A	#N/A
30000	1	5 samples	0	STAR	RSEM	STAR-RSEM	1	edgeR	0	20.5	#N/A	#N/A	5.3	#N/A	#N/A	0.457279	#N/A	#N/A	0.0439417	#N/A	#N/A
30000	1	5 samples	0	STAR	RSEM	STAR-RSEM	1	Limma voom	0	22.9	#N/A	#N/A	1.4	#N/A	#N/A	0.437338	#N/A	#N/A	0.0571871	#N/A	#N/A
30000	1	5 samples	0	STAR	RSEM	STAR-RSEM	1	NOISeqBIO	0	13.7	#N/A	#N/A	10.4	#N/A	#N/A	0.494548	#N/A	#N/A	0.0335502	#N/A	#N/A
30000	1	5 samples	0	STAR	STAR	STAR-STAR	1	Ballgown	1	13.6	#N/A	#N/A	20.2	#N/A	#N/A	0.47951	#N/A	#N/A	0.014006	#N/A	#N/A
30000	1	5 samples	0	STAR	STAR	STAR-STAR	1	DESeq2	0	4	#N/A	#N/A	15	#N/A	#N/A	0.573057	#N/A	#N/A	0.0230564	#N/A	#N/A
30000	1	5 samples	0	STAR	STAR	STAR-STAR	1	edgeR	0	14.4	#N/A	#N/A	6.8	#N/A	#N/A	0.488639	#N/A	#N/A	0.0417351	#N/A	#N/A
30000	1	5 samples	0	STAR	STAR	STAR-STAR	1	Limma voom	0	19.4	#N/A	#N/A	2.7	#N/A	#N/A	0.459132	#N/A	#N/A	0.0533999	#N/A	#N/A
30000	1	5 samples	0	STAR	STAR	STAR-STAR	1	NOISeqBIO	0	10.9	#N/A	#N/A	9	#N/A	#N/A	0.509578	#N/A	#N/A	0.0352321	#N/A	#N/A
30000	1	6 samples	0	HISAT2	Stringtie	HISAT2-Stringtie	1	Ballgown	1	6.1	#N/A	#N/A	21.9	#N/A	#N/A	0.584554	#N/A	#N/A	0.0137614	#N/A	#N/A
30000	1	6 samples	0	HISAT2	Stringtie	HISAT2-Stringtie	1	DESeq2	0	2.6	#N/A	#N/A	21.5	#N/A	#N/A	0.595029	#N/A	#N/A	0.0147656	#N/A	#N/A
30000	1	6 samples	0	HISAT2	Stringtie	HISAT2-Stringtie	1	edgeR	0	12.7	#N/A	#N/A	18.8	#N/A	#N/A	0.48412	#N/A	#N/A	0.0246339	#N/A	#N/A
30000	1	6 samples	0	HISAT2	Stringtie	HISAT2-Stringtie	1	Limma voom	0	12.6	#N/A	#N/A	19.2	#N/A	#N/A	0.480891	#N/A	#N/A	0.0242735	#N/A	#N/A
30000	1	6 samples	0	HISAT2	Stringtie	HISAT2-Stringtie	1	NOISeqBIO	0	9.6	#N/A	#N/A	15.8	#N/A	#N/A	0.503456	#N/A	#N/A	0.0333462	#N/A	#N/A
30000	1	6 samples	0	Kallisto	Kallisto	Kallisto-Kallisto	1	Ballgown	1	16.1	#N/A	#N/A	22.7	#N/A	#N/A	0.427303	#N/A	#N/A	0.0133863	#N/A	#N/A
30000	1	6 samples	0	Kallisto	Kallisto	Kallisto-Kallisto	1	DESeq2	0	7.9	#N/A	#N/A	16.4	#N/A	#N/A	0.517398	#N/A	#N/A	0.0322177	#N/A	#N/A
30000	1	6 samples	0	Kallisto	Kallisto	Kallisto-Kallisto	1	edgeR	0	17	#N/A	#N/A	9.6	#N/A	#N/A	0.462874	#N/A	#N/A	0.0468775	#N/A	#N/A
30000	1	6 samples	0	Kallisto	Kallisto	Kallisto-Kallisto	1	Limma voom	0	21.8	#N/A	#N/A	4.3	#N/A	#N/A	0.439219	#N/A	#N/A	0.0567685	#N/A	#N/A
30000	1	6 samples	0	Kallisto	Kallisto	Kallisto-Kallisto	1	NOISeqBIO	0	13.9	#N/A	#N/A	12.1	#N/A	#N/A	0.477562	#N/A	#N/A	0.0430806	#N/A	#N/A
30000	1	6 samples	0	Salmon	Salmon	Salmon-Salmon	1	Ballgown	1	15	#N/A	#N/A	23.1	#N/A	#N/A	0.437958	#N/A	#N/A	0.0130523	#N/A	#N/A
30000	1	6 samples	0	Salmon	Salmon	Salmon-Salmon	1	DESeq2	0	6.9	#N/A	#N/A	14.3	#N/A	#N/A	0.522761	#N/A	#N/A	0.0355806	#N/A	#N/A
30000	1	6 samples	0	Salmon	Salmon	Salmon-Salmon	1	edgeR	0	17.1	#N/A	#N/A	9	#N/A	#N/A	0.463088	#N/A	#N/A	0.0485364	#N/A	#N/A
30000	1	6 samples	0	Salmon	Salmon	Salmon-Salmon	1	Limma voom	0	21.4	#N/A	#N/A	3	#N/A	#N/A	0.439622	#N/A	#N/A	0.0585398	#N/A	#N/A
30000	1	6 samples	0	Salmon	Salmon	Salmon-Salmon	1	NOISeqBIO	0	14.4	#N/A	#N/A	10.8	#N/A	#N/A	0.477393	#N/A	#N/A	0.0448201	#N/A	#N/A
30000	1	6 samples	0	STAR	RSEM	STAR-RSEM	1	Ballgown	1	6	#N/A	#N/A	23.6	#N/A	#N/A	0.552779	#N/A	#N/A	0.010135	#N/A	#N/A
30000	1	6 samples	0	STAR	RSEM	STAR-RSEM	1	DESeq2	0	8.1	#N/A	#N/A	13.9	#N/A	#N/A	0.520168	#N/A	#N/A	0.0351903	#N/A	#N/A
30000	1	6 samples	0	STAR	RSEM	STAR-RSEM	1	edgeR	0	20.8	#N/A	#N/A	6	#N/A	#N/A	0.44568	#N/A	#N/A	0.053686	#N/A	#N/A
30000	1	6 samples	0	STAR	RSEM	STAR-RSEM	1	Limma voom	0	22.4	#N/A	#N/A	2	#N/A	#N/A	0.433737	#N/A	#N/A	0.0615805	#N/A	#N/A
30000	1	6 samples	0	STAR	RSEM	STAR-RSEM	1	NOISeqBIO	0	17.9	#N/A	#N/A	6.8	#N/A	#N/A	0.459831	#N/A	#N/A	0.0516439	#N/A	#N/A
30000	1	6 samples	0	STAR	STAR	STAR-STAR	1	Ballgown	1	7.6	#N/A	#N/A	22.1	#N/A	#N/A	0.529595	#N/A	#N/A	0.0142703	#N/A	#N/A
30000	1	6 samples	0	STAR	STAR	STAR-STAR	1	DESeq2	0	4.5	#N/A	#N/A	13.9	#N/A	#N/A	0.540015	#N/A	#N/A	0.0355828	#N/A	#N/A
30000	1	6 samples	0	STAR	STAR	STAR-STAR	1	edgeR	0	15.3	#N/A	#N/A	7	#N/A	#N/A	0.470371	#N/A	#N/A	0.0520965	#N/A	#N/A
30000	1	6 samples	0	STAR	STAR	STAR-STAR	1	Limma voom	0	16.8	#N/A	#N/A	2	#N/A	#N/A	0.462245	#N/A	#N/A	0.0609445	#N/A	#N/A
30000	1	6 samples	0	STAR	STAR	STAR-STAR	1	NOISeqBIO	0	11.6	#N/A	#N/A	6.3	#N/A	#N/A	0.485744	#N/A	#N/A	0.0523154	#N/A	#N/A
30000	1	7 samples	0	HISAT2	Stringtie	HISAT2-Stringtie	1	Ballgown	1	4.8	#N/A	#N/A	21.9	#N/A	#N/A	0.564996	#N/A	#N/A	0.0167236	#N/A	#N/A
30000	1	7 samples	0	HISAT2	Stringtie	HISAT2-Stringtie	1	DESeq2	0	2.1	#N/A	#N/A	21.8	#N/A	#N/A	0.581975	#N/A	#N/A	0.0172615	#N/A	#N/A
30000	1	7 samples	0	HISAT2	Stringtie	HISAT2-Stringtie	1	edgeR	0	12.7	#N/A	#N/A	18.7	#N/A	#N/A	0.478349	#N/A	#N/A	0.0260602	#N/A	#N/A
30000	1	7 samples	0	HISAT2	Stringtie	HISAT2-Stringtie	1	Limma voom	0	11.8	#N/A	#N/A	18.7	#N/A	#N/A	0.484429	#N/A	#N/A	0.0264952	#N/A	#N/A
30000	1	7 samples	0	HISAT2	Stringtie	HISAT2-Stringtie	1	NOISeqBIO	0	10.3	#N/A	#N/A	15.6	#N/A	#N/A	0.486503	#N/A	#N/A	0.0403646	#N/A	#N/A
30000	1	7 samples	0	Kallisto	Kallisto	Kallisto-Kallisto	1	Ballgown	1	7	#N/A	#N/A	23.4	#N/A	#N/A	0.530941	#N/A	#N/A	0.0120807	#N/A	#N/A
30000	1	7 samples	0	Kallisto	Kallisto	Kallisto-Kallisto	1	DESeq2	0	8.3	#N/A	#N/A	16.4	#N/A	#N/A	0.502435	#N/A	#N/A	0.0400501	#N/A	#N/A
30000	1	7 samples	0	Kallisto	Kallisto	Kallisto-Kallisto	1	edgeR	0	18	#N/A	#N/A	10.4	#N/A	#N/A	0.449598	#N/A	#N/A	0.0553988	#N/A	#N/A
30000	1	7 samples	0	Kallisto	Kallisto	Kallisto-Kallisto	1	Limma voom	0	21.8	#N/A	#N/A	4.7	#N/A	#N/A	0.434001	#N/A	#N/A	0.0634536	#N/A	#N/A
30000	1	7 samples	0	Kallisto	Kallisto	Kallisto-Kallisto	1	NOISeqBIO	0	14.8	#N/A	#N/A	12.2	#N/A	#N/A	0.464832	#N/A	#N/A	0.0524311	#N/A	#N/A
30000	1	7 samples	0	Salmon	Salmon	Salmon-Salmon	1	Ballgown	1	5.2	#N/A	#N/A	24	#N/A	#N/A	0.557923	#N/A	#N/A	0.0120418	#N/A	#N/A
30000	1	7 samples	0	Salmon	Salmon	Salmon-Salmon	1	DESeq2	0	6.9	#N/A	#N/A	14.6	#N/A	#N/A	0.509953	#N/A	#N/A	0.0428373	#N/A	#N/A
30000	1	7 samples	0	Salmon	Salmon	Salmon-Salmon	1	edgeR	0	19.6	#N/A	#N/A	9	#N/A	#N/A	0.442088	#N/A	#N/A	0.0578479	#N/A	#N/A
30000	1	7 samples	0	Salmon	Salmon	Salmon-Salmon	1	Limma voom	0	23.2	#N/A	#N/A	3.9	#N/A	#N/A	0.428656	#N/A	#N/A	0.0643522	#N/A	#N/A
30000	1	7 samples	0	Salmon	Salmon	Salmon-Salmon	1	NOISeqBIO	0	13.5	#N/A	#N/A	9.9	#N/A	#N/A	0.470473	#N/A	#N/A	0.0547979	#N/A	#N/A
30000	1	7 samples	0	STAR	RSEM	STAR-RSEM	1	Ballgown	1	11.7	#N/A	#N/A	23.2	#N/A	#N/A	0.488683	#N/A	#N/A	0.0148241	#N/A	#N/A
30000	1	7 samples	0	STAR	RSEM	STAR-RSEM	1	DESeq2	0	9.1	#N/A	#N/A	13.5	#N/A	#N/A	0.495692	#N/A	#N/A	0.0444198	#N/A	#N/A
30000	1	7 samples	0	STAR	RSEM	STAR-RSEM	1	edgeR	0	21.5	#N/A	#N/A	5.8	#N/A	#N/A	0.435563	#N/A	#N/A	0.0616573	#N/A	#N/A
30000	1	7 samples	0	STAR	RSEM	STAR-RSEM	1	Limma voom	0	24.2	#N/A	#N/A	1.9	#N/A	#N/A	0.423062	#N/A	#N/A	0.0667795	#N/A	#N/A
30000	1	7 samples	0	STAR	RSEM	STAR-RSEM	1	NOISeqBIO	0	16.7	#N/A	#N/A	5.6	#N/A	#N/A	0.458629	#N/A	#N/A	0.0616124	#N/A	#N/A
30000	1	7 samples	0	STAR	STAR	STAR-STAR	1	Ballgown	1	6.5	#N/A	#N/A	19.7	#N/A	#N/A	0.513331	#N/A	#N/A	0.0253969	#N/A	#N/A
30000	1	7 samples	0	STAR	STAR	STAR-STAR	1	DESeq2	0	5.2	#N/A	#N/A	14.3	#N/A	#N/A	0.522026	#N/A	#N/A	0.0442711	#N/A	#N/A
30000	1	7 samples	0	STAR	STAR	STAR-STAR	1	edgeR	0	17.3	#N/A	#N/A	7.4	#N/A	#N/A	0.451134	#N/A	#N/A	0.0591819	#N/A	#N/A
30000	1	7 samples	0	STAR	STAR	STAR-STAR	1	Limma voom	0	20.6	#N/A	#N/A	2.4	#N/A	#N/A	0.43859	#N/A	#N/A	0.066087	#N/A	#N/A
30000	1	7 samples	0	STAR	STAR	STAR-STAR	1	NOISeqBIO	0	12.2	#N/A	#N/A	6	#N/A	#N/A	0.478855	#N/A	#N/A	0.0617793	#N/A	#N/A
30000	1	8 samples	0	HISAT2	Stringtie	HISAT2-Stringtie	1	Ballgown	1	2.4	#N/A	#N/A	24	#N/A	#N/A	0.56284	#N/A	#N/A	0.0172122	#N/A	#N/A
30000	1	8 samples	0	HISAT2	Stringtie	HISAT2-Stringtie	1	DESeq2	0	1.5	#N/A	#N/A	21.5	#N/A	#N/A	0.585131	#N/A	#N/A	0.0204451	#N/A	#N/A
30000	1	8 samples	0	HISAT2	Stringtie	HISAT2-Stringtie	1	edgeR	0	12.4	#N/A	#N/A	18.7	#N/A	#N/A	0.465172	#N/A	#N/A	0.0279505	#N/A	#N/A
30000	1	8 samples	0	HISAT2	Stringtie	HISAT2-Stringtie	1	Limma voom	0	12.1	#N/A	#N/A	19.2	#N/A	#N/A	0.469745	#N/A	#N/A	0.0271599	#N/A	#N/A
30000	1	8 samples	0	HISAT2	Stringtie	HISAT2-Stringtie	1	NOISeqBIO	0	7.5	#N/A	#N/A	16.6	#N/A	#N/A	0.487056	#N/A	#N/A	0.0420948	#N/A	#N/A
30000	1	8 samples	0	Kallisto	Kallisto	Kallisto-Kallisto	1	Ballgown	1	7.6	#N/A	#N/A	22.6	#N/A	#N/A	0.496627	#N/A	#N/A	0.0194407	#N/A	#N/A
30000	1	8 samples	0	Kallisto	Kallisto	Kallisto-Kallisto	1	DESeq2	0	9.9	#N/A	#N/A	15.6	#N/A	#N/A	0.476497	#N/A	#N/A	0.0482578	#N/A	#N/A
30000	1	8 samples	0	Kallisto	Kallisto	Kallisto-Kallisto	1	edgeR	0	20.8	#N/A	#N/A	10.9	#N/A	#N/A	0.43106	#N/A	#N/A	0.0612517	#N/A	#N/A
30000	1	8 samples	0	Kallisto	Kallisto	Kallisto-Kallisto	1	Limma voom	0	20.9	#N/A	#N/A	7.1	#N/A	#N/A	0.431229	#N/A	#N/A	0.0654068	#N/A	#N/A
30000	1	8 samples	0	Kallisto	Kallisto	Kallisto-Kallisto	1	NOISeqBIO	0	14.7	#N/A	#N/A	13.9	#N/A	#N/A	0.454222	#N/A	#N/A	0.0564243	#N/A	#N/A
30000	1	8 samples	0	Salmon	Salmon	Salmon-Salmon	1	Ballgown	1	7.7	#N/A	#N/A	22.2	#N/A	#N/A	0.504834	#N/A	#N/A	0.0198148	#N/A	#N/A
30000	1	8 samples	0	Salmon	Salmon	Salmon-Salmon	1	DESeq2	0	9.7	#N/A	#N/A	13.4	#N/A	#N/A	0.48085	#N/A	#N/A	0.0538232	#N/A	#N/A
30000	1	8 samples	0	Salmon	Salmon	Salmon-Salmon	1	edgeR	0	21.8	#N/A	#N/A	8.8	#N/A	#N/A	0.426758	#N/A	#N/A	0.0635141	#N/A	#N/A
30000	1	8 samples	0	Salmon	Salmon	Salmon-Salmon	1	Limma voom	0	21.9	#N/A	#N/A	4.4	#N/A	#N/A	0.424199	#N/A	#N/A	0.067239	#N/A	#N/A
30000	1	8 samples	0	Salmon	Salmon	Salmon-Salmon	1	NOISeqBIO	0	14.5	#N/A	#N/A	12.1	#N/A	#N/A	0.457103	#N/A	#N/A	0.0588056	#N/A	#N/A
30000	1	8 samples	0	STAR	RSEM	STAR-RSEM	1	Ballgown	1	10.2	#N/A	#N/A	23	#N/A	#N/A	0.484084	#N/A	#N/A	0.0186769	#N/A	#N/A
30000	1	8 samples	0	STAR	RSEM	STAR-RSEM	1	DESeq2	0	9.9	#N/A	#N/A	13.9	#N/A	#N/A	0.476788	#N/A	#N/A	0.0524014	#N/A	#N/A
30000	1	8 samples	0	STAR	RSEM	STAR-RSEM	1	edgeR	0	23.2	#N/A	#N/A	4.8	#N/A	#N/A	0.421553	#N/A	#N/A	0.0670409	#N/A	#N/A
30000	1	8 samples	0	STAR	RSEM	STAR-RSEM	1	Limma voom	0	21.1	#N/A	#N/A	1.9	#N/A	#N/A	0.424365	#N/A	#N/A	0.0700938	#N/A	#N/A
30000	1	8 samples	0	STAR	RSEM	STAR-RSEM	1	NOISeqBIO	0	17.7	#N/A	#N/A	9	#N/A	#N/A	0.442911	#N/A	#N/A	0.0631249	#N/A	#N/A
30000	1	8 samples	0	STAR	STAR	STAR-STAR	1	Ballgown	1	3.4	#N/A	#N/A	20.8	#N/A	#N/A	0.532548	#N/A	#N/A	0.0246346	#N/A	#N/A
30000	1	8 samples	0	STAR	STAR	STAR-STAR	1	DESeq2	0	8.2	#N/A	#N/A	7.4	#N/A	#N/A	0.485007	#N/A	#N/A	0.063987	#N/A	#N/A
30000	1	8 samples	0	STAR	STAR	STAR-STAR	1	edgeR	0	16.6	#N/A	#N/A	5.3	#N/A	#N/A	0.444128	#N/A	#N/A	0.0667741	#N/A	#N/A
30000	1	8 samples	0	STAR	STAR	STAR-STAR	1	Limma voom	0	18.8	#N/A	#N/A	3.2	#N/A	#N/A	0.438506	#N/A	#N/A	0.0690988	#N/A	#N/A
30000	1	8 samples	0	STAR	STAR	STAR-STAR	1	NOISeqBIO	0	10.5	#N/A	#N/A	4.7	#N/A	#N/A	0.473846	#N/A	#N/A	0.0668274	#N/A	#N/A
30000	1	9 samples	0	HISAT2	Stringtie	HISAT2-Stringtie	1	Ballgown	1	3.1	#N/A	#N/A	22.4	#N/A	#N/A	0.520235	#N/A	#N/A	0.0273734	#N/A	#N/A
30000	1	9 samples	0	HISAT2	Stringtie	HISAT2-Stringtie	1	DESeq2	0	1	#N/A	#N/A	23.4	#N/A	#N/A	0.566738	#N/A	#N/A	0.0266489	#N/A	#N/A
30000	1	9 samples	0	HISAT2	Stringtie	HISAT2-Stringtie	1	edgeR	0	15.6	#N/A	#N/A	20.4	#N/A	#N/A	0.424724	#N/A	#N/A	0.030944	#N/A	#N/A
30000	1	9 samples	0	HISAT2	Stringtie	HISAT2-Stringtie	1	Limma voom	0	13	#N/A	#N/A	19.9	#N/A	#N/A	0.433812	#N/A	#N/A	0.0312539	#N/A	#N/A
30000	1	9 samples	0	HISAT2	Stringtie	HISAT2-Stringtie	1	NOISeqBIO	0	9	#N/A	#N/A	17.1	#N/A	#N/A	0.447113	#N/A	#N/A	0.054709	#N/A	#N/A
30000	1	9 samples	0	Kallisto	Kallisto	Kallisto-Kallisto	1	Ballgown	1	11.2	#N/A	#N/A	22.8	#N/A	#N/A	0.441836	#N/A	#N/A	0.0267492	#N/A	#N/A
30000	1	9 samples	0	Kallisto	Kallisto	Kallisto-Kallisto	1	DESeq2	0	12.5	#N/A	#N/A	8.1	#N/A	#N/A	0.432481	#N/A	#N/A	0.0761768	#N/A	#N/A
30000	1	9 samples	0	Kallisto	Kallisto	Kallisto-Kallisto	1	edgeR	0	19.7	#N/A	#N/A	13.6	#N/A	#N/A	0.409037	#N/A	#N/A	0.0718722	#N/A	#N/A
30000	1	9 samples	0	Kallisto	Kallisto	Kallisto-Kallisto	1	Limma voom	0	20.2	#N/A	#N/A	10.7	#N/A	#N/A	0.40587	#N/A	#N/A	0.0748812	#N/A	#N/A
30000	1	9 samples	0	Kallisto	Kallisto	Kallisto-Kallisto	1	NOISeqBIO	0	13.3	#N/A	#N/A	13.1	#N/A	#N/A	0.432635	#N/A	#N/A	0.0722348	#N/A	#N/A
30000	1	9 samples	0	Salmon	Salmon	Salmon-Salmon	1	Ballgown	1	9.3	#N/A	#N/A	22.1	#N/A	#N/A	0.482314	#N/A	#N/A	0.027545	#N/A	#N/A
30000	1	9 samples	0	Salmon	Salmon	Salmon-Salmon	1	DESeq2	0	11.1	#N/A	#N/A	9.3	#N/A	#N/A	0.442779	#N/A	#N/A	0.0719234	#N/A	#N/A
30000	1	9 samples	0	Salmon	Salmon	Salmon-Salmon	1	edgeR	0	20.9	#N/A	#N/A	10.8	#N/A	#N/A	0.404129	#N/A	#N/A	0.0745905	#N/A	#N/A
30000	1	9 samples	0	Salmon	Salmon	Salmon-Salmon	1	Limma voom	0	23.2	#N/A	#N/A	9	#N/A	#N/A	0.395982	#N/A	#N/A	0.0762227	#N/A	#N/A
30000	1	9 samples	0	Salmon	Salmon	Salmon-Salmon	1	NOISeqBIO	0	13	#N/A	#N/A	12.2	#N/A	#N/A	0.432636	#N/A	#N/A	0.0729594	#N/A	#N/A
30000	1	9 samples	0	STAR	RSEM	STAR-RSEM	1	Ballgown	1	4.9	#N/A	#N/A	23	#N/A	#N/A	0.485092	#N/A	#N/A	0.0259522	#N/A	#N/A
30000	1	9 samples	0	STAR	RSEM	STAR-RSEM	1	DESeq2	0	8.9	#N/A	#N/A	13.2	#N/A	#N/A	0.448495	#N/A	#N/A	0.068924	#N/A	#N/A
30000	1	9 samples	0	STAR	RSEM	STAR-RSEM	1	edgeR	0	21	#N/A	#N/A	5.9	#N/A	#N/A	0.40449	#N/A	#N/A	0.0782228	#N/A	#N/A
30000	1	9 samples	0	STAR	RSEM	STAR-RSEM	1	Limma voom	0	22.4	#N/A	#N/A	4.7	#N/A	#N/A	0.398785	#N/A	#N/A	0.0789936	#N/A	#N/A
30000	1	9 samples	0	STAR	RSEM	STAR-RSEM	1	NOISeqBIO	0	15.5	#N/A	#N/A	2.6	#N/A	#N/A	0.423323	#N/A	#N/A	0.0812218	#N/A	#N/A
30000	1	9 samples	0	STAR	STAR	STAR-STAR	1	Ballgown	1	4.9	#N/A	#N/A	17.9	#N/A	#N/A	0.505202	#N/A	#N/A	0.0439912	#N/A	#N/A
30000	1	9 samples	0	STAR	STAR	STAR-STAR	1	DESeq2	0	7.7	#N/A	#N/A	4.6	#N/A	#N/A	0.453	#N/A	#N/A	0.0790372	#N/A	#N/A
30000	1	9 samples	0	STAR	STAR	STAR-STAR	1	edgeR	0	15.1	#N/A	#N/A	9.6	#N/A	#N/A	0.422587	#N/A	#N/A	0.0752346	#N/A	#N/A
30000	1	9 samples	0	STAR	STAR	STAR-STAR	1	Limma voom	0	18.6	#N/A	#N/A	6.5	#N/A	#N/A	0.413246	#N/A	#N/A	0.0779091	#N/A	#N/A
30000	1	9 samples	0	STAR	STAR	STAR-STAR	1	NOISeqBIO	0	9.9	#N/A	#N/A	2.1	#N/A	#N/A	0.443441	#N/A	#N/A	0.0818075	#N/A	#N/A
50000	1	12 samples	0	HISAT2	Stringtie	HISAT2-Stringtie	1	Ballgown	1	5.4	#N/A	#N/A	23.9	#N/A	#N/A	0.454022	#N/A	#N/A	0.0540867	#N/A	#N/A
50000	1	12 samples	0	HISAT2	Stringtie	HISAT2-Stringtie	1	DESeq2	0	3.8	#N/A	#N/A	20.9	#N/A	#N/A	0.468044	#N/A	#N/A	0.0600473	#N/A	#N/A
50000	1	12 samples	0	HISAT2	Stringtie	HISAT2-Stringtie	1	edgeR	0	16.2	#N/A	#N/A	23	#N/A	#N/A	0.380915	#N/A	#N/A	0.0565218	#N/A	#N/A
50000	1	12 samples	0	HISAT2	Stringtie	HISAT2-Stringtie	1	Limma voom	0	15.1	#N/A	#N/A	23.5	#N/A	#N/A	0.383479	#N/A	#N/A	0.0553601	#N/A	#N/A
50000	1	12 samples	0	HISAT2	Stringtie	HISAT2-Stringtie	1	NOISeqBIO	0	12.8	#N/A	#N/A	15.5	#N/A	#N/A	0.387946	#N/A	#N/A	0.0952242	#N/A	#N/A
50000	1	12 samples	0	Kallisto	Kallisto	Kallisto-Kallisto	1	Ballgown	1	3.5	#N/A	#N/A	20.9	#N/A	#N/A	0.471648	#N/A	#N/A	0.063703	#N/A	#N/A
50000	1	12 samples	0	Kallisto	Kallisto	Kallisto-Kallisto	1	DESeq2	0	10.5	#N/A	#N/A	13.9	#N/A	#N/A	0.408671	#N/A	#N/A	0.0991213	#N/A	#N/A
50000	1	12 samples	0	Kallisto	Kallisto	Kallisto-Kallisto	1	edgeR	0	23.6	#N/A	#N/A	12.9	#N/A	#N/A	0.362177	#N/A	#N/A	0.11271	#N/A	#N/A
50000	1	12 samples	0	Kallisto	Kallisto	Kallisto-Kallisto	1	Limma voom	0	19.7	#N/A	#N/A	12.5	#N/A	#N/A	0.374036	#N/A	#N/A	0.112494	#N/A	#N/A
50000	1	12 samples	0	Kallisto	Kallisto	Kallisto-Kallisto	1	NOISeqBIO	0	15.3	#N/A	#N/A	8.4	#N/A	#N/A	0.382385	#N/A	#N/A	0.119659	#N/A	#N/A
50000	1	12 samples	0	Salmon	Salmon	Salmon-Salmon	1	Ballgown	1	1.8	#N/A	#N/A	20	#N/A	#N/A	0.483474	#N/A	#N/A	0.0652333	#N/A	#N/A
50000	1	12 samples	0	Salmon	Salmon	Salmon-Salmon	1	DESeq2	0	9.5	#N/A	#N/A	13.6	#N/A	#N/A	0.414049	#N/A	#N/A	0.101871	#N/A	#N/A
50000	1	12 samples	0	Salmon	Salmon	Salmon-Salmon	1	edgeR	0	21	#N/A	#N/A	8.1	#N/A	#N/A	0.369537	#N/A	#N/A	0.119197	#N/A	#N/A
50000	1	12 samples	0	Salmon	Salmon	Salmon-Salmon	1	Limma voom	0	14.4	#N/A	#N/A	9.9	#N/A	#N/A	0.383139	#N/A	#N/A	0.117381	#N/A	#N/A
50000	1	12 samples	0	Salmon	Salmon	Salmon-Salmon	1	NOISeqBIO	0	11.8	#N/A	#N/A	4.4	#N/A	#N/A	0.388864	#N/A	#N/A	0.126884	#N/A	#N/A
50000	1	12 samples	0	STAR	RSEM	STAR-RSEM	1	Ballgown	1	4.9	#N/A	#N/A	19	#N/A	#N/A	0.46117	#N/A	#N/A	0.0664446	#N/A	#N/A
50000	1	12 samples	0	STAR	RSEM	STAR-RSEM	1	DESeq2	0	11.6	#N/A	#N/A	10.6	#N/A	#N/A	0.397386	#N/A	#N/A	0.110358	#N/A	#N/A
50000	1	12 samples	0	STAR	RSEM	STAR-RSEM	1	edgeR	0	24.5	#N/A	#N/A	6.8	#N/A	#N/A	0.360735	#N/A	#N/A	0.120332	#N/A	#N/A
50000	1	12 samples	0	STAR	RSEM	STAR-RSEM	1	Limma voom	0	23	#N/A	#N/A	8.9	#N/A	#N/A	0.365632	#N/A	#N/A	0.118259	#N/A	#N/A
50000	1	12 samples	0	STAR	RSEM	STAR-RSEM	1	NOISeqBIO	0	20.2	#N/A	#N/A	1.8	#N/A	#N/A	0.372279	#N/A	#N/A	0.145581	#N/A	#N/A
50000	1	12 samples	0	STAR	STAR	STAR-STAR	1	Ballgown	1	1.8	#N/A	#N/A	20.8	#N/A	#N/A	0.484401	#N/A	#N/A	0.063463	#N/A	#N/A
50000	1	12 samples	0	STAR	STAR	STAR-STAR	1	DESeq2	0	9.6	#N/A	#N/A	6.2	#N/A	#N/A	0.407151	#N/A	#N/A	0.130984	#N/A	#N/A
50000	1	12 samples	0	STAR	STAR	STAR-STAR	1	edgeR	0	17.9	#N/A	#N/A	8.9	#N/A	#N/A	0.376772	#N/A	#N/A	0.11857	#N/A	#N/A
50000	1	12 samples	0	STAR	STAR	STAR-STAR	1	Limma voom	0	14	#N/A	#N/A	8.4	#N/A	#N/A	0.38486	#N/A	#N/A	0.1191	#N/A	#N/A
50000	1	12 samples	0	STAR	STAR	STAR-STAR	1	NOISeqBIO	0	13.1	#N/A	#N/A	2.2	#N/A	#N/A	0.386769	#N/A	#N/A	0.145193	#N/A	#N/A
50000	1	15 samples	0	HISAT2	Stringtie	HISAT2-Stringtie	1	Ballgown	1	4.8	#N/A	#N/A	23	#N/A	#N/A	0.433251	#N/A	#N/A	0.0722623	#N/A	#N/A
50000	1	15 samples	0	HISAT2	Stringtie	HISAT2-Stringtie	1	DESeq2	0	6.9	#N/A	#N/A	21.8	#N/A	#N/A	0.410894	#N/A	#N/A	0.0849309	#N/A	#N/A
50000	1	15 samples	0	HISAT2	Stringtie	HISAT2-Stringtie	1	edgeR	0	13	#N/A	#N/A	24.35	#N/A	#N/A	0.369394	#N/A	#N/A	0.0620995	#N/A	#N/A
50000	1	15 samples	0	HISAT2	Stringtie	HISAT2-Stringtie	1	Limma voom	0	13.4	#N/A	#N/A	24.65	#N/A	#N/A	0.367278	#N/A	#N/A	0.0620815	#N/A	#N/A
50000	1	15 samples	0	HISAT2	Stringtie	HISAT2-Stringtie	1	NOISeqBIO	0	8.4	#N/A	#N/A	17	#N/A	#N/A	0.380378	#N/A	#N/A	0.108972	#N/A	#N/A
50000	1	15 samples	0	Kallisto	Kallisto	Kallisto-Kallisto	1	Ballgown	1	3.4	#N/A	#N/A	20.4	#N/A	#N/A	0.447495	#N/A	#N/A	0.0953512	#N/A	#N/A
50000	1	15 samples	0	Kallisto	Kallisto	Kallisto-Kallisto	1	DESeq2	0	18	#N/A	#N/A	3.3	#N/A	#N/A	0.358704	#N/A	#N/A	0.166015	#N/A	#N/A
50000	1	15 samples	0	Kallisto	Kallisto	Kallisto-Kallisto	1	edgeR	0	24.6	#N/A	#N/A	15.5	#N/A	#N/A	0.345608	#N/A	#N/A	0.124719	#N/A	#N/A
50000	1	15 samples	0	Kallisto	Kallisto	Kallisto-Kallisto	1	Limma voom	0	19.6	#N/A	#N/A	15.1	#N/A	#N/A	0.355749	#N/A	#N/A	0.125287	#N/A	#N/A
50000	1	15 samples	0	Kallisto	Kallisto	Kallisto-Kallisto	1	NOISeqBIO	0	12.3	#N/A	#N/A	7	#N/A	#N/A	0.370122	#N/A	#N/A	0.138683	#N/A	#N/A
50000	1	15 samples	0	Salmon	Salmon	Salmon-Salmon	1	Ballgown	1	1.9	#N/A	#N/A	19.9	#N/A	#N/A	0.455636	#N/A	#N/A	0.0957198	#N/A	#N/A
50000	1	15 samples	0	Salmon	Salmon	Salmon-Salmon	1	DESeq2	0	15.5	#N/A	#N/A	4.3	#N/A	#N/A	0.369922	#N/A	#N/A	0.16198	#N/A	#N/A
50000	1	15 samples	0	Salmon	Salmon	Salmon-Salmon	1	edgeR	0	22.6	#N/A	#N/A	12	#N/A	#N/A	0.349412	#N/A	#N/A	0.129589	#N/A	#N/A
50000	1	15 samples	0	Salmon	Salmon	Salmon-Salmon	1	Limma voom	0	17.8	#N/A	#N/A	12.7	#N/A	#N/A	0.359134	#N/A	#N/A	0.129102	#N/A	#N/A
50000	1	15 samples	0	Salmon	Salmon	Salmon-Salmon	1	NOISeqBIO	0	9.6	#N/A	#N/A	5.9	#N/A	#N/A	0.377711	#N/A	#N/A	0.146445	#N/A	#N/A
50000	1	15 samples	0	STAR	RSEM	STAR-RSEM	1	Ballgown	1	3.9	#N/A	#N/A	18.5	#N/A	#N/A	0.443889	#N/A	#N/A	0.0997873	#N/A	#N/A
50000	1	15 samples	0	STAR	RSEM	STAR-RSEM	1	DESeq2	0	20.9	#N/A	#N/A	1.2	#N/A	#N/A	0.353431	#N/A	#N/A	0.176634	#N/A	#N/A
50000	1	15 samples	0	STAR	RSEM	STAR-RSEM	1	edgeR	0	23.6	#N/A	#N/A	10.8	#N/A	#N/A	0.347781	#N/A	#N/A	0.130783	#N/A	#N/A
50000	1	15 samples	0	STAR	RSEM	STAR-RSEM	1	Limma voom	0	21.6	#N/A	#N/A	11.7	#N/A	#N/A	0.351646	#N/A	#N/A	0.130131	#N/A	#N/A
50000	1	15 samples	0	STAR	RSEM	STAR-RSEM	1	NOISeqBIO	0	15.9	#N/A	#N/A	4.1	#N/A	#N/A	0.362857	#N/A	#N/A	0.165304	#N/A	#N/A
50000	1	15 samples	0	STAR	STAR	STAR-STAR	1	Ballgown	1	1.1	#N/A	#N/A	19.4	#N/A	#N/A	0.467827	#N/A	#N/A	0.0989075	#N/A	#N/A
50000	1	15 samples	0	STAR	STAR	STAR-STAR	1	DESeq2	0	6.1	#N/A	#N/A	8.9	#N/A	#N/A	0.416939	#N/A	#N/A	0.136347	#N/A	#N/A
50000	1	15 samples	0	STAR	STAR	STAR-STAR	1	edgeR	0	15.1	#N/A	#N/A	11	#N/A	#N/A	0.363248	#N/A	#N/A	0.130288	#N/A	#N/A
50000	1	15 samples	0	STAR	STAR	STAR-STAR	1	Limma voom	0	13.8	#N/A	#N/A	8.5	#N/A	#N/A	0.365738	#N/A	#N/A	0.133141	#N/A	#N/A
50000	1	15 samples	0	STAR	STAR	STAR-STAR	1	NOISeqBIO	0	11.2	#N/A	#N/A	4	#N/A	#N/A	0.372497	#N/A	#N/A	0.164575	#N/A	#N/A
50000	1	3 samples	1	HISAT2	Stringtie	HISAT2-Stringtie	1	Ballgown	1	18.1	18.1	18.1	21.6	21.6	21.6	0.340247	0.340247	0.340247	0.0101743	0.0101743	0.0101743
50000	1	3 samples	1	HISAT2	Stringtie	HISAT2-Stringtie	1	DESeq2	0	3.3	3.3	#N/A	21.7	21.7	#N/A	0.623331	0.623331	#N/A	0.00545106	0.00545106	#N/A
50000	1	3 samples	1	HISAT2	Stringtie	HISAT2-Stringtie	1	edgeR	0	8.8	8.8	#N/A	14.5	14.5	#N/A	0.535426	0.535426	#N/A	0.0235434	0.0235434	#N/A
50000	1	3 samples	1	HISAT2	Stringtie	HISAT2-Stringtie	1	Limma voom	0	12.9	12.9	#N/A	11	11	#N/A	0.456375	0.456375	#N/A	0.031171	0.031171	#N/A
50000	1	3 samples	1	HISAT2	Stringtie	HISAT2-Stringtie	1	NOISeqBIO	0	19.5	19.5	#N/A	5	5	#N/A	0.288264	0.288264	#N/A	0.198469	0.198469	#N/A
50000	1	3 samples	1	Kallisto	Kallisto	Kallisto-Kallisto	1	Ballgown	1	22.2	22.2	22.2	23.8	23.8	23.8	0.255415	0.255415	0.255415	0.00372499	0.00372499	0.00372499
50000	1	3 samples	1	Kallisto	Kallisto	Kallisto-Kallisto	1	DESeq2	0	4.5	4.5	#N/A	18.4	18.4	#N/A	0.59155	0.59155	#N/A	0.0116164	0.0116164	#N/A
50000	1	3 samples	1	Kallisto	Kallisto	Kallisto-Kallisto	1	edgeR	0	7.2	7.2	#N/A	15	15	#N/A	0.556755	0.556755	#N/A	0.0225258	0.0225258	#N/A
50000	1	3 samples	1	Kallisto	Kallisto	Kallisto-Kallisto	1	Limma voom	0	12.8	12.8	#N/A	8.1	8.1	#N/A	0.463154	0.463154	#N/A	0.0435651	0.0435651	#N/A
50000	1	3 samples	1	Kallisto	Kallisto	Kallisto-Kallisto	1	NOISeqBIO	0	21.7	21.7	#N/A	2.6	2.6	#N/A	0.269891	0.269891	#N/A	0.260194	0.260194	#N/A
50000	1	3 samples	1	Salmon	Salmon	Salmon-Salmon	1	Ballgown	1	24.4	24.4	24.4	22.6	22.6	22.6	0.225476	0.225476	0.225476	0.00393818	0.00393818	0.00393818
50000	1	3 samples	1	Salmon	Salmon	Salmon-Salmon	1	DESeq2	0	3.9	3.9	#N/A	17.1	17.1	#N/A	0.597055	0.597055	#N/A	0.0128051	0.0128051	#N/A
50000	1	3 samples	1	Salmon	Salmon	Salmon-Salmon	1	edgeR	0	5.3	5.3	#N/A	14	14	#N/A	0.578563	0.578563	#N/A	0.024533	0.024533	#N/A
50000	1	3 samples	1	Salmon	Salmon	Salmon-Salmon	1	Limma voom	0	13.8	13.8	#N/A	6.8	6.8	#N/A	0.445597	0.445597	#N/A	0.0493496	0.0493496	#N/A
50000	1	3 samples	1	Salmon	Salmon	Salmon-Salmon	1	NOISeqBIO	0	21.8	21.8	#N/A	1.9	1.9	#N/A	0.269412	0.269412	#N/A	0.273894	0.273894	#N/A
50000	1	3 samples	1	STAR	RSEM	STAR-RSEM	1	Ballgown	1	18.7	18.7	18.7	21.7	21.7	21.7	0.327372	0.327372	0.327372	0.00467295	0.00467295	0.00467295
50000	1	3 samples	1	STAR	RSEM	STAR-RSEM	1	DESeq2	0	4.3	4.3	#N/A	16.7	16.7	#N/A	0.593607	0.593607	#N/A	0.0137157	0.0137157	#N/A
50000	1	3 samples	1	STAR	RSEM	STAR-RSEM	1	edgeR	0	7.3	7.3	#N/A	11	11	#N/A	0.553276	0.553276	#N/A	0.0295693	0.0295693	#N/A
50000	1	3 samples	1	STAR	RSEM	STAR-RSEM	1	Limma voom	0	13.5	13.5	#N/A	7.1	7.1	#N/A	0.449532	0.449532	#N/A	0.0495336	0.0495336	#N/A
50000	1	3 samples	1	STAR	RSEM	STAR-RSEM	1	NOISeqBIO	0	20.5	20.5	#N/A	2.4	2.4	#N/A	0.279002	0.279002	#N/A	0.263287	0.263287	#N/A
50000	1	3 samples	1	STAR	STAR	STAR-STAR	1	Ballgown	1	18.9	18.9	18.9	22.1	22.1	22.1	0.298731	0.298731	0.298731	0.00442297	0.00442297	0.00442297
50000	1	3 samples	1	STAR	STAR	STAR-STAR	1	DESeq2	0	3.8	3.8	#N/A	17.1	17.1	#N/A	0.594414	0.594414	#N/A	0.0131297	0.0131297	#N/A
50000	1	3 samples	1	STAR	STAR	STAR-STAR	1	edgeR	0	6.9	6.9	#N/A	11.3	11.3	#N/A	0.561706	0.561706	#N/A	0.0292293	0.0292293	#N/A
50000	1	3 samples	1	STAR	STAR	STAR-STAR	1	Limma voom	0	11.7	11.7	#N/A	8.4	8.4	#N/A	0.481765	0.481765	#N/A	0.0424025	0.0424025	#N/A
50000	1	3 samples	1	STAR	STAR	STAR-STAR	1	NOISeqBIO	0	19.2	19.2	#N/A	3.1	3.1	#N/A	0.291329	0.291329	#N/A	0.239727	0.239727	#N/A
50000	1	4 samples	0	HISAT2	Stringtie	HISAT2-Stringtie	1	Ballgown	1	13.5	#N/A	#N/A	21.1	#N/A	#N/A	0.474317	#N/A	#N/A	0.0076359	#N/A	#N/A
50000	1	4 samples	0	HISAT2	Stringtie	HISAT2-Stringtie	1	DESeq2	0	3	#N/A	#N/A	20.2	#N/A	#N/A	0.598377	#N/A	#N/A	0.0110902	#N/A	#N/A
50000	1	4 samples	0	HISAT2	Stringtie	HISAT2-Stringtie	1	edgeR	0	10.8	#N/A	#N/A	16.5	#N/A	#N/A	0.500496	#N/A	#N/A	0.0262514	#N/A	#N/A
50000	1	4 samples	0	HISAT2	Stringtie	HISAT2-Stringtie	1	Limma voom	0	12.4	#N/A	#N/A	16	#N/A	#N/A	0.484004	#N/A	#N/A	0.0272126	#N/A	#N/A
50000	1	4 samples	0	HISAT2	Stringtie	HISAT2-Stringtie	1	NOISeqBIO	0	21.2	#N/A	#N/A	5	#N/A	#N/A	0.297787	#N/A	#N/A	0.184793	#N/A	#N/A
50000	1	4 samples	0	Kallisto	Kallisto	Kallisto-Kallisto	1	Ballgown	1	16.6	#N/A	#N/A	23.55	#N/A	#N/A	0.410245	#N/A	#N/A	0.00223986	#N/A	#N/A
50000	1	4 samples	0	Kallisto	Kallisto	Kallisto-Kallisto	1	DESeq2	0	6.3	#N/A	#N/A	18	#N/A	#N/A	0.54762	#N/A	#N/A	0.0238871	#N/A	#N/A
50000	1	4 samples	0	Kallisto	Kallisto	Kallisto-Kallisto	1	edgeR	0	8.5	#N/A	#N/A	13.2	#N/A	#N/A	0.522601	#N/A	#N/A	0.0353703	#N/A	#N/A
50000	1	4 samples	0	Kallisto	Kallisto	Kallisto-Kallisto	1	Limma voom	0	14.4	#N/A	#N/A	8.5	#N/A	#N/A	0.473198	#N/A	#N/A	0.0516185	#N/A	#N/A
50000	1	4 samples	0	Kallisto	Kallisto	Kallisto-Kallisto	1	NOISeqBIO	0	24.1	#N/A	#N/A	2.2	#N/A	#N/A	0.27837	#N/A	#N/A	0.262928	#N/A	#N/A
50000	1	4 samples	0	Salmon	Salmon	Salmon-Salmon	1	Ballgown	1	16.8	#N/A	#N/A	24.25	#N/A	#N/A	0.402011	#N/A	#N/A	0.00209796	#N/A	#N/A
50000	1	4 samples	0	Salmon	Salmon	Salmon-Salmon	1	DESeq2	0	5.1	#N/A	#N/A	16.5	#N/A	#N/A	0.555668	#N/A	#N/A	0.0249417	#N/A	#N/A
50000	1	4 samples	0	Salmon	Salmon	Salmon-Salmon	1	edgeR	0	7.1	#N/A	#N/A	12.3	#N/A	#N/A	0.531356	#N/A	#N/A	0.0369921	#N/A	#N/A
50000	1	4 samples	0	Salmon	Salmon	Salmon-Salmon	1	Limma voom	0	14.7	#N/A	#N/A	7.4	#N/A	#N/A	0.471443	#N/A	#N/A	0.0541001	#N/A	#N/A
50000	1	4 samples	0	Salmon	Salmon	Salmon-Salmon	1	NOISeqBIO	0	23.8	#N/A	#N/A	2	#N/A	#N/A	0.281591	#N/A	#N/A	0.262218	#N/A	#N/A
50000	1	4 samples	0	Salmon	Salmon	Salmon-Salmon	1	SAMseq	0	19	#N/A	#N/A	12	#N/A	#N/A	0.342289	#N/A	#N/A	0.0433266	#N/A	#N/A
50000	1	4 samples	0	STAR	RSEM	STAR-RSEM	1	Ballgown	1	11.4	#N/A	#N/A	23.1	#N/A	#N/A	0.496345	#N/A	#N/A	0.00237283	#N/A	#N/A
50000	1	4 samples	0	STAR	RSEM	STAR-RSEM	1	DESeq2	0	5.7	#N/A	#N/A	15	#N/A	#N/A	0.551707	#N/A	#N/A	0.0274376	#N/A	#N/A
50000	1	4 samples	0	STAR	RSEM	STAR-RSEM	1	edgeR	0	11.6	#N/A	#N/A	10.5	#N/A	#N/A	0.498098	#N/A	#N/A	0.042791	#N/A	#N/A
50000	1	4 samples	0	STAR	RSEM	STAR-RSEM	1	Limma voom	0	17.5	#N/A	#N/A	6.4	#N/A	#N/A	0.448333	#N/A	#N/A	0.0582809	#N/A	#N/A
50000	1	4 samples	0	STAR	RSEM	STAR-RSEM	1	NOISeqBIO	0	22.2	#N/A	#N/A	3.1	#N/A	#N/A	0.291521	#N/A	#N/A	0.244238	#N/A	#N/A
50000	1	4 samples	0	STAR	STAR	STAR-STAR	1	Ballgown	1	12	#N/A	#N/A	23.9	#N/A	#N/A	0.492152	#N/A	#N/A	0.00201972	#N/A	#N/A
50000	1	4 samples	0	STAR	STAR	STAR-STAR	1	DESeq2	0	3.4	#N/A	#N/A	16.9	#N/A	#N/A	0.580822	#N/A	#N/A	0.025559	#N/A	#N/A
50000	1	4 samples	0	STAR	STAR	STAR-STAR	1	edgeR	0	8.6	#N/A	#N/A	10.9	#N/A	#N/A	0.519636	#N/A	#N/A	0.0422324	#N/A	#N/A
50000	1	4 samples	0	STAR	STAR	STAR-STAR	1	Limma voom	0	14.4	#N/A	#N/A	7.7	#N/A	#N/A	0.47141	#N/A	#N/A	0.0550385	#N/A	#N/A
50000	1	4 samples	0	STAR	STAR	STAR-STAR	1	NOISeqBIO	0	21.1	#N/A	#N/A	2.7	#N/A	#N/A	0.299475	#N/A	#N/A	0.249126	#N/A	#N/A
50000	1	5 samples	0	HISAT2	Stringtie	HISAT2-Stringtie	1	Ballgown	1	11.7	#N/A	#N/A	22.2	#N/A	#N/A	0.511191	#N/A	#N/A	0.0115605	#N/A	#N/A
50000	1	5 samples	0	HISAT2	Stringtie	HISAT2-Stringtie	1	DESeq2	0	3.8	#N/A	#N/A	19.8	#N/A	#N/A	0.599237	#N/A	#N/A	0.0195987	#N/A	#N/A
50000	1	5 samples	0	HISAT2	Stringtie	HISAT2-Stringtie	1	edgeR	0	16.8	#N/A	#N/A	17.2	#N/A	#N/A	0.477967	#N/A	#N/A	0.0335543	#N/A	#N/A
50000	1	5 samples	0	HISAT2	Stringtie	HISAT2-Stringtie	1	Limma voom	0	19.9	#N/A	#N/A	16.4	#N/A	#N/A	0.459976	#N/A	#N/A	0.0348056	#N/A	#N/A
50000	1	5 samples	0	HISAT2	Stringtie	HISAT2-Stringtie	1	NOISeqBIO	0	10.7	#N/A	#N/A	17	#N/A	#N/A	0.508308	#N/A	#N/A	0.0357424	#N/A	#N/A
50000	1	5 samples	0	Kallisto	Kallisto	Kallisto-Kallisto	1	Ballgown	1	5.8	#N/A	#N/A	23.5	#N/A	#N/A	0.626642	#N/A	#N/A	0.00647878	#N/A	#N/A
50000	1	5 samples	0	Kallisto	Kallisto	Kallisto-Kallisto	1	DESeq2	0	9.3	#N/A	#N/A	13.1	#N/A	#N/A	0.515689	#N/A	#N/A	0.0426253	#N/A	#N/A
50000	1	5 samples	0	Kallisto	Kallisto	Kallisto-Kallisto	1	edgeR	0	15.5	#N/A	#N/A	8.5	#N/A	#N/A	0.488291	#N/A	#N/A	0.054609	#N/A	#N/A
50000	1	5 samples	0	Kallisto	Kallisto	Kallisto-Kallisto	1	Limma voom	0	21.7	#N/A	#N/A	3.7	#N/A	#N/A	0.454052	#N/A	#N/A	0.06932	#N/A	#N/A
50000	1	5 samples	0	Kallisto	Kallisto	Kallisto-Kallisto	1	NOISeqBIO	0	10.4	#N/A	#N/A	15.9	#N/A	#N/A	0.519292	#N/A	#N/A	0.0377294	#N/A	#N/A
50000	1	5 samples	0	Salmon	Salmon	Salmon-Salmon	1	Ballgown	1	7.6	#N/A	#N/A	24	#N/A	#N/A	0.598704	#N/A	#N/A	0.00647673	#N/A	#N/A
50000	1	5 samples	0	Salmon	Salmon	Salmon-Salmon	1	DESeq2	0	8.9	#N/A	#N/A	11.75	#N/A	#N/A	0.523079	#N/A	#N/A	0.0451093	#N/A	#N/A
50000	1	5 samples	0	Salmon	Salmon	Salmon-Salmon	1	edgeR	0	15.4	#N/A	#N/A	6.6	#N/A	#N/A	0.486076	#N/A	#N/A	0.0569883	#N/A	#N/A
50000	1	5 samples	0	Salmon	Salmon	Salmon-Salmon	1	Limma voom	0	21.3	#N/A	#N/A	2.1	#N/A	#N/A	0.449825	#N/A	#N/A	0.0720735	#N/A	#N/A
50000	1	5 samples	0	Salmon	Salmon	Salmon-Salmon	1	NOISeqBIO	0	9.1	#N/A	#N/A	16.9	#N/A	#N/A	0.530493	#N/A	#N/A	0.0359248	#N/A	#N/A
50000	1	5 samples	0	STAR	RSEM	STAR-RSEM	1	Ballgown	1	7.1	#N/A	#N/A	22.1	#N/A	#N/A	0.586854	#N/A	#N/A	0.00884751	#N/A	#N/A
50000	1	5 samples	0	STAR	RSEM	STAR-RSEM	1	DESeq2	0	10.8	#N/A	#N/A	11.1	#N/A	#N/A	0.516367	#N/A	#N/A	0.0458881	#N/A	#N/A
50000	1	5 samples	0	STAR	RSEM	STAR-RSEM	1	edgeR	0	20.4	#N/A	#N/A	5.7	#N/A	#N/A	0.458302	#N/A	#N/A	0.0613583	#N/A	#N/A
50000	1	5 samples	0	STAR	RSEM	STAR-RSEM	1	Limma voom	0	23.3	#N/A	#N/A	2.3	#N/A	#N/A	0.436224	#N/A	#N/A	0.0722648	#N/A	#N/A
50000	1	5 samples	0	STAR	RSEM	STAR-RSEM	1	NOISeqBIO	0	14.3	#N/A	#N/A	11	#N/A	#N/A	0.495949	#N/A	#N/A	0.0481538	#N/A	#N/A
50000	1	5 samples	0	STAR	STAR	STAR-STAR	1	Ballgown	1	6	#N/A	#N/A	23.7	#N/A	#N/A	0.629019	#N/A	#N/A	0.00546662	#N/A	#N/A
50000	1	5 samples	0	STAR	STAR	STAR-STAR	1	DESeq2	0	8.3	#N/A	#N/A	11.55	#N/A	#N/A	0.532083	#N/A	#N/A	0.045913	#N/A	#N/A
50000	1	5 samples	0	STAR	STAR	STAR-STAR	1	edgeR	0	16.3	#N/A	#N/A	6	#N/A	#N/A	0.481995	#N/A	#N/A	0.0599406	#N/A	#N/A
50000	1	5 samples	0	STAR	STAR	STAR-STAR	1	Limma voom	0	20.8	#N/A	#N/A	2	#N/A	#N/A	0.450495	#N/A	#N/A	0.0729735	#N/A	#N/A
50000	1	5 samples	0	STAR	STAR	STAR-STAR	1	NOISeqBIO	0	10.3	#N/A	#N/A	11.4	#N/A	#N/A	0.519849	#N/A	#N/A	0.0465288	#N/A	#N/A
50000	1	6 samples	0	HISAT2	Stringtie	HISAT2-Stringtie	1	Ballgown	1	5.1	#N/A	#N/A	23.4	#N/A	#N/A	0.541707	#N/A	#N/A	0.0146132	#N/A	#N/A
50000	1	6 samples	0	HISAT2	Stringtie	HISAT2-Stringtie	1	DESeq2	0	3.8	#N/A	#N/A	20.5	#N/A	#N/A	0.562606	#N/A	#N/A	0.0268125	#N/A	#N/A
50000	1	6 samples	0	HISAT2	Stringtie	HISAT2-Stringtie	1	edgeR	0	13.3	#N/A	#N/A	18.4	#N/A	#N/A	0.46943	#N/A	#N/A	0.0390473	#N/A	#N/A
50000	1	6 samples	0	HISAT2	Stringtie	HISAT2-Stringtie	1	Limma voom	0	15.8	#N/A	#N/A	18.6	#N/A	#N/A	0.460299	#N/A	#N/A	0.0383828	#N/A	#N/A
50000	1	6 samples	0	HISAT2	Stringtie	HISAT2-Stringtie	1	NOISeqBIO	0	11.1	#N/A	#N/A	16.8	#N/A	#N/A	0.483139	#N/A	#N/A	0.0498903	#N/A	#N/A
50000	1	6 samples	0	Kallisto	Kallisto	Kallisto-Kallisto	1	Ballgown	1	2.3	#N/A	#N/A	23.4	#N/A	#N/A	0.618326	#N/A	#N/A	0.016405	#N/A	#N/A
50000	1	6 samples	0	Kallisto	Kallisto	Kallisto-Kallisto	1	DESeq2	0	10.1	#N/A	#N/A	14.1	#N/A	#N/A	0.485694	#N/A	#N/A	0.0588931	#N/A	#N/A
50000	1	6 samples	0	Kallisto	Kallisto	Kallisto-Kallisto	1	edgeR	0	16.2	#N/A	#N/A	9.9	#N/A	#N/A	0.459948	#N/A	#N/A	0.0660363	#N/A	#N/A
50000	1	6 samples	0	Kallisto	Kallisto	Kallisto-Kallisto	1	Limma voom	0	22.9	#N/A	#N/A	4.2	#N/A	#N/A	0.43296	#N/A	#N/A	0.0754501	#N/A	#N/A
50000	1	6 samples	0	Kallisto	Kallisto	Kallisto-Kallisto	1	NOISeqBIO	0	9.7	#N/A	#N/A	15	#N/A	#N/A	0.483432	#N/A	#N/A	0.0573255	#N/A	#N/A
50000	1	6 samples	0	Salmon	Salmon	Salmon-Salmon	1	Ballgown	1	3	#N/A	#N/A	22.4	#N/A	#N/A	0.610441	#N/A	#N/A	0.0180074	#N/A	#N/A
50000	1	6 samples	0	Salmon	Salmon	Salmon-Salmon	1	DESeq2	0	13.3	#N/A	#N/A	11.8	#N/A	#N/A	0.47435	#N/A	#N/A	0.0632614	#N/A	#N/A
50000	1	6 samples	0	Salmon	Salmon	Salmon-Salmon	1	edgeR	0	16.8	#N/A	#N/A	8.2	#N/A	#N/A	0.458688	#N/A	#N/A	0.0691065	#N/A	#N/A
50000	1	6 samples	0	Salmon	Salmon	Salmon-Salmon	1	Limma voom	0	21.6	#N/A	#N/A	2.2	#N/A	#N/A	0.43863	#N/A	#N/A	0.0797315	#N/A	#N/A
50000	1	6 samples	0	Salmon	Salmon	Salmon-Salmon	1	NOISeqBIO	0	11.3	#N/A	#N/A	13.8	#N/A	#N/A	0.479537	#N/A	#N/A	0.0594992	#N/A	#N/A
50000	1	6 samples	0	STAR	RSEM	STAR-RSEM	1	Ballgown	1	3.3	#N/A	#N/A	22.4	#N/A	#N/A	0.580875	#N/A	#N/A	0.0180195	#N/A	#N/A
50000	1	6 samples	0	STAR	RSEM	STAR-RSEM	1	DESeq2	0	14.7	#N/A	#N/A	10.7	#N/A	#N/A	0.470693	#N/A	#N/A	0.0646525	#N/A	#N/A
50000	1	6 samples	0	STAR	RSEM	STAR-RSEM	1	edgeR	0	22.2	#N/A	#N/A	5.6	#N/A	#N/A	0.438756	#N/A	#N/A	0.0739795	#N/A	#N/A
50000	1	6 samples	0	STAR	RSEM	STAR-RSEM	1	Limma voom	0	23.4	#N/A	#N/A	2.5	#N/A	#N/A	0.428466	#N/A	#N/A	0.0794262	#N/A	#N/A
50000	1	6 samples	0	STAR	RSEM	STAR-RSEM	1	NOISeqBIO	0	17.9	#N/A	#N/A	8.3	#N/A	#N/A	0.455319	#N/A	#N/A	0.0689781	#N/A	#N/A
50000	1	6 samples	0	STAR	STAR	STAR-STAR	1	Ballgown	1	6	#N/A	#N/A	22.9	#N/A	#N/A	0.549479	#N/A	#N/A	0.0168698	#N/A	#N/A
50000	1	6 samples	0	STAR	STAR	STAR-STAR	1	DESeq2	0	9	#N/A	#N/A	12.5	#N/A	#N/A	0.492786	#N/A	#N/A	0.0624507	#N/A	#N/A
50000	1	6 samples	0	STAR	STAR	STAR-STAR	1	edgeR	0	18.3	#N/A	#N/A	6.1	#N/A	#N/A	0.453148	#N/A	#N/A	0.0730967	#N/A	#N/A
50000	1	6 samples	0	STAR	STAR	STAR-STAR	1	Limma voom	0	21.6	#N/A	#N/A	2.7	#N/A	#N/A	0.438146	#N/A	#N/A	0.0787778	#N/A	#N/A
50000	1	6 samples	0	STAR	STAR	STAR-STAR	1	NOISeqBIO	0	12.3	#N/A	#N/A	8.6	#N/A	#N/A	0.475671	#N/A	#N/A	0.067606	#N/A	#N/A
50000	1	7 samples	0	HISAT2	Stringtie	HISAT2-Stringtie	1	Ballgown	1	5.9	#N/A	#N/A	23.9	#N/A	#N/A	0.520479	#N/A	#N/A	0.0218352	#N/A	#N/A
50000	1	7 samples	0	HISAT2	Stringtie	HISAT2-Stringtie	1	DESeq2	0	3.9	#N/A	#N/A	21.8	#N/A	#N/A	0.553059	#N/A	#N/A	0.029414	#N/A	#N/A
50000	1	7 samples	0	HISAT2	Stringtie	HISAT2-Stringtie	1	edgeR	0	13.1	#N/A	#N/A	18.5	#N/A	#N/A	0.457961	#N/A	#N/A	0.0405666	#N/A	#N/A
50000	1	7 samples	0	HISAT2	Stringtie	HISAT2-Stringtie	1	Limma voom	0	14.3	#N/A	#N/A	18.5	#N/A	#N/A	0.451762	#N/A	#N/A	0.0403906	#N/A	#N/A
50000	1	7 samples	0	HISAT2	Stringtie	HISAT2-Stringtie	1	NOISeqBIO	0	11.7	#N/A	#N/A	16.4	#N/A	#N/A	0.470101	#N/A	#N/A	0.0560513	#N/A	#N/A
50000	1	7 samples	0	Kallisto	Kallisto	Kallisto-Kallisto	1	Ballgown	1	2.3	#N/A	#N/A	22.9	#N/A	#N/A	0.615935	#N/A	#N/A	0.0243325	#N/A	#N/A
50000	1	7 samples	0	Kallisto	Kallisto	Kallisto-Kallisto	1	DESeq2	0	12.2	#N/A	#N/A	12	#N/A	#N/A	0.463021	#N/A	#N/A	0.0706225	#N/A	#N/A
50000	1	7 samples	0	Kallisto	Kallisto	Kallisto-Kallisto	1	edgeR	0	17.2	#N/A	#N/A	10.7	#N/A	#N/A	0.444468	#N/A	#N/A	0.0722514	#N/A	#N/A
50000	1	7 samples	0	Kallisto	Kallisto	Kallisto-Kallisto	1	Limma voom	0	21.4	#N/A	#N/A	5.9	#N/A	#N/A	0.429605	#N/A	#N/A	0.0795137	#N/A	#N/A
50000	1	7 samples	0	Kallisto	Kallisto	Kallisto-Kallisto	1	NOISeqBIO	0	10.5	#N/A	#N/A	15.5	#N/A	#N/A	0.4694	#N/A	#N/A	0.0636513	#N/A	#N/A
50000	1	7 samples	0	Salmon	Salmon	Salmon-Salmon	1	Ballgown	1	2	#N/A	#N/A	22.5	#N/A	#N/A	0.619576	#N/A	#N/A	0.025045	#N/A	#N/A
50000	1	7 samples	0	Salmon	Salmon	Salmon-Salmon	1	DESeq2	0	14.2	#N/A	#N/A	8.5	#N/A	#N/A	0.457437	#N/A	#N/A	0.0747493	#N/A	#N/A
50000	1	7 samples	0	Salmon	Salmon	Salmon-Salmon	1	edgeR	0	18.2	#N/A	#N/A	8.4	#N/A	#N/A	0.442409	#N/A	#N/A	0.07544	#N/A	#N/A
50000	1	7 samples	0	Salmon	Salmon	Salmon-Salmon	1	Limma voom	0	21.5	#N/A	#N/A	3.3	#N/A	#N/A	0.431107	#N/A	#N/A	0.0824189	#N/A	#N/A
50000	1	7 samples	0	Salmon	Salmon	Salmon-Salmon	1	NOISeqBIO	0	10.7	#N/A	#N/A	14.9	#N/A	#N/A	0.469414	#N/A	#N/A	0.0651687	#N/A	#N/A
50000	1	7 samples	0	STAR	RSEM	STAR-RSEM	1	Ballgown	1	4.1	#N/A	#N/A	20.9	#N/A	#N/A	0.554641	#N/A	#N/A	0.0281782	#N/A	#N/A
50000	1	7 samples	0	STAR	RSEM	STAR-RSEM	1	DESeq2	0	14	#N/A	#N/A	11.4	#N/A	#N/A	0.462622	#N/A	#N/A	0.0699664	#N/A	#N/A
50000	1	7 samples	0	STAR	RSEM	STAR-RSEM	1	edgeR	0	23.8	#N/A	#N/A	6	#N/A	#N/A	0.416025	#N/A	#N/A	0.0785912	#N/A	#N/A
50000	1	7 samples	0	STAR	RSEM	STAR-RSEM	1	Limma voom	0	23.7	#N/A	#N/A	2.5	#N/A	#N/A	0.418624	#N/A	#N/A	0.0840691	#N/A	#N/A
50000	1	7 samples	0	STAR	RSEM	STAR-RSEM	1	NOISeqBIO	0	17.7	#N/A	#N/A	7.1	#N/A	#N/A	0.443275	#N/A	#N/A	0.0768657	#N/A	#N/A
50000	1	7 samples	0	STAR	STAR	STAR-STAR	1	Ballgown	1	3.6	#N/A	#N/A	23	#N/A	#N/A	0.584894	#N/A	#N/A	0.0240271	#N/A	#N/A
50000	1	7 samples	0	STAR	STAR	STAR-STAR	1	DESeq2	0	8.5	#N/A	#N/A	13.6	#N/A	#N/A	0.481994	#N/A	#N/A	0.0671493	#N/A	#N/A
50000	1	7 samples	0	STAR	STAR	STAR-STAR	1	edgeR	0	18.7	#N/A	#N/A	6.4	#N/A	#N/A	0.438675	#N/A	#N/A	0.0778837	#N/A	#N/A
50000	1	7 samples	0	STAR	STAR	STAR-STAR	1	Limma voom	0	20.6	#N/A	#N/A	3.5	#N/A	#N/A	0.433097	#N/A	#N/A	0.0821994	#N/A	#N/A
50000	1	7 samples	0	STAR	STAR	STAR-STAR	1	NOISeqBIO	0	11.2	#N/A	#N/A	6.9	#N/A	#N/A	0.466169	#N/A	#N/A	0.0768235	#N/A	#N/A
50000	1	8 samples	0	HISAT2	Stringtie	HISAT2-Stringtie	1	Ballgown	1	4.7	#N/A	#N/A	24.5	#N/A	#N/A	0.521268	#N/A	#N/A	0.0259818	#N/A	#N/A
50000	1	8 samples	0	HISAT2	Stringtie	HISAT2-Stringtie	1	DESeq2	0	4.1	#N/A	#N/A	22.2	#N/A	#N/A	0.53324	#N/A	#N/A	0.0346052	#N/A	#N/A
50000	1	8 samples	0	HISAT2	Stringtie	HISAT2-Stringtie	1	edgeR	0	11.2	#N/A	#N/A	18.8	#N/A	#N/A	0.455615	#N/A	#N/A	0.0432158	#N/A	#N/A
50000	1	8 samples	0	HISAT2	Stringtie	HISAT2-Stringtie	1	Limma voom	0	13.7	#N/A	#N/A	18.8	#N/A	#N/A	0.447165	#N/A	#N/A	0.0428186	#N/A	#N/A
50000	1	8 samples	0	HISAT2	Stringtie	HISAT2-Stringtie	1	NOISeqBIO	0	9.7	#N/A	#N/A	17	#N/A	#N/A	0.467568	#N/A	#N/A	0.0612907	#N/A	#N/A
50000	1	8 samples	0	Kallisto	Kallisto	Kallisto-Kallisto	1	Ballgown	1	2.3	#N/A	#N/A	21.8	#N/A	#N/A	0.55558	#N/A	#N/A	0.0340414	#N/A	#N/A
50000	1	8 samples	0	Kallisto	Kallisto	Kallisto-Kallisto	1	DESeq2	0	13.4	#N/A	#N/A	7.5	#N/A	#N/A	0.447197	#N/A	#N/A	0.0833056	#N/A	#N/A
50000	1	8 samples	0	Kallisto	Kallisto	Kallisto-Kallisto	1	edgeR	0	18.9	#N/A	#N/A	10.8	#N/A	#N/A	0.433372	#N/A	#N/A	0.0808959	#N/A	#N/A
50000	1	8 samples	0	Kallisto	Kallisto	Kallisto-Kallisto	1	Limma voom	0	20.9	#N/A	#N/A	7.2	#N/A	#N/A	0.426268	#N/A	#N/A	0.0846355	#N/A	#N/A
50000	1	8 samples	0	Kallisto	Kallisto	Kallisto-Kallisto	1	NOISeqBIO	0	10	#N/A	#N/A	15.2	#N/A	#N/A	0.464791	#N/A	#N/A	0.070858	#N/A	#N/A
50000	1	8 samples	0	Salmon	Salmon	Salmon-Salmon	1	Ballgown	1	2.2	#N/A	#N/A	21.7	#N/A	#N/A	0.553637	#N/A	#N/A	0.035032	#N/A	#N/A
50000	1	8 samples	0	Salmon	Salmon	Salmon-Salmon	1	DESeq2	0	15.7	#N/A	#N/A	3.2	#N/A	#N/A	0.440694	#N/A	#N/A	0.0897753	#N/A	#N/A
50000	1	8 samples	0	Salmon	Salmon	Salmon-Salmon	1	edgeR	0	16.6	#N/A	#N/A	8.2	#N/A	#N/A	0.439564	#N/A	#N/A	0.0832508	#N/A	#N/A
50000	1	8 samples	0	Salmon	Salmon	Salmon-Salmon	1	Limma voom	0	22.1	#N/A	#N/A	5.3	#N/A	#N/A	0.422427	#N/A	#N/A	0.0864676	#N/A	#N/A
50000	1	8 samples	0	Salmon	Salmon	Salmon-Salmon	1	NOISeqBIO	0	9.2	#N/A	#N/A	15.7	#N/A	#N/A	0.466189	#N/A	#N/A	0.070194	#N/A	#N/A
50000	1	8 samples	0	STAR	RSEM	STAR-RSEM	1	Ballgown	1	5.2	#N/A	#N/A	20.8	#N/A	#N/A	0.528949	#N/A	#N/A	0.0355093	#N/A	#N/A
50000	1	8 samples	0	STAR	RSEM	STAR-RSEM	1	DESeq2	0	15.7	#N/A	#N/A	9.5	#N/A	#N/A	0.442106	#N/A	#N/A	0.081608	#N/A	#N/A
50000	1	8 samples	0	STAR	RSEM	STAR-RSEM	1	edgeR	0	24	#N/A	#N/A	6.6	#N/A	#N/A	0.412078	#N/A	#N/A	0.0849329	#N/A	#N/A
50000	1	8 samples	0	STAR	RSEM	STAR-RSEM	1	Limma voom	0	24.9	#N/A	#N/A	3.3	#N/A	#N/A	0.405715	#N/A	#N/A	0.0887245	#N/A	#N/A
50000	1	8 samples	0	STAR	RSEM	STAR-RSEM	1	NOISeqBIO	0	17	#N/A	#N/A	10.4	#N/A	#N/A	0.437887	#N/A	#N/A	0.0804295	#N/A	#N/A
50000	1	8 samples	0	STAR	STAR	STAR-STAR	1	Ballgown	1	2.9	#N/A	#N/A	23.4	#N/A	#N/A	0.549648	#N/A	#N/A	0.0309712	#N/A	#N/A
50000	1	8 samples	0	STAR	STAR	STAR-STAR	1	DESeq2	0	10.4	#N/A	#N/A	10.3	#N/A	#N/A	0.460524	#N/A	#N/A	0.0807891	#N/A	#N/A
50000	1	8 samples	0	STAR	STAR	STAR-STAR	1	edgeR	0	18.2	#N/A	#N/A	6.9	#N/A	#N/A	0.434047	#N/A	#N/A	0.0843316	#N/A	#N/A
50000	1	8 samples	0	STAR	STAR	STAR-STAR	1	Limma voom	0	20.3	#N/A	#N/A	4.8	#N/A	#N/A	0.428248	#N/A	#N/A	0.0866563	#N/A	#N/A
50000	1	8 samples	0	STAR	STAR	STAR-STAR	1	NOISeqBIO	0	11.7	#N/A	#N/A	11.1	#N/A	#N/A	0.4581	#N/A	#N/A	0.0794512	#N/A	#N/A
50000	1	9 samples	0	HISAT2	Stringtie	HISAT2-Stringtie	1	Ballgown	1	4.5	#N/A	#N/A	24.3	#N/A	#N/A	0.498633	#N/A	#N/A	0.0380441	#N/A	#N/A
50000	1	9 samples	0	HISAT2	Stringtie	HISAT2-Stringtie	1	DESeq2	0	2.9	#N/A	#N/A	22.4	#N/A	#N/A	0.521271	#N/A	#N/A	0.043459	#N/A	#N/A
50000	1	9 samples	0	HISAT2	Stringtie	HISAT2-Stringtie	1	edgeR	0	11.6	#N/A	#N/A	18.6	#N/A	#N/A	0.424386	#N/A	#N/A	0.0489527	#N/A	#N/A
50000	1	9 samples	0	HISAT2	Stringtie	HISAT2-Stringtie	1	Limma voom	0	11.4	#N/A	#N/A	19	#N/A	#N/A	0.42283	#N/A	#N/A	0.0486675	#N/A	#N/A
50000	1	9 samples	0	HISAT2	Stringtie	HISAT2-Stringtie	1	NOISeqBIO	0	12.2	#N/A	#N/A	16.8	#N/A	#N/A	0.425684	#N/A	#N/A	0.0769355	#N/A	#N/A
50000	1	9 samples	0	Kallisto	Kallisto	Kallisto-Kallisto	1	Ballgown	1	3.3	#N/A	#N/A	23.1	#N/A	#N/A	0.52401	#N/A	#N/A	0.041475	#N/A	#N/A
50000	1	9 samples	0	Kallisto	Kallisto	Kallisto-Kallisto	1	DESeq2	0	15.5	#N/A	#N/A	6.4	#N/A	#N/A	0.416077	#N/A	#N/A	0.098765	#N/A	#N/A
50000	1	9 samples	0	Kallisto	Kallisto	Kallisto-Kallisto	1	edgeR	0	22.4	#N/A	#N/A	13.6	#N/A	#N/A	0.395502	#N/A	#N/A	0.0912372	#N/A	#N/A
50000	1	9 samples	0	Kallisto	Kallisto	Kallisto-Kallisto	1	Limma voom	0	21.5	#N/A	#N/A	12.2	#N/A	#N/A	0.398543	#N/A	#N/A	0.0933786	#N/A	#N/A
50000	1	9 samples	0	Kallisto	Kallisto	Kallisto-Kallisto	1	NOISeqBIO	0	12	#N/A	#N/A	15.5	#N/A	#N/A	0.42364	#N/A	#N/A	0.0864136	#N/A	#N/A
50000	1	9 samples	0	Salmon	Salmon	Salmon-Salmon	1	Ballgown	1	1.7	#N/A	#N/A	21.5	#N/A	#N/A	0.536434	#N/A	#N/A	0.0426807	#N/A	#N/A
50000	1	9 samples	0	Salmon	Salmon	Salmon-Salmon	1	DESeq2	0	12.2	#N/A	#N/A	3.5	#N/A	#N/A	0.423714	#N/A	#N/A	0.102557	#N/A	#N/A
50000	1	9 samples	0	Salmon	Salmon	Salmon-Salmon	1	edgeR	0	18.4	#N/A	#N/A	12	#N/A	#N/A	0.405337	#N/A	#N/A	0.0941693	#N/A	#N/A
50000	1	9 samples	0	Salmon	Salmon	Salmon-Salmon	1	Limma voom	0	19.5	#N/A	#N/A	8.9	#N/A	#N/A	0.403966	#N/A	#N/A	0.0970914	#N/A	#N/A
50000	1	9 samples	0	Salmon	Salmon	Salmon-Salmon	1	NOISeqBIO	0	10.5	#N/A	#N/A	14.7	#N/A	#N/A	0.427664	#N/A	#N/A	0.0889527	#N/A	#N/A
50000	1	9 samples	0	STAR	RSEM	STAR-RSEM	1	Ballgown	1	5.8	#N/A	#N/A	20.2	#N/A	#N/A	0.478403	#N/A	#N/A	0.0451404	#N/A	#N/A
50000	1	9 samples	0	STAR	RSEM	STAR-RSEM	1	DESeq2	0	16.9	#N/A	#N/A	4.6	#N/A	#N/A	0.409141	#N/A	#N/A	0.102035	#N/A	#N/A
50000	1	9 samples	0	STAR	RSEM	STAR-RSEM	1	edgeR	0	24.6	#N/A	#N/A	8.6	#N/A	#N/A	0.38935	#N/A	#N/A	0.0981065	#N/A	#N/A
50000	1	9 samples	0	STAR	RSEM	STAR-RSEM	1	Limma voom	0	22.9	#N/A	#N/A	5.6	#N/A	#N/A	0.392439	#N/A	#N/A	0.101691	#N/A	#N/A
50000	1	9 samples	0	STAR	RSEM	STAR-RSEM	1	NOISeqBIO	0	19.2	#N/A	#N/A	5.5	#N/A	#N/A	0.402642	#N/A	#N/A	0.103214	#N/A	#N/A
50000	1	9 samples	0	STAR	STAR	STAR-STAR	1	Ballgown	1	2.9	#N/A	#N/A	22.9	#N/A	#N/A	0.520538	#N/A	#N/A	0.0422366	#N/A	#N/A
50000	1	9 samples	0	STAR	STAR	STAR-STAR	1	DESeq2	0	9.6	#N/A	#N/A	6.1	#N/A	#N/A	0.429937	#N/A	#N/A	0.103819	#N/A	#N/A
50000	1	9 samples	0	STAR	STAR	STAR-STAR	1	edgeR	0	15.7	#N/A	#N/A	8.9	#N/A	#N/A	0.410784	#N/A	#N/A	0.0977824	#N/A	#N/A
50000	1	9 samples	0	STAR	STAR	STAR-STAR	1	Limma voom	0	17.3	#N/A	#N/A	5.2	#N/A	#N/A	0.40746	#N/A	#N/A	0.101572	#N/A	#N/A
50000	1	9 samples	0	STAR	STAR	STAR-STAR	1	NOISeqBIO	0	10.5	#N/A	#N/A	4.9	#N/A	#N/A	0.425738	#N/A	#N/A	0.102635	#N/A	#N/A
100000	1	12 samples	0	HISAT2	Stringtie	HISAT2-Stringtie	1	Ballgown	1	4	#N/A	#N/A	25.9	#N/A	#N/A	0.432383	#N/A	#N/A	0.0748965	#N/A	#N/A
100000	1	12 samples	0	HISAT2	Stringtie	HISAT2-Stringtie	1	DESeq2	0	6	#N/A	#N/A	19	#N/A	#N/A	0.398582	#N/A	#N/A	0.114515	#N/A	#N/A
100000	1	12 samples	0	HISAT2	Stringtie	HISAT2-Stringtie	1	edgeR	0	12.7	#N/A	#N/A	22.8	#N/A	#N/A	0.364675	#N/A	#N/A	0.0890981	#N/A	#N/A
100000	1	12 samples	0	HISAT2	Stringtie	HISAT2-Stringtie	1	Limma voom	0	15.3	#N/A	#N/A	23.9	#N/A	#N/A	0.360651	#N/A	#N/A	0.087032	#N/A	#N/A
100000	1	12 samples	0	HISAT2	Stringtie	HISAT2-Stringtie	1	NOISeqBIO	0	8.6	#N/A	#N/A	18	#N/A	#N/A	0.378905	#N/A	#N/A	0.137422	#N/A	#N/A
100000	1	12 samples	0	HISAT2	Stringtie	HISAT2-Stringtie	1	SAMseq	0	24.8	#N/A	#N/A	10.6	#N/A	#N/A	0.33755	#N/A	#N/A	0.154832	#N/A	#N/A
100000	1	12 samples	0	Kallisto	Kallisto	Kallisto-Kallisto	1	Ballgown	1	3.2	#N/A	#N/A	21.8	#N/A	#N/A	0.442712	#N/A	#N/A	0.0910403	#N/A	#N/A
100000	1	12 samples	0	Kallisto	Kallisto	Kallisto-Kallisto	1	DESeq2	0	17.2	#N/A	#N/A	6.1	#N/A	#N/A	0.358383	#N/A	#N/A	0.1773	#N/A	#N/A
100000	1	12 samples	0	Kallisto	Kallisto	Kallisto-Kallisto	1	edgeR	0	20.8	#N/A	#N/A	13.1	#N/A	#N/A	0.347528	#N/A	#N/A	0.152361	#N/A	#N/A
100000	1	12 samples	0	Kallisto	Kallisto	Kallisto-Kallisto	1	Limma voom	0	14	#N/A	#N/A	13.2	#N/A	#N/A	0.362324	#N/A	#N/A	0.151997	#N/A	#N/A
100000	1	12 samples	0	Kallisto	Kallisto	Kallisto-Kallisto	1	NOISeqBIO	0	9	#N/A	#N/A	15.8	#N/A	#N/A	0.378301	#N/A	#N/A	0.145883	#N/A	#N/A
100000	1	12 samples	0	Salmon	Salmon	Salmon-Salmon	1	Ballgown	1	2.6	#N/A	#N/A	21.4	#N/A	#N/A	0.44227	#N/A	#N/A	0.091691	#N/A	#N/A
100000	1	12 samples	0	Salmon	Salmon	Salmon-Salmon	1	DESeq2	0	20.7	#N/A	#N/A	4.7	#N/A	#N/A	0.348681	#N/A	#N/A	0.181444	#N/A	#N/A
100000	1	12 samples	0	Salmon	Salmon	Salmon-Salmon	1	edgeR	0	22.7	#N/A	#N/A	10.8	#N/A	#N/A	0.344334	#N/A	#N/A	0.15482	#N/A	#N/A
100000	1	12 samples	0	Salmon	Salmon	Salmon-Salmon	1	Limma voom	0	15.6	#N/A	#N/A	11.4	#N/A	#N/A	0.358684	#N/A	#N/A	0.153953	#N/A	#N/A
100000	1	12 samples	0	Salmon	Salmon	Salmon-Salmon	1	NOISeqBIO	0	8.6	#N/A	#N/A	11.2	#N/A	#N/A	0.377748	#N/A	#N/A	0.153513	#N/A	#N/A
100000	1	12 samples	0	STAR	RSEM	STAR-RSEM	1	Ballgown	1	3.2	#N/A	#N/A	21.7	#N/A	#N/A	0.440606	#N/A	#N/A	0.0898324	#N/A	#N/A
100000	1	12 samples	0	STAR	RSEM	STAR-RSEM	1	DESeq2	0	20.2	#N/A	#N/A	2.5	#N/A	#N/A	0.34936	#N/A	#N/A	0.190653	#N/A	#N/A
100000	1	12 samples	0	STAR	RSEM	STAR-RSEM	1	edgeR	0	25	#N/A	#N/A	7.5	#N/A	#N/A	0.336993	#N/A	#N/A	0.160786	#N/A	#N/A
100000	1	12 samples	0	STAR	RSEM	STAR-RSEM	1	Limma voom	0	19.5	#N/A	#N/A	8	#N/A	#N/A	0.350379	#N/A	#N/A	0.160631	#N/A	#N/A
100000	1	12 samples	0	STAR	RSEM	STAR-RSEM	1	NOISeqBIO	0	16	#N/A	#N/A	5.2	#N/A	#N/A	0.358536	#N/A	#N/A	0.175809	#N/A	#N/A
100000	1	12 samples	0	STAR	STAR	STAR-STAR	1	Ballgown	1	2.1	#N/A	#N/A	23.5	#N/A	#N/A	0.449349	#N/A	#N/A	0.085735	#N/A	#N/A
100000	1	12 samples	0	STAR	STAR	STAR-STAR	1	DESeq2	0	13.8	#N/A	#N/A	4.1	#N/A	#N/A	0.366591	#N/A	#N/A	0.184014	#N/A	#N/A
100000	1	12 samples	0	STAR	STAR	STAR-STAR	1	edgeR	0	20.1	#N/A	#N/A	11	#N/A	#N/A	0.349139	#N/A	#N/A	0.154451	#N/A	#N/A
100000	1	12 samples	0	STAR	STAR	STAR-STAR	1	Limma voom	0	13.2	#N/A	#N/A	13.3	#N/A	#N/A	0.363838	#N/A	#N/A	0.151519	#N/A	#N/A
100000	1	12 samples	0	STAR	STAR	STAR-STAR	1	NOISeqBIO	0	12.1	#N/A	#N/A	4.5	#N/A	#N/A	0.368062	#N/A	#N/A	0.177092	#N/A	#N/A
100000	1	15 samples	0	HISAT2	Stringtie	HISAT2-Stringtie	1	Ballgown	1	4.7	#N/A	#N/A	23.6	#N/A	#N/A	0.405469	#N/A	#N/A	0.102866	#N/A	#N/A
100000	1	15 samples	0	HISAT2	Stringtie	HISAT2-Stringtie	1	DESeq2	0	5	#N/A	#N/A	20.9	#N/A	#N/A	0.396787	#N/A	#N/A	0.12255	#N/A	#N/A
100000	1	15 samples	0	HISAT2	Stringtie	HISAT2-Stringtie	1	edgeR	0	12.7	#N/A	#N/A	24.6	#N/A	#N/A	0.357455	#N/A	#N/A	0.0994822	#N/A	#N/A
100000	1	15 samples	0	HISAT2	Stringtie	HISAT2-Stringtie	1	Limma voom	0	13.5	#N/A	#N/A	25.5	#N/A	#N/A	0.354767	#N/A	#N/A	0.0979827	#N/A	#N/A
100000	1	15 samples	0	HISAT2	Stringtie	HISAT2-Stringtie	1	NOISeqBIO	0	9.7	#N/A	#N/A	18	#N/A	#N/A	0.367589	#N/A	#N/A	0.153367	#N/A	#N/A
100000	1	15 samples	0	HISAT2	Stringtie	HISAT2-Stringtie	1	SAMseq	0	24.2	#N/A	#N/A	13.5	#N/A	#N/A	0.330044	#N/A	#N/A	0.173204	#N/A	#N/A
100000	1	15 samples	0	Kallisto	Kallisto	Kallisto-Kallisto	1	Ballgown	1	3.1	#N/A	#N/A	22.1	#N/A	#N/A	0.415717	#N/A	#N/A	0.123534	#N/A	#N/A
100000	1	15 samples	0	Kallisto	Kallisto	Kallisto-Kallisto	1	DESeq2	0	14.2	#N/A	#N/A	11.1	#N/A	#N/A	0.357142	#N/A	#N/A	0.184973	#N/A	#N/A
100000	1	15 samples	0	Kallisto	Kallisto	Kallisto-Kallisto	1	edgeR	0	21.4	#N/A	#N/A	12.8	#N/A	#N/A	0.336432	#N/A	#N/A	0.174258	#N/A	#N/A
100000	1	15 samples	0	Kallisto	Kallisto	Kallisto-Kallisto	1	Limma voom	0	16.3	#N/A	#N/A	13.4	#N/A	#N/A	0.34829	#N/A	#N/A	0.173216	#N/A	#N/A
100000	1	15 samples	0	Kallisto	Kallisto	Kallisto-Kallisto	1	NOISeqBIO	0	7.6	#N/A	#N/A	16.8	#N/A	#N/A	0.372116	#N/A	#N/A	0.166243	#N/A	#N/A
100000	1	15 samples	0	Salmon	Salmon	Salmon-Salmon	1	Ballgown	1	3.5	#N/A	#N/A	22.5	#N/A	#N/A	0.415083	#N/A	#N/A	0.121706	#N/A	#N/A
100000	1	15 samples	0	Salmon	Salmon	Salmon-Salmon	1	DESeq2	0	12.3	#N/A	#N/A	10.7	#N/A	#N/A	0.361789	#N/A	#N/A	0.183583	#N/A	#N/A
100000	1	15 samples	0	Salmon	Salmon	Salmon-Salmon	1	edgeR	0	22.2	#N/A	#N/A	8	#N/A	#N/A	0.33509	#N/A	#N/A	0.179614	#N/A	#N/A
100000	1	15 samples	0	Salmon	Salmon	Salmon-Salmon	1	Limma voom	0	18	#N/A	#N/A	9.4	#N/A	#N/A	0.345383	#N/A	#N/A	0.177393	#N/A	#N/A
100000	1	15 samples	0	Salmon	Salmon	Salmon-Salmon	1	NOISeqBIO	0	8.3	#N/A	#N/A	12.9	#N/A	#N/A	0.370186	#N/A	#N/A	0.173532	#N/A	#N/A
100000	1	15 samples	0	STAR	RSEM	STAR-RSEM	1	Ballgown	1	3	#N/A	#N/A	19.5	#N/A	#N/A	0.416096	#N/A	#N/A	0.131758	#N/A	#N/A
100000	1	15 samples	0	STAR	RSEM	STAR-RSEM	1	DESeq2	0	23.3	#N/A	#N/A	1	#N/A	#N/A	0.332487	#N/A	#N/A	0.23218	#N/A	#N/A
100000	1	15 samples	0	STAR	RSEM	STAR-RSEM	1	edgeR	0	25.5	#N/A	#N/A	6.9	#N/A	#N/A	0.326714	#N/A	#N/A	0.183243	#N/A	#N/A
100000	1	15 samples	0	STAR	RSEM	STAR-RSEM	1	Limma voom	0	21.1	#N/A	#N/A	7	#N/A	#N/A	0.33659	#N/A	#N/A	0.183699	#N/A	#N/A
100000	1	15 samples	0	STAR	RSEM	STAR-RSEM	1	NOISeqBIO	0	16	#N/A	#N/A	3.6	#N/A	#N/A	0.350064	#N/A	#N/A	0.200804	#N/A	#N/A
100000	1	15 samples	0	STAR	STAR	STAR-STAR	1	Ballgown	1	1.7	#N/A	#N/A	21.3	#N/A	#N/A	0.423829	#N/A	#N/A	0.124223	#N/A	#N/A
100000	1	15 samples	0	STAR	STAR	STAR-STAR	1	DESeq2	0	17.2	#N/A	#N/A	2.1	#N/A	#N/A	0.347826	#N/A	#N/A	0.220239	#N/A	#N/A
100000	1	15 samples	0	STAR	STAR	STAR-STAR	1	edgeR	0	19.8	#N/A	#N/A	9.5	#N/A	#N/A	0.341576	#N/A	#N/A	0.177689	#N/A	#N/A
100000	1	15 samples	0	STAR	STAR	STAR-STAR	1	Limma voom	0	14.3	#N/A	#N/A	9.9	#N/A	#N/A	0.352559	#N/A	#N/A	0.177514	#N/A	#N/A
100000	1	15 samples	0	STAR	STAR	STAR-STAR	1	NOISeqBIO	0	12.4	#N/A	#N/A	4.4	#N/A	#N/A	0.359184	#N/A	#N/A	0.198304	#N/A	#N/A
100000	1	3 samples	1	HISAT2	Stringtie	HISAT2-Stringtie	1	Ballgown	1	17.9	17.9	17.9	19.5	19.5	19.5	0.329213	0.329213	0.329213	0.0201777	0.0201777	0.0201777
100000	1	3 samples	1	HISAT2	Stringtie	HISAT2-Stringtie	1	DESeq2	0	1.5	1.5	#N/A	20.4	20.4	#N/A	0.624215	0.624215	#N/A	0.0138945	0.0138945	#N/A
100000	1	3 samples	1	HISAT2	Stringtie	HISAT2-Stringtie	1	edgeR	0	9.8	9.8	#N/A	14.5	14.5	#N/A	0.509593	0.509593	#N/A	0.0354077	0.0354077	#N/A
100000	1	3 samples	1	HISAT2	Stringtie	HISAT2-Stringtie	1	Limma voom	0	14.1	14.1	#N/A	11.2	11.2	#N/A	0.443028	0.443028	#N/A	0.0439794	0.0439794	#N/A
100000	1	3 samples	1	HISAT2	Stringtie	HISAT2-Stringtie	1	NOISeqBIO	0	20	20	#N/A	4.8	4.8	#N/A	0.270632	0.270632	#N/A	0.266275	0.266275	#N/A
100000	1	3 samples	1	Kallisto	Kallisto	Kallisto-Kallisto	1	Ballgown	1	22.4	22.4	22.4	23.9	23.9	23.9	0.239827	0.239827	0.239827	0.00330264	0.00330264	0.00330264
100000	1	3 samples	1	Kallisto	Kallisto	Kallisto-Kallisto	1	DESeq2	0	5.7	5.7	#N/A	18	18	#N/A	0.561285	0.561285	#N/A	0.0261596	0.0261596	#N/A
100000	1	3 samples	1	Kallisto	Kallisto	Kallisto-Kallisto	1	edgeR	0	5.9	5.9	#N/A	16.4	16.4	#N/A	0.564593	0.564593	#N/A	0.0303685	0.0303685	#N/A
100000	1	3 samples	1	Kallisto	Kallisto	Kallisto-Kallisto	1	Limma voom	0	13.6	13.6	#N/A	8.3	8.3	#N/A	0.447277	0.447277	#N/A	0.0584393	0.0584393	#N/A
100000	1	3 samples	1	Kallisto	Kallisto	Kallisto-Kallisto	1	NOISeqBIO	0	21.6	21.6	#N/A	3.1	3.1	#N/A	0.257312	0.257312	#N/A	0.331817	0.331817	#N/A
100000	1	3 samples	1	Kallisto	Kallisto	Kallisto-Kallisto	1	SAMseq	0	14	14	#N/A	13	13	#N/A	0.417374	0.417374	#N/A	0.0468987	0.0468987	#N/A
100000	1	3 samples	1	Salmon	Salmon	Salmon-Salmon	1	Ballgown	1	22.5	22.5	22.5	22.85	22.85	22.85	0.241803	0.241803	0.241803	0.00420723	0.00420723	0.00420723
100000	1	3 samples	1	Salmon	Salmon	Salmon-Salmon	1	DESeq2	0	5.9	5.9	#N/A	15.8	15.8	#N/A	0.5569	0.5569	#N/A	0.0285099	0.0285099	#N/A
100000	1	3 samples	1	Salmon	Salmon	Salmon-Salmon	1	edgeR	0	5.4	5.4	#N/A	16.2	16.2	#N/A	0.573462	0.573462	#N/A	0.0306263	0.0306263	#N/A
100000	1	3 samples	1	Salmon	Salmon	Salmon-Salmon	1	Limma voom	0	13.4	13.4	#N/A	7.3	7.3	#N/A	0.450047	0.450047	#N/A	0.0604827	0.0604827	#N/A
100000	1	3 samples	1	Salmon	Salmon	Salmon-Salmon	1	NOISeqBIO	0	22.2	22.2	#N/A	2.3	2.3	#N/A	0.254762	0.254762	#N/A	0.344637	0.344637	#N/A
100000	1	3 samples	1	Salmon	Salmon	Salmon-Salmon	1	SAMseq	0	17	17	#N/A	6	6	#N/A	0.289162	0.289162	#N/A	0.0978749	0.0978749	#N/A
100000	1	3 samples	1	STAR	RSEM	STAR-RSEM	1	Ballgown	1	19.9	19.9	19.9	23.95	23.95	23.95	0.25393	0.25393	0.25393	0.00312345	0.00312345	0.00312345
100000	1	3 samples	1	STAR	RSEM	STAR-RSEM	1	DESeq2	0	6	6	#N/A	14.9	14.9	#N/A	0.558932	0.558932	#N/A	0.0323834	0.0323834	#N/A
100000	1	3 samples	1	STAR	RSEM	STAR-RSEM	1	edgeR	0	7.8	7.8	#N/A	12	12	#N/A	0.542481	0.542481	#N/A	0.0379627	0.0379627	#N/A
100000	1	3 samples	1	STAR	RSEM	STAR-RSEM	1	Limma voom	0	12.8	12.8	#N/A	7.2	7.2	#N/A	0.450945	0.450945	#N/A	0.0640791	0.0640791	#N/A
100000	1	3 samples	1	STAR	RSEM	STAR-RSEM	1	NOISeqBIO	0	20.7	20.7	#N/A	1.9	1.9	#N/A	0.261984	0.261984	#N/A	0.350841	0.350841	#N/A
100000	1	3 samples	1	STAR	STAR	STAR-STAR	1	Ballgown	1	20.2	20.2	20.2	23.2	23.2	23.2	0.263566	0.263566	0.263566	0.00417984	0.00417984	0.00417984
100000	1	3 samples	1	STAR	STAR	STAR-STAR	1	DESeq2	0	2.5	2.5	#N/A	17.3	17.3	#N/A	0.595332	0.595332	#N/A	0.0271487	0.0271487	#N/A
100000	1	3 samples	1	STAR	STAR	STAR-STAR	1	edgeR	0	5.6	5.6	#N/A	12.9	12.9	#N/A	0.562667	0.562667	#N/A	0.0368577	0.0368577	#N/A
100000	1	3 samples	1	STAR	STAR	STAR-STAR	1	Limma voom	0	10.9	10.9	#N/A	8.9	8.9	#N/A	0.480402	0.480402	#N/A	0.0549642	0.0549642	#N/A
100000	1	3 samples	1	STAR	STAR	STAR-STAR	1	NOISeqBIO	0	20.1	20.1	#N/A	2.9	2.9	#N/A	0.267985	0.267985	#N/A	0.33463	0.33463	#N/A
100000	1	4 samples	0	HISAT2	Stringtie	HISAT2-Stringtie	1	Ballgown	1	8.4	#N/A	#N/A	21.1	#N/A	#N/A	0.502983	#N/A	#N/A	0.0123036	#N/A	#N/A
100000	1	4 samples	0	HISAT2	Stringtie	HISAT2-Stringtie	1	DESeq2	0	2.7	#N/A	#N/A	20.3	#N/A	#N/A	0.578715	#N/A	#N/A	0.0248136	#N/A	#N/A
100000	1	4 samples	0	HISAT2	Stringtie	HISAT2-Stringtie	1	edgeR	0	11.1	#N/A	#N/A	18.2	#N/A	#N/A	0.498688	#N/A	#N/A	0.0425278	#N/A	#N/A
100000	1	4 samples	0	HISAT2	Stringtie	HISAT2-Stringtie	1	Limma voom	0	13.1	#N/A	#N/A	18.5	#N/A	#N/A	0.479948	#N/A	#N/A	0.0418919	#N/A	#N/A
100000	1	4 samples	0	HISAT2	Stringtie	HISAT2-Stringtie	1	NOISeqBIO	0	21.7	#N/A	#N/A	4.7	#N/A	#N/A	0.28419	#N/A	#N/A	0.252207	#N/A	#N/A
100000	1	4 samples	0	Kallisto	Kallisto	Kallisto-Kallisto	1	Ballgown	1	10.7	#N/A	#N/A	24.5	#N/A	#N/A	0.504133	#N/A	#N/A	0.00251624	#N/A	#N/A
100000	1	4 samples	0	Kallisto	Kallisto	Kallisto-Kallisto	1	DESeq2	0	10.8	#N/A	#N/A	15.2	#N/A	#N/A	0.501091	#N/A	#N/A	0.0477499	#N/A	#N/A
100000	1	4 samples	0	Kallisto	Kallisto	Kallisto-Kallisto	1	edgeR	0	8.2	#N/A	#N/A	15.7	#N/A	#N/A	0.517236	#N/A	#N/A	0.0484454	#N/A	#N/A
100000	1	4 samples	0	Kallisto	Kallisto	Kallisto-Kallisto	1	Limma voom	0	17.7	#N/A	#N/A	8.2	#N/A	#N/A	0.447866	#N/A	#N/A	0.0685624	#N/A	#N/A
100000	1	4 samples	0	Kallisto	Kallisto	Kallisto-Kallisto	1	NOISeqBIO	0	23.9	#N/A	#N/A	2.4	#N/A	#N/A	0.264089	#N/A	#N/A	0.323061	#N/A	#N/A
100000	1	4 samples	0	Salmon	Salmon	Salmon-Salmon	1	Ballgown	1	11.4	#N/A	#N/A	23.4	#N/A	#N/A	0.533974	#N/A	#N/A	0.00357261	#N/A	#N/A
100000	1	4 samples	0	Salmon	Salmon	Salmon-Salmon	1	DESeq2	0	10.4	#N/A	#N/A	12	#N/A	#N/A	0.501624	#N/A	#N/A	0.0556829	#N/A	#N/A
100000	1	4 samples	0	Salmon	Salmon	Salmon-Salmon	1	edgeR	0	5.8	#N/A	#N/A	15.3	#N/A	#N/A	0.53437	#N/A	#N/A	0.0488628	#N/A	#N/A
100000	1	4 samples	0	Salmon	Salmon	Salmon-Salmon	1	Limma voom	0	16.5	#N/A	#N/A	7.3	#N/A	#N/A	0.458045	#N/A	#N/A	0.0704853	#N/A	#N/A
100000	1	4 samples	0	Salmon	Salmon	Salmon-Salmon	1	NOISeqBIO	0	23.7	#N/A	#N/A	2.9	#N/A	#N/A	0.265896	#N/A	#N/A	0.315936	#N/A	#N/A
100000	1	4 samples	0	Salmon	Salmon	Salmon-Salmon	1	SAMseq	0	14.5	#N/A	#N/A	13	#N/A	#N/A	0.396678	#N/A	#N/A	0.0990056	#N/A	#N/A
100000	1	4 samples	0	STAR	RSEM	STAR-RSEM	1	Ballgown	1	6.1	#N/A	#N/A	23.4	#N/A	#N/A	0.576444	#N/A	#N/A	0.00409643	#N/A	#N/A
100000	1	4 samples	0	STAR	RSEM	STAR-RSEM	1	DESeq2	0	10.3	#N/A	#N/A	13.2	#N/A	#N/A	0.505303	#N/A	#N/A	0.0522653	#N/A	#N/A
100000	1	4 samples	0	STAR	RSEM	STAR-RSEM	1	edgeR	0	10.8	#N/A	#N/A	12.5	#N/A	#N/A	0.503014	#N/A	#N/A	0.0566585	#N/A	#N/A
100000	1	4 samples	0	STAR	RSEM	STAR-RSEM	1	Limma voom	0	17.1	#N/A	#N/A	7.2	#N/A	#N/A	0.457156	#N/A	#N/A	0.0730016	#N/A	#N/A
100000	1	4 samples	0	STAR	RSEM	STAR-RSEM	1	NOISeqBIO	0	22.5	#N/A	#N/A	2.9	#N/A	#N/A	0.273037	#N/A	#N/A	0.321296	#N/A	#N/A
100000	1	4 samples	0	STAR	STAR	STAR-STAR	1	Ballgown	1	10.1	#N/A	#N/A	23.5	#N/A	#N/A	0.507029	#N/A	#N/A	0.004533	#N/A	#N/A
100000	1	4 samples	0	STAR	STAR	STAR-STAR	1	DESeq2	0	7.5	#N/A	#N/A	13.2	#N/A	#N/A	0.526244	#N/A	#N/A	0.0518474	#N/A	#N/A
100000	1	4 samples	0	STAR	STAR	STAR-STAR	1	edgeR	0	8.6	#N/A	#N/A	12.1	#N/A	#N/A	0.517604	#N/A	#N/A	0.0583035	#N/A	#N/A
100000	1	4 samples	0	STAR	STAR	STAR-STAR	1	Limma voom	0	15.5	#N/A	#N/A	7.8	#N/A	#N/A	0.472603	#N/A	#N/A	0.0713692	#N/A	#N/A
100000	1	4 samples	0	STAR	STAR	STAR-STAR	1	NOISeqBIO	0	22.7	#N/A	#N/A	2.1	#N/A	#N/A	0.2726	#N/A	#N/A	0.329522	#N/A	#N/A
100000	1	5 samples	0	HISAT2	Stringtie	HISAT2-Stringtie	1	Ballgown	1	10.4	#N/A	#N/A	22.1	#N/A	#N/A	0.486729	#N/A	#N/A	0.0206891	#N/A	#N/A
100000	1	5 samples	0	HISAT2	Stringtie	HISAT2-Stringtie	1	DESeq2	0	5.5	#N/A	#N/A	19.1	#N/A	#N/A	0.52705	#N/A	#N/A	0.0420639	#N/A	#N/A
100000	1	5 samples	0	HISAT2	Stringtie	HISAT2-Stringtie	1	edgeR	0	12.9	#N/A	#N/A	15.2	#N/A	#N/A	0.468831	#N/A	#N/A	0.0525009	#N/A	#N/A
100000	1	5 samples	0	HISAT2	Stringtie	HISAT2-Stringtie	1	Limma voom	0	16.3	#N/A	#N/A	15.7	#N/A	#N/A	0.452767	#N/A	#N/A	0.0528472	#N/A	#N/A
100000	1	5 samples	0	HISAT2	Stringtie	HISAT2-Stringtie	1	NOISeqBIO	0	11.6	#N/A	#N/A	17.9	#N/A	#N/A	0.480981	#N/A	#N/A	0.048205	#N/A	#N/A
100000	1	5 samples	0	Kallisto	Kallisto	Kallisto-Kallisto	1	Ballgown	1	10.7	#N/A	#N/A	23.4	#N/A	#N/A	0.479597	#N/A	#N/A	0.00731442	#N/A	#N/A
100000	1	5 samples	0	Kallisto	Kallisto	Kallisto-Kallisto	1	DESeq2	0	13.1	#N/A	#N/A	10.9	#N/A	#N/A	0.478736	#N/A	#N/A	0.0686052	#N/A	#N/A
100000	1	5 samples	0	Kallisto	Kallisto	Kallisto-Kallisto	1	edgeR	0	16.2	#N/A	#N/A	10.7	#N/A	#N/A	0.451762	#N/A	#N/A	0.0727798	#N/A	#N/A
100000	1	5 samples	0	Kallisto	Kallisto	Kallisto-Kallisto	1	Limma voom	0	21.7	#N/A	#N/A	5.1	#N/A	#N/A	0.426623	#N/A	#N/A	0.0881133	#N/A	#N/A
100000	1	5 samples	0	Kallisto	Kallisto	Kallisto-Kallisto	1	NOISeqBIO	0	8	#N/A	#N/A	17.8	#N/A	#N/A	0.503424	#N/A	#N/A	0.0470035	#N/A	#N/A
100000	1	5 samples	0	Salmon	Salmon	Salmon-Salmon	1	Ballgown	1	10	#N/A	#N/A	24.5	#N/A	#N/A	0.47921	#N/A	#N/A	0.00649003	#N/A	#N/A
100000	1	5 samples	0	Salmon	Salmon	Salmon-Salmon	1	DESeq2	0	12	#N/A	#N/A	12.2	#N/A	#N/A	0.488262	#N/A	#N/A	0.0613992	#N/A	#N/A
100000	1	5 samples	0	Salmon	Salmon	Salmon-Salmon	1	edgeR	0	14.8	#N/A	#N/A	10.1	#N/A	#N/A	0.456898	#N/A	#N/A	0.0748547	#N/A	#N/A
100000	1	5 samples	0	Salmon	Salmon	Salmon-Salmon	1	Limma voom	0	21.1	#N/A	#N/A	3.7	#N/A	#N/A	0.427467	#N/A	#N/A	0.092179	#N/A	#N/A
100000	1	5 samples	0	Salmon	Salmon	Salmon-Salmon	1	NOISeqBIO	0	7.3	#N/A	#N/A	17.3	#N/A	#N/A	0.51108	#N/A	#N/A	0.047334	#N/A	#N/A
100000	1	5 samples	0	Salmon	Salmon	Salmon-Salmon	1	SAMseq	0	18	#N/A	#N/A	12.3333	#N/A	#N/A	0.379983	#N/A	#N/A	0.0865125	#N/A	#N/A
100000	1	5 samples	0	STAR	RSEM	STAR-RSEM	1	Ballgown	1	3.8	#N/A	#N/A	22.35	#N/A	#N/A	0.597501	#N/A	#N/A	0.0157741	#N/A	#N/A
100000	1	5 samples	0	STAR	RSEM	STAR-RSEM	1	DESeq2	0	18.8	#N/A	#N/A	5	#N/A	#N/A	0.442871	#N/A	#N/A	0.0872095	#N/A	#N/A
100000	1	5 samples	0	STAR	RSEM	STAR-RSEM	1	edgeR	0	21.2	#N/A	#N/A	6.5	#N/A	#N/A	0.430124	#N/A	#N/A	0.0837758	#N/A	#N/A
100000	1	5 samples	0	STAR	RSEM	STAR-RSEM	1	Limma voom	0	22	#N/A	#N/A	3.5	#N/A	#N/A	0.421477	#N/A	#N/A	0.0965091	#N/A	#N/A
100000	1	5 samples	0	STAR	RSEM	STAR-RSEM	1	NOISeqBIO	0	10.6	#N/A	#N/A	13.2	#N/A	#N/A	0.489119	#N/A	#N/A	0.0616243	#N/A	#N/A
100000	1	5 samples	0	STAR	STAR	STAR-STAR	1	Ballgown	1	3.8	#N/A	#N/A	22.55	#N/A	#N/A	0.596575	#N/A	#N/A	0.0156884	#N/A	#N/A
100000	1	5 samples	0	STAR	STAR	STAR-STAR	1	DESeq2	0	13.7	#N/A	#N/A	6.5	#N/A	#N/A	0.463318	#N/A	#N/A	0.0840515	#N/A	#N/A
100000	1	5 samples	0	STAR	STAR	STAR-STAR	1	edgeR	0	16.1	#N/A	#N/A	7.2	#N/A	#N/A	0.452627	#N/A	#N/A	0.082143	#N/A	#N/A
100000	1	5 samples	0	STAR	STAR	STAR-STAR	1	Limma voom	0	19.1	#N/A	#N/A	3.3	#N/A	#N/A	0.437116	#N/A	#N/A	0.0943818	#N/A	#N/A
100000	1	5 samples	0	STAR	STAR	STAR-STAR	1	NOISeqBIO	0	7.1	#N/A	#N/A	13.7	#N/A	#N/A	0.513084	#N/A	#N/A	0.0607278	#N/A	#N/A
100000	1	6 samples	0	HISAT2	Stringtie	HISAT2-Stringtie	1	Ballgown	1	10.4	#N/A	#N/A	22.9	#N/A	#N/A	0.511319	#N/A	#N/A	0.026398	#N/A	#N/A
100000	1	6 samples	0	HISAT2	Stringtie	HISAT2-Stringtie	1	DESeq2	0	5.7	#N/A	#N/A	19.8	#N/A	#N/A	0.502675	#N/A	#N/A	0.0516977	#N/A	#N/A
100000	1	6 samples	0	HISAT2	Stringtie	HISAT2-Stringtie	1	edgeR	0	15.6	#N/A	#N/A	17.8	#N/A	#N/A	0.437373	#N/A	#N/A	0.0599241	#N/A	#N/A
100000	1	6 samples	0	HISAT2	Stringtie	HISAT2-Stringtie	1	Limma voom	0	17.7	#N/A	#N/A	18.8	#N/A	#N/A	0.430632	#N/A	#N/A	0.0570566	#N/A	#N/A
100000	1	6 samples	0	HISAT2	Stringtie	HISAT2-Stringtie	1	NOISeqBIO	0	13	#N/A	#N/A	16.1	#N/A	#N/A	0.447077	#N/A	#N/A	0.0662734	#N/A	#N/A
100000	1	6 samples	0	Kallisto	Kallisto	Kallisto-Kallisto	1	Ballgown	1	4.5	#N/A	#N/A	23.2	#N/A	#N/A	0.602073	#N/A	#N/A	0.0220335	#N/A	#N/A
100000	1	6 samples	0	Kallisto	Kallisto	Kallisto-Kallisto	1	DESeq2	0	12	#N/A	#N/A	12.1	#N/A	#N/A	0.469448	#N/A	#N/A	0.0762292	#N/A	#N/A
100000	1	6 samples	0	Kallisto	Kallisto	Kallisto-Kallisto	1	edgeR	0	14.5	#N/A	#N/A	10.1	#N/A	#N/A	0.437962	#N/A	#N/A	0.0897715	#N/A	#N/A
100000	1	6 samples	0	Kallisto	Kallisto	Kallisto-Kallisto	1	Limma voom	0	19.3	#N/A	#N/A	6	#N/A	#N/A	0.423221	#N/A	#N/A	0.0979436	#N/A	#N/A
100000	1	6 samples	0	Kallisto	Kallisto	Kallisto-Kallisto	1	NOISeqBIO	0	10.4	#N/A	#N/A	14	#N/A	#N/A	0.460441	#N/A	#N/A	0.0757866	#N/A	#N/A
100000	1	6 samples	0	Salmon	Salmon	Salmon-Salmon	1	Ballgown	1	6.6	#N/A	#N/A	23	#N/A	#N/A	0.587458	#N/A	#N/A	0.0234475	#N/A	#N/A
100000	1	6 samples	0	Salmon	Salmon	Salmon-Salmon	1	DESeq2	0	13.3	#N/A	#N/A	10.8	#N/A	#N/A	0.45454	#N/A	#N/A	0.0836253	#N/A	#N/A
100000	1	6 samples	0	Salmon	Salmon	Salmon-Salmon	1	edgeR	0	15.6	#N/A	#N/A	9.3	#N/A	#N/A	0.434406	#N/A	#N/A	0.0903636	#N/A	#N/A
100000	1	6 samples	0	Salmon	Salmon	Salmon-Salmon	1	Limma voom	0	18.8	#N/A	#N/A	4.3	#N/A	#N/A	0.42459	#N/A	#N/A	0.101418	#N/A	#N/A
100000	1	6 samples	0	Salmon	Salmon	Salmon-Salmon	1	NOISeqBIO	0	10.4	#N/A	#N/A	12.9	#N/A	#N/A	0.461209	#N/A	#N/A	0.0784067	#N/A	#N/A
100000	1	6 samples	0	Salmon	Salmon	Salmon-Salmon	1	SAMseq	0	26	#N/A	#N/A	10	#N/A	#N/A	0.29964	#N/A	#N/A	0.111702	#N/A	#N/A
100000	1	6 samples	0	STAR	RSEM	STAR-RSEM	1	Ballgown	1	5.6	#N/A	#N/A	22.5	#N/A	#N/A	0.577671	#N/A	#N/A	0.0259543	#N/A	#N/A
100000	1	6 samples	0	STAR	RSEM	STAR-RSEM	1	DESeq2	0	15.6	#N/A	#N/A	8	#N/A	#N/A	0.453163	#N/A	#N/A	0.0870945	#N/A	#N/A
100000	1	6 samples	0	STAR	RSEM	STAR-RSEM	1	edgeR	0	22.9	#N/A	#N/A	5.4	#N/A	#N/A	0.411634	#N/A	#N/A	0.0991988	#N/A	#N/A
100000	1	6 samples	0	STAR	RSEM	STAR-RSEM	1	Limma voom	0	21	#N/A	#N/A	4.9	#N/A	#N/A	0.417109	#N/A	#N/A	0.101021	#N/A	#N/A
100000	1	6 samples	0	STAR	RSEM	STAR-RSEM	1	NOISeqBIO	0	15.1	#N/A	#N/A	9.5	#N/A	#N/A	0.436621	#N/A	#N/A	0.0886321	#N/A	#N/A
100000	1	6 samples	0	STAR	STAR	STAR-STAR	1	Ballgown	1	3.9	#N/A	#N/A	24.2	#N/A	#N/A	0.610889	#N/A	#N/A	0.0222997	#N/A	#N/A
100000	1	6 samples	0	STAR	STAR	STAR-STAR	1	DESeq2	0	10.8	#N/A	#N/A	9.4	#N/A	#N/A	0.47215	#N/A	#N/A	0.0840451	#N/A	#N/A
100000	1	6 samples	0	STAR	STAR	STAR-STAR	1	edgeR	0	16.6	#N/A	#N/A	6.8	#N/A	#N/A	0.431519	#N/A	#N/A	0.0961831	#N/A	#N/A
100000	1	6 samples	0	STAR	STAR	STAR-STAR	1	Limma voom	0	15.4	#N/A	#N/A	5.3	#N/A	#N/A	0.434193	#N/A	#N/A	0.0992032	#N/A	#N/A
100000	1	6 samples	0	STAR	STAR	STAR-STAR	1	NOISeqBIO	0	10.3	#N/A	#N/A	11.1	#N/A	#N/A	0.459555	#N/A	#N/A	0.0862154	#N/A	#N/A
100000	1	7 samples	0	HISAT2	Stringtie	HISAT2-Stringtie	1	Ballgown	1	7.5	#N/A	#N/A	23.7	#N/A	#N/A	0.492047	#N/A	#N/A	0.0354202	#N/A	#N/A
100000	1	7 samples	0	HISAT2	Stringtie	HISAT2-Stringtie	1	DESeq2	0	6.2	#N/A	#N/A	19.3	#N/A	#N/A	0.480551	#N/A	#N/A	0.0606325	#N/A	#N/A
100000	1	7 samples	0	HISAT2	Stringtie	HISAT2-Stringtie	1	edgeR	0	15.6	#N/A	#N/A	18.3	#N/A	#N/A	0.427829	#N/A	#N/A	0.065546	#N/A	#N/A
100000	1	7 samples	0	HISAT2	Stringtie	HISAT2-Stringtie	1	Limma voom	0	16.1	#N/A	#N/A	19.5	#N/A	#N/A	0.42351	#N/A	#N/A	0.0621174	#N/A	#N/A
100000	1	7 samples	0	HISAT2	Stringtie	HISAT2-Stringtie	1	NOISeqBIO	0	11.8	#N/A	#N/A	16.1	#N/A	#N/A	0.448194	#N/A	#N/A	0.0767679	#N/A	#N/A
100000	1	7 samples	0	Kallisto	Kallisto	Kallisto-Kallisto	1	Ballgown	1	4.9	#N/A	#N/A	23.2	#N/A	#N/A	0.576747	#N/A	#N/A	0.0330246	#N/A	#N/A
100000	1	7 samples	0	Kallisto	Kallisto	Kallisto-Kallisto	1	DESeq2	0	13	#N/A	#N/A	11.3	#N/A	#N/A	0.44452	#N/A	#N/A	0.0942388	#N/A	#N/A
100000	1	7 samples	0	Kallisto	Kallisto	Kallisto-Kallisto	1	edgeR	0	18.1	#N/A	#N/A	10.4	#N/A	#N/A	0.417884	#N/A	#N/A	0.0988781	#N/A	#N/A
100000	1	7 samples	0	Kallisto	Kallisto	Kallisto-Kallisto	1	Limma voom	0	17.7	#N/A	#N/A	8.7	#N/A	#N/A	0.418045	#N/A	#N/A	0.101521	#N/A	#N/A
100000	1	7 samples	0	Kallisto	Kallisto	Kallisto-Kallisto	1	NOISeqBIO	0	9.4	#N/A	#N/A	14.9	#N/A	#N/A	0.456198	#N/A	#N/A	0.0805943	#N/A	#N/A
100000	1	7 samples	0	Salmon	Salmon	Salmon-Salmon	1	Ballgown	1	5.4	#N/A	#N/A	23.1	#N/A	#N/A	0.578348	#N/A	#N/A	0.0338496	#N/A	#N/A
100000	1	7 samples	0	Salmon	Salmon	Salmon-Salmon	1	DESeq2	0	13.9	#N/A	#N/A	8.8	#N/A	#N/A	0.442113	#N/A	#N/A	0.0987509	#N/A	#N/A
100000	1	7 samples	0	Salmon	Salmon	Salmon-Salmon	1	edgeR	0	17.2	#N/A	#N/A	8.1	#N/A	#N/A	0.420627	#N/A	#N/A	0.102567	#N/A	#N/A
100000	1	7 samples	0	Salmon	Salmon	Salmon-Salmon	1	Limma voom	0	18.3	#N/A	#N/A	5.1	#N/A	#N/A	0.417882	#N/A	#N/A	0.106234	#N/A	#N/A
100000	1	7 samples	0	Salmon	Salmon	Salmon-Salmon	1	NOISeqBIO	0	9.8	#N/A	#N/A	14	#N/A	#N/A	0.45341	#N/A	#N/A	0.0833619	#N/A	#N/A
100000	1	7 samples	0	Salmon	Salmon	Salmon-Salmon	1	SAMseq	0	26	#N/A	#N/A	15	#N/A	#N/A	0.280168	#N/A	#N/A	0.114124	#N/A	#N/A
100000	1	7 samples	0	STAR	RSEM	STAR-RSEM	1	Ballgown	1	4.2	#N/A	#N/A	22.2	#N/A	#N/A	0.53163	#N/A	#N/A	0.0388036	#N/A	#N/A
100000	1	7 samples	0	STAR	RSEM	STAR-RSEM	1	DESeq2	0	13.1	#N/A	#N/A	8.2	#N/A	#N/A	0.444369	#N/A	#N/A	0.0990879	#N/A	#N/A
100000	1	7 samples	0	STAR	RSEM	STAR-RSEM	1	edgeR	0	23.9	#N/A	#N/A	4.1	#N/A	#N/A	0.401608	#N/A	#N/A	0.108315	#N/A	#N/A
100000	1	7 samples	0	STAR	RSEM	STAR-RSEM	1	Limma voom	0	21.4	#N/A	#N/A	5.8	#N/A	#N/A	0.406367	#N/A	#N/A	0.107983	#N/A	#N/A
100000	1	7 samples	0	STAR	RSEM	STAR-RSEM	1	NOISeqBIO	0	13.9	#N/A	#N/A	9	#N/A	#N/A	0.432277	#N/A	#N/A	0.0995786	#N/A	#N/A
100000	1	7 samples	0	STAR	STAR	STAR-STAR	1	Ballgown	1	2.4	#N/A	#N/A	23.3	#N/A	#N/A	0.569892	#N/A	#N/A	0.0349865	#N/A	#N/A
100000	1	7 samples	0	STAR	STAR	STAR-STAR	1	DESeq2	0	13.3	#N/A	#N/A	6.4	#N/A	#N/A	0.441719	#N/A	#N/A	0.10591	#N/A	#N/A
100000	1	7 samples	0	STAR	STAR	STAR-STAR	1	edgeR	0	18.9	#N/A	#N/A	6.6	#N/A	#N/A	0.415705	#N/A	#N/A	0.105531	#N/A	#N/A
100000	1	7 samples	0	STAR	STAR	STAR-STAR	1	Limma voom	0	19.8	#N/A	#N/A	6.3	#N/A	#N/A	0.412321	#N/A	#N/A	0.107118	#N/A	#N/A
100000	1	7 samples	0	STAR	STAR	STAR-STAR	1	NOISeqBIO	0	9.2	#N/A	#N/A	9.7	#N/A	#N/A	0.456782	#N/A	#N/A	0.0987876	#N/A	#N/A
100000	1	8 samples	0	HISAT2	Stringtie	HISAT2-Stringtie	1	Ballgown	1	5.7	#N/A	#N/A	23.9	#N/A	#N/A	0.478326	#N/A	#N/A	0.0392849	#N/A	#N/A
100000	1	8 samples	0	HISAT2	Stringtie	HISAT2-Stringtie	1	DESeq2	0	5.9	#N/A	#N/A	18.6	#N/A	#N/A	0.475197	#N/A	#N/A	0.068023	#N/A	#N/A
100000	1	8 samples	0	HISAT2	Stringtie	HISAT2-Stringtie	1	edgeR	0	17.1	#N/A	#N/A	18.3	#N/A	#N/A	0.417594	#N/A	#N/A	0.0690028	#N/A	#N/A
100000	1	8 samples	0	HISAT2	Stringtie	HISAT2-Stringtie	1	Limma voom	0	17.7	#N/A	#N/A	19.9	#N/A	#N/A	0.412957	#N/A	#N/A	0.0630326	#N/A	#N/A
100000	1	8 samples	0	HISAT2	Stringtie	HISAT2-Stringtie	1	NOISeqBIO	0	10.4	#N/A	#N/A	17	#N/A	#N/A	0.44812	#N/A	#N/A	0.079865	#N/A	#N/A
100000	1	8 samples	0	Kallisto	Kallisto	Kallisto-Kallisto	1	Ballgown	1	4.3	#N/A	#N/A	22.6	#N/A	#N/A	0.541959	#N/A	#N/A	0.0451843	#N/A	#N/A
100000	1	8 samples	0	Kallisto	Kallisto	Kallisto-Kallisto	1	DESeq2	0	18.7	#N/A	#N/A	6.1	#N/A	#N/A	0.416875	#N/A	#N/A	0.120896	#N/A	#N/A
100000	1	8 samples	0	Kallisto	Kallisto	Kallisto-Kallisto	1	edgeR	0	18.2	#N/A	#N/A	8.7	#N/A	#N/A	0.414563	#N/A	#N/A	0.111219	#N/A	#N/A
100000	1	8 samples	0	Kallisto	Kallisto	Kallisto-Kallisto	1	Limma voom	0	15.9	#N/A	#N/A	9.7	#N/A	#N/A	0.422069	#N/A	#N/A	0.109176	#N/A	#N/A
100000	1	8 samples	0	Kallisto	Kallisto	Kallisto-Kallisto	1	NOISeqBIO	0	8.5	#N/A	#N/A	15.1	#N/A	#N/A	0.460734	#N/A	#N/A	0.0901101	#N/A	#N/A
100000	1	8 samples	0	Salmon	Salmon	Salmon-Salmon	1	Ballgown	1	3	#N/A	#N/A	23.4	#N/A	#N/A	0.556759	#N/A	#N/A	0.0435365	#N/A	#N/A
100000	1	8 samples	0	Salmon	Salmon	Salmon-Salmon	1	DESeq2	0	21	#N/A	#N/A	2.1	#N/A	#N/A	0.405941	#N/A	#N/A	0.132365	#N/A	#N/A
100000	1	8 samples	0	Salmon	Salmon	Salmon-Salmon	1	edgeR	0	16.1	#N/A	#N/A	5.7	#N/A	#N/A	0.420604	#N/A	#N/A	0.114961	#N/A	#N/A
100000	1	8 samples	0	Salmon	Salmon	Salmon-Salmon	1	Limma voom	0	15.1	#N/A	#N/A	6.9	#N/A	#N/A	0.425485	#N/A	#N/A	0.113763	#N/A	#N/A
100000	1	8 samples	0	Salmon	Salmon	Salmon-Salmon	1	NOISeqBIO	0	9.5	#N/A	#N/A	14	#N/A	#N/A	0.457431	#N/A	#N/A	0.0921723	#N/A	#N/A
100000	1	8 samples	0	STAR	RSEM	STAR-RSEM	1	Ballgown	1	3.6	#N/A	#N/A	21.8	#N/A	#N/A	0.511954	#N/A	#N/A	0.0477779	#N/A	#N/A
100000	1	8 samples	0	STAR	RSEM	STAR-RSEM	1	DESeq2	0	17.5	#N/A	#N/A	6.6	#N/A	#N/A	0.422191	#N/A	#N/A	0.117713	#N/A	#N/A
100000	1	8 samples	0	STAR	RSEM	STAR-RSEM	1	edgeR	0	23.8	#N/A	#N/A	4.5	#N/A	#N/A	0.397236	#N/A	#N/A	0.117716	#N/A	#N/A
100000	1	8 samples	0	STAR	RSEM	STAR-RSEM	1	Limma voom	0	19.6	#N/A	#N/A	9.6	#N/A	#N/A	0.411485	#N/A	#N/A	0.110251	#N/A	#N/A
100000	1	8 samples	0	STAR	RSEM	STAR-RSEM	1	NOISeqBIO	0	12.9	#N/A	#N/A	11.2	#N/A	#N/A	0.436505	#N/A	#N/A	0.105049	#N/A	#N/A
100000	1	8 samples	0	STAR	STAR	STAR-STAR	1	Ballgown	1	2	#N/A	#N/A	23.3	#N/A	#N/A	0.548561	#N/A	#N/A	0.0434495	#N/A	#N/A
100000	1	8 samples	0	STAR	STAR	STAR-STAR	1	DESeq2	0	8.8	#N/A	#N/A	11.4	#N/A	#N/A	0.458812	#N/A	#N/A	0.102084	#N/A	#N/A
100000	1	8 samples	0	STAR	STAR	STAR-STAR	1	edgeR	0	20.8	#N/A	#N/A	5.1	#N/A	#N/A	0.408653	#N/A	#N/A	0.117029	#N/A	#N/A
100000	1	8 samples	0	STAR	STAR	STAR-STAR	1	Limma voom	0	19.8	#N/A	#N/A	7.2	#N/A	#N/A	0.409459	#N/A	#N/A	0.113567	#N/A	#N/A
100000	1	8 samples	0	STAR	STAR	STAR-STAR	1	NOISeqBIO	0	9.1	#N/A	#N/A	12.3	#N/A	#N/A	0.455576	#N/A	#N/A	0.103181	#N/A	#N/A
100000	1	9 samples	0	HISAT2	Stringtie	HISAT2-Stringtie	1	Ballgown	1	6.5	#N/A	#N/A	24.1	#N/A	#N/A	0.438267	#N/A	#N/A	0.0578603	#N/A	#N/A
100000	1	9 samples	0	HISAT2	Stringtie	HISAT2-Stringtie	1	DESeq2	0	4.8	#N/A	#N/A	17.9	#N/A	#N/A	0.441824	#N/A	#N/A	0.0860733	#N/A	#N/A
100000	1	9 samples	0	HISAT2	Stringtie	HISAT2-Stringtie	1	edgeR	0	13.8	#N/A	#N/A	19	#N/A	#N/A	0.392845	#N/A	#N/A	0.0772768	#N/A	#N/A
100000	1	9 samples	0	HISAT2	Stringtie	HISAT2-Stringtie	1	Limma voom	0	20.2	#N/A	#N/A	20.3	#N/A	#N/A	0.3791	#N/A	#N/A	0.0716456	#N/A	#N/A
100000	1	9 samples	0	HISAT2	Stringtie	HISAT2-Stringtie	1	NOISeqBIO	0	10.1	#N/A	#N/A	17	#N/A	#N/A	0.41275	#N/A	#N/A	0.100715	#N/A	#N/A
100000	1	9 samples	0	Kallisto	Kallisto	Kallisto-Kallisto	1	Ballgown	1	4.3	#N/A	#N/A	23	#N/A	#N/A	0.485461	#N/A	#N/A	0.059235	#N/A	#N/A
100000	1	9 samples	0	Kallisto	Kallisto	Kallisto-Kallisto	1	DESeq2	0	18.4	#N/A	#N/A	3.4	#N/A	#N/A	0.381871	#N/A	#N/A	0.144075	#N/A	#N/A
100000	1	9 samples	0	Kallisto	Kallisto	Kallisto-Kallisto	1	edgeR	0	18.8	#N/A	#N/A	9.2	#N/A	#N/A	0.381895	#N/A	#N/A	0.128604	#N/A	#N/A
100000	1	9 samples	0	Kallisto	Kallisto	Kallisto-Kallisto	1	Limma voom	0	18.4	#N/A	#N/A	11.5	#N/A	#N/A	0.382635	#N/A	#N/A	0.124761	#N/A	#N/A
100000	1	9 samples	0	Kallisto	Kallisto	Kallisto-Kallisto	1	NOISeqBIO	0	8.2	#N/A	#N/A	15.9	#N/A	#N/A	0.423721	#N/A	#N/A	0.107332	#N/A	#N/A
100000	1	9 samples	0	Salmon	Salmon	Salmon-Salmon	1	Ballgown	1	4.3	#N/A	#N/A	24	#N/A	#N/A	0.489106	#N/A	#N/A	0.056834	#N/A	#N/A
100000	1	9 samples	0	Salmon	Salmon	Salmon-Salmon	1	DESeq2	0	18.3	#N/A	#N/A	3.4	#N/A	#N/A	0.385102	#N/A	#N/A	0.144879	#N/A	#N/A
100000	1	9 samples	0	Salmon	Salmon	Salmon-Salmon	1	edgeR	0	18	#N/A	#N/A	6.5	#N/A	#N/A	0.383274	#N/A	#N/A	0.132247	#N/A	#N/A
100000	1	9 samples	0	Salmon	Salmon	Salmon-Salmon	1	Limma voom	0	16.3	#N/A	#N/A	6.6	#N/A	#N/A	0.386648	#N/A	#N/A	0.131695	#N/A	#N/A
100000	1	9 samples	0	Salmon	Salmon	Salmon-Salmon	1	NOISeqBIO	0	7.7	#N/A	#N/A	14.7	#N/A	#N/A	0.424398	#N/A	#N/A	0.110151	#N/A	#N/A
100000	1	9 samples	0	STAR	RSEM	STAR-RSEM	1	Ballgown	1	4.5	#N/A	#N/A	20.8	#N/A	#N/A	0.455429	#N/A	#N/A	0.0670345	#N/A	#N/A
100000	1	9 samples	0	STAR	RSEM	STAR-RSEM	1	DESeq2	0	14	#N/A	#N/A	6.6	#N/A	#N/A	0.402281	#N/A	#N/A	0.135372	#N/A	#N/A
100000	1	9 samples	0	STAR	RSEM	STAR-RSEM	1	edgeR	0	24.1	#N/A	#N/A	6	#N/A	#N/A	0.366723	#N/A	#N/A	0.133441	#N/A	#N/A
100000	1	9 samples	0	STAR	RSEM	STAR-RSEM	1	Limma voom	0	23.1	#N/A	#N/A	10.2	#N/A	#N/A	0.370502	#N/A	#N/A	0.127614	#N/A	#N/A
100000	1	9 samples	0	STAR	RSEM	STAR-RSEM	1	NOISeqBIO	0	11.2	#N/A	#N/A	9.1	#N/A	#N/A	0.401197	#N/A	#N/A	0.127134	#N/A	#N/A
100000	1	9 samples	0	STAR	STAR	STAR-STAR	1	Ballgown	1	2.1	#N/A	#N/A	22.8	#N/A	#N/A	0.495262	#N/A	#N/A	0.0600156	#N/A	#N/A
100000	1	9 samples	0	STAR	STAR	STAR-STAR	1	DESeq2	0	11.7	#N/A	#N/A	3.1	#N/A	#N/A	0.402019	#N/A	#N/A	0.144188	#N/A	#N/A
100000	1	9 samples	0	STAR	STAR	STAR-STAR	1	edgeR	0	19.3	#N/A	#N/A	8	#N/A	#N/A	0.380226	#N/A	#N/A	0.129774	#N/A	#N/A
100000	1	9 samples	0	STAR	STAR	STAR-STAR	1	Limma voom	0	18.7	#N/A	#N/A	10.6	#N/A	#N/A	0.380175	#N/A	#N/A	0.126761	#N/A	#N/A
100000	1	9 samples	0	STAR	STAR	STAR-STAR	1	NOISeqBIO	0	8.2	#N/A	#N/A	11.3	#N/A	#N/A	0.422938	#N/A	#N/A	0.125297	#N/A	#N/A
300000	1	12 samples	0	HISAT2	Stringtie	HISAT2-Stringtie	1	Ballgown	1	4.3	#N/A	#N/A	27.7	#N/A	#N/A	0.403887	#N/A	#N/A	0.114838	#N/A	#N/A
300000	1	12 samples	0	HISAT2	Stringtie	HISAT2-Stringtie	1	DESeq2	0	14.7	#N/A	#N/A	17.3	#N/A	#N/A	0.345215	#N/A	#N/A	0.194467	#N/A	#N/A
300000	1	12 samples	0	HISAT2	Stringtie	HISAT2-Stringtie	1	edgeR	0	16.4	#N/A	#N/A	22.9	#N/A	#N/A	0.33948	#N/A	#N/A	0.146782	#N/A	#N/A
300000	1	12 samples	0	HISAT2	Stringtie	HISAT2-Stringtie	1	Limma voom	0	15.5	#N/A	#N/A	24	#N/A	#N/A	0.342444	#N/A	#N/A	0.143902	#N/A	#N/A
300000	1	12 samples	0	HISAT2	Stringtie	HISAT2-Stringtie	1	NOISeqBIO	0	12.3	#N/A	#N/A	18.9	#N/A	#N/A	0.347905	#N/A	#N/A	0.19376	#N/A	#N/A
300000	1	12 samples	0	HISAT2	Stringtie	HISAT2-Stringtie	1	SAMseq	0	27.1	#N/A	#N/A	5.4	#N/A	#N/A	0.314855	#N/A	#N/A	0.23446	#N/A	#N/A
300000	1	12 samples	0	Kallisto	Kallisto	Kallisto-Kallisto	1	Ballgown	1	3.4	#N/A	#N/A	24.6	#N/A	#N/A	0.405285	#N/A	#N/A	0.138268	#N/A	#N/A
300000	1	12 samples	0	Kallisto	Kallisto	Kallisto-Kallisto	1	DESeq2	0	24.3	#N/A	#N/A	3.2	#N/A	#N/A	0.323972	#N/A	#N/A	0.250573	#N/A	#N/A
300000	1	12 samples	0	Kallisto	Kallisto	Kallisto-Kallisto	1	edgeR	0	20.7	#N/A	#N/A	10.1	#N/A	#N/A	0.331209	#N/A	#N/A	0.217228	#N/A	#N/A
300000	1	12 samples	0	Kallisto	Kallisto	Kallisto-Kallisto	1	Limma voom	0	14.7	#N/A	#N/A	13.8	#N/A	#N/A	0.34404	#N/A	#N/A	0.210927	#N/A	#N/A
300000	1	12 samples	0	Kallisto	Kallisto	Kallisto-Kallisto	1	NOISeqBIO	0	6.7	#N/A	#N/A	20.6	#N/A	#N/A	0.367357	#N/A	#N/A	0.182108	#N/A	#N/A
300000	1	12 samples	0	Kallisto	Kallisto	Kallisto-Kallisto	1	SAMseq	0	20.7	#N/A	#N/A	8.3	#N/A	#N/A	0.330252	#N/A	#N/A	0.221571	#N/A	#N/A
300000	1	12 samples	0	Salmon	Salmon	Salmon-Salmon	1	Ballgown	1	2.4	#N/A	#N/A	22.8	#N/A	#N/A	0.411665	#N/A	#N/A	0.145618	#N/A	#N/A
300000	1	12 samples	0	Salmon	Salmon	Salmon-Salmon	1	DESeq2	0	24.1	#N/A	#N/A	2.3	#N/A	#N/A	0.323632	#N/A	#N/A	0.253749	#N/A	#N/A
300000	1	12 samples	0	Salmon	Salmon	Salmon-Salmon	1	edgeR	0	19.4	#N/A	#N/A	7	#N/A	#N/A	0.333327	#N/A	#N/A	0.221616	#N/A	#N/A
300000	1	12 samples	0	Salmon	Salmon	Salmon-Salmon	1	Limma voom	0	14.9	#N/A	#N/A	11.8	#N/A	#N/A	0.342895	#N/A	#N/A	0.213701	#N/A	#N/A
300000	1	12 samples	0	Salmon	Salmon	Salmon-Salmon	1	NOISeqBIO	0	6.8	#N/A	#N/A	19.8	#N/A	#N/A	0.366936	#N/A	#N/A	0.186699	#N/A	#N/A
300000	1	12 samples	0	Salmon	Salmon	Salmon-Salmon	1	SAMseq	0	22.3	#N/A	#N/A	4.4	#N/A	#N/A	0.326988	#N/A	#N/A	0.238412	#N/A	#N/A
300000	1	12 samples	0	STAR	RSEM	STAR-RSEM	1	Ballgown	1	3.9	#N/A	#N/A	26	#N/A	#N/A	0.408528	#N/A	#N/A	0.125659	#N/A	#N/A
300000	1	12 samples	0	STAR	RSEM	STAR-RSEM	1	DESeq2	0	23.5	#N/A	#N/A	3.7	#N/A	#N/A	0.321788	#N/A	#N/A	0.251818	#N/A	#N/A
300000	1	12 samples	0	STAR	RSEM	STAR-RSEM	1	edgeR	0	23.4	#N/A	#N/A	7.6	#N/A	#N/A	0.325496	#N/A	#N/A	0.220177	#N/A	#N/A
300000	1	12 samples	0	STAR	RSEM	STAR-RSEM	1	Limma voom	0	13.7	#N/A	#N/A	12.2	#N/A	#N/A	0.344668	#N/A	#N/A	0.21226	#N/A	#N/A
300000	1	12 samples	0	STAR	RSEM	STAR-RSEM	1	NOISeqBIO	0	11	#N/A	#N/A	13.9	#N/A	#N/A	0.351162	#N/A	#N/A	0.209503	#N/A	#N/A
300000	1	12 samples	0	STAR	STAR	STAR-STAR	1	Ballgown	1	1.3	#N/A	#N/A	27	#N/A	#N/A	0.432816	#N/A	#N/A	0.121592	#N/A	#N/A
300000	1	12 samples	0	STAR	STAR	STAR-STAR	1	DESeq2	0	19.3	#N/A	#N/A	7.7	#N/A	#N/A	0.335373	#N/A	#N/A	0.23626	#N/A	#N/A
300000	1	12 samples	0	STAR	STAR	STAR-STAR	1	edgeR	0	21	#N/A	#N/A	11	#N/A	#N/A	0.329457	#N/A	#N/A	0.214689	#N/A	#N/A
300000	1	12 samples	0	STAR	STAR	STAR-STAR	1	Limma voom	0	9.8	#N/A	#N/A	16.1	#N/A	#N/A	0.354295	#N/A	#N/A	0.206261	#N/A	#N/A
300000	1	12 samples	0	STAR	STAR	STAR-STAR	1	NOISeqBIO	0	8.4	#N/A	#N/A	15.9	#N/A	#N/A	0.360211	#N/A	#N/A	0.205816	#N/A	#N/A
300000	1	15 samples	0	HISAT2	Stringtie	HISAT2-Stringtie	1	Ballgown	1	4.4	#N/A	#N/A	27.3	#N/A	#N/A	0.37884	#N/A	#N/A	0.158604	#N/A	#N/A
300000	1	15 samples	0	HISAT2	Stringtie	HISAT2-Stringtie	1	DESeq2	0	13.1	#N/A	#N/A	18.8	#N/A	#N/A	0.334912	#N/A	#N/A	0.216927	#N/A	#N/A
300000	1	15 samples	0	HISAT2	Stringtie	HISAT2-Stringtie	1	edgeR	0	14.2	#N/A	#N/A	26.5	#N/A	#N/A	0.328321	#N/A	#N/A	0.16552	#N/A	#N/A
300000	1	15 samples	0	HISAT2	Stringtie	HISAT2-Stringtie	1	Limma voom	0	14.2	#N/A	#N/A	26.2	#N/A	#N/A	0.328294	#N/A	#N/A	0.165608	#N/A	#N/A
300000	1	15 samples	0	HISAT2	Stringtie	HISAT2-Stringtie	1	NOISeqBIO	0	10.6	#N/A	#N/A	18.7	#N/A	#N/A	0.337562	#N/A	#N/A	0.22092	#N/A	#N/A
300000	1	15 samples	0	HISAT2	Stringtie	HISAT2-Stringtie	1	SAMseq	0	22.8	#N/A	#N/A	8.1	#N/A	#N/A	0.314673	#N/A	#N/A	0.257974	#N/A	#N/A
300000	1	15 samples	0	Kallisto	Kallisto	Kallisto-Kallisto	1	Ballgown	1	2.9	#N/A	#N/A	23.2	#N/A	#N/A	0.386278	#N/A	#N/A	0.182048	#N/A	#N/A
300000	1	15 samples	0	Kallisto	Kallisto	Kallisto-Kallisto	1	DESeq2	0	25.7	#N/A	#N/A	3.8	#N/A	#N/A	0.311685	#N/A	#N/A	0.287786	#N/A	#N/A
300000	1	15 samples	0	Kallisto	Kallisto	Kallisto-Kallisto	1	edgeR	0	19.7	#N/A	#N/A	10.9	#N/A	#N/A	0.318417	#N/A	#N/A	0.250103	#N/A	#N/A
300000	1	15 samples	0	Kallisto	Kallisto	Kallisto-Kallisto	1	Limma voom	0	14.5	#N/A	#N/A	14.1	#N/A	#N/A	0.328487	#N/A	#N/A	0.244759	#N/A	#N/A
300000	1	15 samples	0	Kallisto	Kallisto	Kallisto-Kallisto	1	NOISeqBIO	0	6.5	#N/A	#N/A	20.7	#N/A	#N/A	0.359808	#N/A	#N/A	0.206565	#N/A	#N/A
300000	1	15 samples	0	Kallisto	Kallisto	Kallisto-Kallisto	1	SAMseq	0	21.1	#N/A	#N/A	5.5	#N/A	#N/A	0.318016	#N/A	#N/A	0.268955	#N/A	#N/A
300000	1	15 samples	0	Salmon	Salmon	Salmon-Salmon	1	Ballgown	1	4.2	#N/A	#N/A	22.2	#N/A	#N/A	0.382439	#N/A	#N/A	0.186371	#N/A	#N/A
300000	1	15 samples	0	Salmon	Salmon	Salmon-Salmon	1	DESeq2	0	25.2	#N/A	#N/A	2.7	#N/A	#N/A	0.312102	#N/A	#N/A	0.291803	#N/A	#N/A
300000	1	15 samples	0	Salmon	Salmon	Salmon-Salmon	1	edgeR	0	20.3	#N/A	#N/A	8.7	#N/A	#N/A	0.318484	#N/A	#N/A	0.254035	#N/A	#N/A
300000	1	15 samples	0	Salmon	Salmon	Salmon-Salmon	1	Limma voom	0	15.7	#N/A	#N/A	10.7	#N/A	#N/A	0.326924	#N/A	#N/A	0.24984	#N/A	#N/A
300000	1	15 samples	0	Salmon	Salmon	Salmon-Salmon	1	NOISeqBIO	0	6.8	#N/A	#N/A	19.7	#N/A	#N/A	0.358349	#N/A	#N/A	0.211538	#N/A	#N/A
300000	1	15 samples	0	Salmon	Salmon	Salmon-Salmon	1	SAMseq	0	23.3	#N/A	#N/A	4	#N/A	#N/A	0.314029	#N/A	#N/A	0.283483	#N/A	#N/A
300000	1	15 samples	0	STAR	RSEM	STAR-RSEM	1	Ballgown	1	2.5	#N/A	#N/A	24.1	#N/A	#N/A	0.389173	#N/A	#N/A	0.174009	#N/A	#N/A
300000	1	15 samples	0	STAR	RSEM	STAR-RSEM	1	DESeq2	0	27.1	#N/A	#N/A	2	#N/A	#N/A	0.304469	#N/A	#N/A	0.301075	#N/A	#N/A
300000	1	15 samples	0	STAR	RSEM	STAR-RSEM	1	edgeR	0	23	#N/A	#N/A	7.4	#N/A	#N/A	0.315255	#N/A	#N/A	0.256238	#N/A	#N/A
300000	1	15 samples	0	STAR	RSEM	STAR-RSEM	1	Limma voom	0	15.8	#N/A	#N/A	12.5	#N/A	#N/A	0.326656	#N/A	#N/A	0.247091	#N/A	#N/A
300000	1	15 samples	0	STAR	RSEM	STAR-RSEM	1	NOISeqBIO	0	9.4	#N/A	#N/A	16.3	#N/A	#N/A	0.343461	#N/A	#N/A	0.234641	#N/A	#N/A
300000	1	15 samples	0	STAR	STAR	STAR-STAR	1	Ballgown	1	1	#N/A	#N/A	25.1	#N/A	#N/A	0.412361	#N/A	#N/A	0.17108	#N/A	#N/A
300000	1	15 samples	0	STAR	STAR	STAR-STAR	1	DESeq2	0	20.4	#N/A	#N/A	6.6	#N/A	#N/A	0.320684	#N/A	#N/A	0.278498	#N/A	#N/A
300000	1	15 samples	0	STAR	STAR	STAR-STAR	1	edgeR	0	21.4	#N/A	#N/A	9.4	#N/A	#N/A	0.317168	#N/A	#N/A	0.252138	#N/A	#N/A
300000	1	15 samples	0	STAR	STAR	STAR-STAR	1	Limma voom	0	12	#N/A	#N/A	13.6	#N/A	#N/A	0.332463	#N/A	#N/A	0.245	#N/A	#N/A
300000	1	15 samples	0	STAR	STAR	STAR-STAR	1	NOISeqBIO	0	8.2	#N/A	#N/A	17.2	#N/A	#N/A	0.349487	#N/A	#N/A	0.230364	#N/A	#N/A
300000	1	3 samples	1	HISAT2	Stringtie	HISAT2-Stringtie	1	Ballgown	1	15.3	15.3	15.3	23	23	23	0.384484	0.384484	0.384484	0.00425463	0.00425463	0.00425463
300000	1	3 samples	1	HISAT2	Stringtie	HISAT2-Stringtie	1	DESeq2	0	5.6	5.6	#N/A	18.5	18.5	#N/A	0.540717	0.540717	#N/A	0.0363775	0.0363775	#N/A
300000	1	3 samples	1	HISAT2	Stringtie	HISAT2-Stringtie	1	edgeR	0	7.9	7.9	#N/A	14.9	14.9	#N/A	0.505614	0.505614	#N/A	0.0482584	0.0482584	#N/A
300000	1	3 samples	1	HISAT2	Stringtie	HISAT2-Stringtie	1	Limma voom	0	14.8	14.8	#N/A	11.4	11.4	#N/A	0.410013	0.410013	#N/A	0.063256	0.063256	#N/A
300000	1	3 samples	1	HISAT2	Stringtie	HISAT2-Stringtie	1	NOISeqBIO	0	22.3	22.3	#N/A	2.7	2.7	#N/A	0.246623	0.246623	#N/A	0.40516	0.40516	#N/A
300000	1	3 samples	1	Kallisto	Kallisto	Kallisto-Kallisto	1	Ballgown	1	19.8	19.8	19.8	24	24	24	0.290881	0.290881	0.290881	0.00263297	0.00263297	0.00263297
300000	1	3 samples	1	Kallisto	Kallisto	Kallisto-Kallisto	1	DESeq2	0	6.5	6.5	#N/A	16.1	16.1	#N/A	0.513688	0.513688	#N/A	0.0441801	0.0441801	#N/A
300000	1	3 samples	1	Kallisto	Kallisto	Kallisto-Kallisto	1	edgeR	0	4	4	#N/A	17.6	17.6	#N/A	0.569545	0.569545	#N/A	0.0402566	0.0402566	#N/A
300000	1	3 samples	1	Kallisto	Kallisto	Kallisto-Kallisto	1	Limma voom	0	13.9	13.9	#N/A	7	7	#N/A	0.418929	0.418929	#N/A	0.080712	0.080712	#N/A
300000	1	3 samples	1	Kallisto	Kallisto	Kallisto-Kallisto	1	NOISeqBIO	0	21.4	21.4	#N/A	3.9	3.9	#N/A	0.250878	0.250878	#N/A	0.3799	0.3799	#N/A
300000	1	3 samples	1	Kallisto	Kallisto	Kallisto-Kallisto	1	SAMseq	0	16.5	16.5	#N/A	18	18	#N/A	0.353126	0.353126	#N/A	0.0533529	0.0533529	#N/A
300000	1	3 samples	1	Salmon	Salmon	Salmon-Salmon	1	Ballgown	1	23	23	23	23.75	23.75	23.75	0.211756	0.211756	0.211756	0.00262925	0.00262925	0.00262925
300000	1	3 samples	1	Salmon	Salmon	Salmon-Salmon	1	DESeq2	0	6.3	6.3	#N/A	15.1	15.1	#N/A	0.508521	0.508521	#N/A	0.0497266	0.0497266	#N/A
300000	1	3 samples	1	Salmon	Salmon	Salmon-Salmon	1	edgeR	0	3.8	3.8	#N/A	17.3	17.3	#N/A	0.566533	0.566533	#N/A	0.041496	0.041496	#N/A
300000	1	3 samples	1	Salmon	Salmon	Salmon-Salmon	1	Limma voom	0	13.4	13.4	#N/A	7.7	7.7	#N/A	0.427464	0.427464	#N/A	0.0790824	0.0790824	#N/A
300000	1	3 samples	1	Salmon	Salmon	Salmon-Salmon	1	NOISeqBIO	0	21.6	21.6	#N/A	3.6	3.6	#N/A	0.248824	0.248824	#N/A	0.384829	0.384829	#N/A
300000	1	3 samples	1	Salmon	Salmon	Salmon-Salmon	1	SAMseq	0	17.7143	17.7143	#N/A	12.7143	12.7143	#N/A	0.343768	0.343768	#N/A	0.0665841	0.0665841	#N/A
300000	1	3 samples	1	STAR	RSEM	STAR-RSEM	1	Ballgown	1	20.85	20.85	20.85	24.8	24.8	24.8	0.283892	0.283892	0.283892	0.0018681	0.0018681	0.0018681
300000	1	3 samples	1	STAR	RSEM	STAR-RSEM	1	DESeq2	0	9.3	9.3	#N/A	12.2	12.2	#N/A	0.468532	0.468532	#N/A	0.0583101	0.0583101	#N/A
300000	1	3 samples	1	STAR	RSEM	STAR-RSEM	1	edgeR	0	4.65	4.65	#N/A	16.15	16.15	#N/A	0.556282	0.556282	#N/A	0.0433644	0.0433644	#N/A
300000	1	3 samples	1	STAR	RSEM	STAR-RSEM	1	Limma voom	0	13.4	13.4	#N/A	7.9	7.9	#N/A	0.426934	0.426934	#N/A	0.0770003	0.0770003	#N/A
300000	1	3 samples	1	STAR	RSEM	STAR-RSEM	1	NOISeqBIO	0	22.5	22.5	#N/A	1.9	1.9	#N/A	0.241561	0.241561	#N/A	0.434736	0.434736	#N/A
300000	1	3 samples	1	STAR	STAR	STAR-STAR	1	Ballgown	1	19.65	19.65	19.65	23.95	23.95	23.95	0.297695	0.297695	0.297695	0.00256134	0.00256134	0.00256134
300000	1	3 samples	1	STAR	STAR	STAR-STAR	1	DESeq2	0	7.3	7.3	#N/A	12.8	12.8	#N/A	0.499076	0.499076	#N/A	0.0576567	0.0576567	#N/A
300000	1	3 samples	1	STAR	STAR	STAR-STAR	1	edgeR	0	3.35	3.35	#N/A	16.45	16.45	#N/A	0.569755	0.569755	#N/A	0.0426211	0.0426211	#N/A
300000	1	3 samples	1	STAR	STAR	STAR-STAR	1	Limma voom	0	10.5	10.5	#N/A	10.5	10.5	#N/A	0.451398	0.451398	#N/A	0.0668022	0.0668022	#N/A
300000	1	3 samples	1	STAR	STAR	STAR-STAR	1	NOISeqBIO	0	21.8	21.8	#N/A	2.9	2.9	#N/A	0.247654	0.247654	#N/A	0.397831	0.397831	#N/A
300000	1	4 samples	0	HISAT2	Stringtie	HISAT2-Stringtie	1	Ballgown	1	6.4	#N/A	#N/A	22.7	#N/A	#N/A	0.527731	#N/A	#N/A	0.00990405	#N/A	#N/A
300000	1	4 samples	0	HISAT2	Stringtie	HISAT2-Stringtie	1	DESeq2	0	8.1	#N/A	#N/A	17.8	#N/A	#N/A	0.50267	#N/A	#N/A	0.057399	#N/A	#N/A
300000	1	4 samples	0	HISAT2	Stringtie	HISAT2-Stringtie	1	edgeR	0	9.5	#N/A	#N/A	17.2	#N/A	#N/A	0.485482	#N/A	#N/A	0.062803	#N/A	#N/A
300000	1	4 samples	0	HISAT2	Stringtie	HISAT2-Stringtie	1	Limma voom	0	13.5	#N/A	#N/A	18	#N/A	#N/A	0.464178	#N/A	#N/A	0.0618155	#N/A	#N/A
300000	1	4 samples	0	HISAT2	Stringtie	HISAT2-Stringtie	1	NOISeqBIO	0	23.8	#N/A	#N/A	4.1	#N/A	#N/A	0.257738	#N/A	#N/A	0.37007	#N/A	#N/A
300000	1	4 samples	0	HISAT2	Stringtie	HISAT2-Stringtie	1	SAMseq	0	21.2857	#N/A	#N/A	14	#N/A	#N/A	0.353932	#N/A	#N/A	0.0797029	#N/A	#N/A
300000	1	4 samples	0	Kallisto	Kallisto	Kallisto-Kallisto	1	Ballgown	1	14.5	#N/A	#N/A	25.65	#N/A	#N/A	0.462684	#N/A	#N/A	0.00273284	#N/A	#N/A
300000	1	4 samples	0	Kallisto	Kallisto	Kallisto-Kallisto	1	DESeq2	0	15.9	#N/A	#N/A	11.6	#N/A	#N/A	0.43999	#N/A	#N/A	0.0874648	#N/A	#N/A
300000	1	4 samples	0	Kallisto	Kallisto	Kallisto-Kallisto	1	edgeR	0	6.9	#N/A	#N/A	16.4	#N/A	#N/A	0.511393	#N/A	#N/A	0.0672983	#N/A	#N/A
300000	1	4 samples	0	Kallisto	Kallisto	Kallisto-Kallisto	1	Limma voom	0	17.1	#N/A	#N/A	8.8	#N/A	#N/A	0.440263	#N/A	#N/A	0.096316	#N/A	#N/A
300000	1	4 samples	0	Kallisto	Kallisto	Kallisto-Kallisto	1	NOISeqBIO	0	24.1	#N/A	#N/A	3.5	#N/A	#N/A	0.259092	#N/A	#N/A	0.382224	#N/A	#N/A
300000	1	4 samples	0	Kallisto	Kallisto	Kallisto-Kallisto	1	SAMseq	0	11.6667	#N/A	#N/A	22.3333	#N/A	#N/A	0.419986	#N/A	#N/A	0.0567926	#N/A	#N/A
300000	1	4 samples	0	Salmon	Salmon	Salmon-Salmon	1	Ballgown	1	5.4	#N/A	#N/A	24.5	#N/A	#N/A	0.559862	#N/A	#N/A	0.00340215	#N/A	#N/A
300000	1	4 samples	0	Salmon	Salmon	Salmon-Salmon	1	DESeq2	0	13.8	#N/A	#N/A	12.8	#N/A	#N/A	0.461348	#N/A	#N/A	0.0829529	#N/A	#N/A
300000	1	4 samples	0	Salmon	Salmon	Salmon-Salmon	1	edgeR	0	7.1	#N/A	#N/A	16.5	#N/A	#N/A	0.511825	#N/A	#N/A	0.0674114	#N/A	#N/A
300000	1	4 samples	0	Salmon	Salmon	Salmon-Salmon	1	Limma voom	0	15.9	#N/A	#N/A	7.8	#N/A	#N/A	0.445095	#N/A	#N/A	0.0979943	#N/A	#N/A
300000	1	4 samples	0	Salmon	Salmon	Salmon-Salmon	1	NOISeqBIO	0	23.9	#N/A	#N/A	3.4	#N/A	#N/A	0.257204	#N/A	#N/A	0.387616	#N/A	#N/A
300000	1	4 samples	0	Salmon	Salmon	Salmon-Salmon	1	SAMseq	0	7.6	#N/A	#N/A	22.2	#N/A	#N/A	0.503768	#N/A	#N/A	0.0420167	#N/A	#N/A
300000	1	4 samples	0	STAR	RSEM	STAR-RSEM	1	Ballgown	1	4.2	#N/A	#N/A	24.95	#N/A	#N/A	0.596278	#N/A	#N/A	0.00349705	#N/A	#N/A
300000	1	4 samples	0	STAR	RSEM	STAR-RSEM	1	DESeq2	0	12.6	#N/A	#N/A	12.5	#N/A	#N/A	0.476539	#N/A	#N/A	0.081925	#N/A	#N/A
300000	1	4 samples	0	STAR	RSEM	STAR-RSEM	1	edgeR	0	10.6	#N/A	#N/A	15.2	#N/A	#N/A	0.492565	#N/A	#N/A	0.0747592	#N/A	#N/A
300000	1	4 samples	0	STAR	RSEM	STAR-RSEM	1	Limma voom	0	18	#N/A	#N/A	8.6	#N/A	#N/A	0.440989	#N/A	#N/A	0.0959796	#N/A	#N/A
300000	1	4 samples	0	STAR	RSEM	STAR-RSEM	1	NOISeqBIO	0	25.8	#N/A	#N/A	1.3	#N/A	#N/A	0.249042	#N/A	#N/A	0.451208	#N/A	#N/A
300000	1	4 samples	0	STAR	RSEM	STAR-RSEM	1	SAMseq	0	23	#N/A	#N/A	19	#N/A	#N/A	0.31827	#N/A	#N/A	0.0890087	#N/A	#N/A
300000	1	4 samples	0	STAR	STAR	STAR-STAR	1	Ballgown	1	7.6	#N/A	#N/A	25.3	#N/A	#N/A	0.597098	#N/A	#N/A	0.00286024	#N/A	#N/A
300000	1	4 samples	0	STAR	STAR	STAR-STAR	1	DESeq2	0	11.8	#N/A	#N/A	11.8	#N/A	#N/A	0.470404	#N/A	#N/A	0.0875721	#N/A	#N/A
300000	1	4 samples	0	STAR	STAR	STAR-STAR	1	edgeR	0	8	#N/A	#N/A	15.7	#N/A	#N/A	0.505167	#N/A	#N/A	0.0737645	#N/A	#N/A
300000	1	4 samples	0	STAR	STAR	STAR-STAR	1	Limma voom	0	14.6	#N/A	#N/A	9.7	#N/A	#N/A	0.458559	#N/A	#N/A	0.0923601	#N/A	#N/A
300000	1	4 samples	0	STAR	STAR	STAR-STAR	1	NOISeqBIO	0	24.4	#N/A	#N/A	2.7	#N/A	#N/A	0.25391	#N/A	#N/A	0.421021	#N/A	#N/A
300000	1	5 samples	0	HISAT2	Stringtie	HISAT2-Stringtie	1	Ballgown	1	8.8	#N/A	#N/A	23.1	#N/A	#N/A	0.482573	#N/A	#N/A	0.026477	#N/A	#N/A
300000	1	5 samples	0	HISAT2	Stringtie	HISAT2-Stringtie	1	DESeq2	0	10.7	#N/A	#N/A	16.6	#N/A	#N/A	0.470816	#N/A	#N/A	0.0792275	#N/A	#N/A
300000	1	5 samples	0	HISAT2	Stringtie	HISAT2-Stringtie	1	edgeR	0	13.8	#N/A	#N/A	16.3	#N/A	#N/A	0.442116	#N/A	#N/A	0.0827381	#N/A	#N/A
300000	1	5 samples	0	HISAT2	Stringtie	HISAT2-Stringtie	1	Limma voom	0	16.7	#N/A	#N/A	16	#N/A	#N/A	0.431323	#N/A	#N/A	0.083774	#N/A	#N/A
300000	1	5 samples	0	HISAT2	Stringtie	HISAT2-Stringtie	1	NOISeqBIO	0	14.3	#N/A	#N/A	17.2	#N/A	#N/A	0.444494	#N/A	#N/A	0.0777962	#N/A	#N/A
300000	1	5 samples	0	HISAT2	Stringtie	HISAT2-Stringtie	1	SAMseq	0	26.2	#N/A	#N/A	10.6	#N/A	#N/A	0.329933	#N/A	#N/A	0.104994	#N/A	#N/A
300000	1	5 samples	0	Kallisto	Kallisto	Kallisto-Kallisto	1	Ballgown	1	5.85	#N/A	#N/A	26.05	#N/A	#N/A	0.594545	#N/A	#N/A	0.0087672	#N/A	#N/A
300000	1	5 samples	0	Kallisto	Kallisto	Kallisto-Kallisto	1	DESeq2	0	20	#N/A	#N/A	6	#N/A	#N/A	0.406523	#N/A	#N/A	0.125308	#N/A	#N/A
300000	1	5 samples	0	Kallisto	Kallisto	Kallisto-Kallisto	1	edgeR	0	14.5	#N/A	#N/A	11.3	#N/A	#N/A	0.436025	#N/A	#N/A	0.103146	#N/A	#N/A
300000	1	5 samples	0	Kallisto	Kallisto	Kallisto-Kallisto	1	Limma voom	0	22.3	#N/A	#N/A	5.5	#N/A	#N/A	0.406533	#N/A	#N/A	0.122671	#N/A	#N/A
300000	1	5 samples	0	Kallisto	Kallisto	Kallisto-Kallisto	1	NOISeqBIO	0	7	#N/A	#N/A	20.5	#N/A	#N/A	0.497248	#N/A	#N/A	0.060439	#N/A	#N/A
300000	1	5 samples	0	Kallisto	Kallisto	Kallisto-Kallisto	1	SAMseq	0	23.4	#N/A	#N/A	17.6	#N/A	#N/A	0.325869	#N/A	#N/A	0.0940979	#N/A	#N/A
300000	1	5 samples	0	Salmon	Salmon	Salmon-Salmon	1	Ballgown	1	5.05	#N/A	#N/A	26.25	#N/A	#N/A	0.6247	#N/A	#N/A	0.00862816	#N/A	#N/A
300000	1	5 samples	0	Salmon	Salmon	Salmon-Salmon	1	DESeq2	0	18.3	#N/A	#N/A	4.5	#N/A	#N/A	0.411104	#N/A	#N/A	0.127066	#N/A	#N/A
300000	1	5 samples	0	Salmon	Salmon	Salmon-Salmon	1	edgeR	0	13.6	#N/A	#N/A	11.5	#N/A	#N/A	0.44155	#N/A	#N/A	0.10389	#N/A	#N/A
300000	1	5 samples	0	Salmon	Salmon	Salmon-Salmon	1	Limma voom	0	21.1	#N/A	#N/A	4.7	#N/A	#N/A	0.414551	#N/A	#N/A	0.12633	#N/A	#N/A
300000	1	5 samples	0	Salmon	Salmon	Salmon-Salmon	1	NOISeqBIO	0	7.1	#N/A	#N/A	20.7	#N/A	#N/A	0.49708	#N/A	#N/A	0.060065	#N/A	#N/A
300000	1	5 samples	0	Salmon	Salmon	Salmon-Salmon	1	SAMseq	0	21.2857	#N/A	#N/A	22	#N/A	#N/A	0.355605	#N/A	#N/A	0.0708402	#N/A	#N/A
300000	1	5 samples	0	STAR	RSEM	STAR-RSEM	1	Ballgown	1	5.5	#N/A	#N/A	25.6	#N/A	#N/A	0.61063	#N/A	#N/A	0.0100151	#N/A	#N/A
300000	1	5 samples	0	STAR	RSEM	STAR-RSEM	1	DESeq2	0	18.9	#N/A	#N/A	5	#N/A	#N/A	0.422267	#N/A	#N/A	0.125457	#N/A	#N/A
300000	1	5 samples	0	STAR	RSEM	STAR-RSEM	1	edgeR	0	17.3	#N/A	#N/A	8.4	#N/A	#N/A	0.429479	#N/A	#N/A	0.112926	#N/A	#N/A
300000	1	5 samples	0	STAR	RSEM	STAR-RSEM	1	Limma voom	0	21.2	#N/A	#N/A	4.6	#N/A	#N/A	0.414068	#N/A	#N/A	0.131063	#N/A	#N/A
300000	1	5 samples	0	STAR	RSEM	STAR-RSEM	1	NOISeqBIO	0	9	#N/A	#N/A	17.9	#N/A	#N/A	0.478783	#N/A	#N/A	0.0760104	#N/A	#N/A
300000	1	5 samples	0	STAR	RSEM	STAR-RSEM	1	SAMseq	0	29	#N/A	#N/A	1	#N/A	#N/A	0.283109	#N/A	#N/A	0.190587	#N/A	#N/A
300000	1	5 samples	0	STAR	STAR	STAR-STAR	1	Ballgown	1	4.8	#N/A	#N/A	25.6	#N/A	#N/A	0.630539	#N/A	#N/A	0.00983949	#N/A	#N/A
300000	1	5 samples	0	STAR	STAR	STAR-STAR	1	DESeq2	0	15.4	#N/A	#N/A	6.2	#N/A	#N/A	0.435158	#N/A	#N/A	0.120426	#N/A	#N/A
300000	1	5 samples	0	STAR	STAR	STAR-STAR	1	edgeR	0	14.1	#N/A	#N/A	10.2	#N/A	#N/A	0.442335	#N/A	#N/A	0.109922	#N/A	#N/A
300000	1	5 samples	0	STAR	STAR	STAR-STAR	1	Limma voom	0	19	#N/A	#N/A	5.5	#N/A	#N/A	0.424359	#N/A	#N/A	0.126482	#N/A	#N/A
300000	1	5 samples	0	STAR	STAR	STAR-STAR	1	NOISeqBIO	0	7.3	#N/A	#N/A	17.2	#N/A	#N/A	0.492789	#N/A	#N/A	0.0774022	#N/A	#N/A
300000	1	6 samples	0	HISAT2	Stringtie	HISAT2-Stringtie	1	Ballgown	1	9.8	#N/A	#N/A	23.8	#N/A	#N/A	0.491209	#N/A	#N/A	0.0368221	#N/A	#N/A
300000	1	6 samples	0	HISAT2	Stringtie	HISAT2-Stringtie	1	DESeq2	0	13.6	#N/A	#N/A	16.7	#N/A	#N/A	0.419958	#N/A	#N/A	0.10517	#N/A	#N/A
300000	1	6 samples	0	HISAT2	Stringtie	HISAT2-Stringtie	1	edgeR	0	14.3	#N/A	#N/A	20.1	#N/A	#N/A	0.417082	#N/A	#N/A	0.0941577	#N/A	#N/A
300000	1	6 samples	0	HISAT2	Stringtie	HISAT2-Stringtie	1	Limma voom	0	16.5	#N/A	#N/A	20.7	#N/A	#N/A	0.410947	#N/A	#N/A	0.0886798	#N/A	#N/A
300000	1	6 samples	0	HISAT2	Stringtie	HISAT2-Stringtie	1	NOISeqBIO	0	16.2	#N/A	#N/A	17.3	#N/A	#N/A	0.408442	#N/A	#N/A	0.104134	#N/A	#N/A
300000	1	6 samples	0	HISAT2	Stringtie	HISAT2-Stringtie	1	SAMseq	0	27.1	#N/A	#N/A	7.1	#N/A	#N/A	0.331263	#N/A	#N/A	0.135954	#N/A	#N/A
300000	1	6 samples	0	Kallisto	Kallisto	Kallisto-Kallisto	1	Ballgown	1	2.3	#N/A	#N/A	25.5	#N/A	#N/A	0.587843	#N/A	#N/A	0.031843	#N/A	#N/A
300000	1	6 samples	0	Kallisto	Kallisto	Kallisto-Kallisto	1	DESeq2	0	22.8	#N/A	#N/A	4	#N/A	#N/A	0.385887	#N/A	#N/A	0.149483	#N/A	#N/A
300000	1	6 samples	0	Kallisto	Kallisto	Kallisto-Kallisto	1	edgeR	0	15.6	#N/A	#N/A	12	#N/A	#N/A	0.414795	#N/A	#N/A	0.120852	#N/A	#N/A
300000	1	6 samples	0	Kallisto	Kallisto	Kallisto-Kallisto	1	Limma voom	0	18.2	#N/A	#N/A	6.6	#N/A	#N/A	0.408953	#N/A	#N/A	0.132563	#N/A	#N/A
300000	1	6 samples	0	Kallisto	Kallisto	Kallisto-Kallisto	1	NOISeqBIO	0	10.6	#N/A	#N/A	17.5	#N/A	#N/A	0.435181	#N/A	#N/A	0.100919	#N/A	#N/A
300000	1	6 samples	0	Kallisto	Kallisto	Kallisto-Kallisto	1	SAMseq	0	16.5	#N/A	#N/A	21	#N/A	#N/A	0.371971	#N/A	#N/A	0.120874	#N/A	#N/A
300000	1	6 samples	0	Salmon	Salmon	Salmon-Salmon	1	Ballgown	1	2.8	#N/A	#N/A	24.9	#N/A	#N/A	0.575556	#N/A	#N/A	0.0340455	#N/A	#N/A
300000	1	6 samples	0	Salmon	Salmon	Salmon-Salmon	1	DESeq2	0	20.5	#N/A	#N/A	3.9	#N/A	#N/A	0.392541	#N/A	#N/A	0.148634	#N/A	#N/A
300000	1	6 samples	0	Salmon	Salmon	Salmon-Salmon	1	edgeR	0	13.8	#N/A	#N/A	11.2	#N/A	#N/A	0.418337	#N/A	#N/A	0.122736	#N/A	#N/A
300000	1	6 samples	0	Salmon	Salmon	Salmon-Salmon	1	Limma voom	0	17.2	#N/A	#N/A	6.2	#N/A	#N/A	0.41156	#N/A	#N/A	0.133425	#N/A	#N/A
300000	1	6 samples	0	Salmon	Salmon	Salmon-Salmon	1	NOISeqBIO	0	8.7	#N/A	#N/A	17.3	#N/A	#N/A	0.442615	#N/A	#N/A	0.101742	#N/A	#N/A
300000	1	6 samples	0	Salmon	Salmon	Salmon-Salmon	1	SAMseq	0	18.9	#N/A	#N/A	20.4	#N/A	#N/A	0.405703	#N/A	#N/A	0.0887099	#N/A	#N/A
300000	1	6 samples	0	STAR	RSEM	STAR-RSEM	1	Ballgown	1	6.5	#N/A	#N/A	25.6	#N/A	#N/A	0.552238	#N/A	#N/A	0.0286224	#N/A	#N/A
300000	1	6 samples	0	STAR	RSEM	STAR-RSEM	1	DESeq2	0	19.3	#N/A	#N/A	5.3	#N/A	#N/A	0.398635	#N/A	#N/A	0.143572	#N/A	#N/A
300000	1	6 samples	0	STAR	RSEM	STAR-RSEM	1	edgeR	0	19.8	#N/A	#N/A	9.2	#N/A	#N/A	0.403847	#N/A	#N/A	0.126749	#N/A	#N/A
300000	1	6 samples	0	STAR	RSEM	STAR-RSEM	1	Limma voom	0	15.4	#N/A	#N/A	7.5	#N/A	#N/A	0.415911	#N/A	#N/A	0.130786	#N/A	#N/A
300000	1	6 samples	0	STAR	RSEM	STAR-RSEM	1	NOISeqBIO	0	13.2	#N/A	#N/A	12.3	#N/A	#N/A	0.421962	#N/A	#N/A	0.117285	#N/A	#N/A
300000	1	6 samples	0	STAR	STAR	STAR-STAR	1	Ballgown	1	2.5	#N/A	#N/A	26.1	#N/A	#N/A	0.587298	#N/A	#N/A	0.0281295	#N/A	#N/A
300000	1	6 samples	0	STAR	STAR	STAR-STAR	1	DESeq2	0	17.9	#N/A	#N/A	6.3	#N/A	#N/A	0.409636	#N/A	#N/A	0.13971	#N/A	#N/A
300000	1	6 samples	0	STAR	STAR	STAR-STAR	1	edgeR	0	14.5	#N/A	#N/A	10.4	#N/A	#N/A	0.419482	#N/A	#N/A	0.125012	#N/A	#N/A
300000	1	6 samples	0	STAR	STAR	STAR-STAR	1	Limma voom	0	12.1	#N/A	#N/A	8.6	#N/A	#N/A	0.425943	#N/A	#N/A	0.129373	#N/A	#N/A
300000	1	6 samples	0	STAR	STAR	STAR-STAR	1	NOISeqBIO	0	10.2	#N/A	#N/A	12.9	#N/A	#N/A	0.437336	#N/A	#N/A	0.115975	#N/A	#N/A
300000	1	7 samples	0	HISAT2	Stringtie	HISAT2-Stringtie	1	Ballgown	1	11	#N/A	#N/A	24.8	#N/A	#N/A	0.452716	#N/A	#N/A	0.0545115	#N/A	#N/A
300000	1	7 samples	0	HISAT2	Stringtie	HISAT2-Stringtie	1	DESeq2	0	12.8	#N/A	#N/A	16.2	#N/A	#N/A	0.420404	#N/A	#N/A	0.1157	#N/A	#N/A
300000	1	7 samples	0	HISAT2	Stringtie	HISAT2-Stringtie	1	edgeR	0	12.8	#N/A	#N/A	19.7	#N/A	#N/A	0.420175	#N/A	#N/A	0.100504	#N/A	#N/A
300000	1	7 samples	0	HISAT2	Stringtie	HISAT2-Stringtie	1	Limma voom	0	15.3	#N/A	#N/A	21	#N/A	#N/A	0.41245	#N/A	#N/A	0.0943395	#N/A	#N/A
300000	1	7 samples	0	HISAT2	Stringtie	HISAT2-Stringtie	1	NOISeqBIO	0	13.3	#N/A	#N/A	17.1	#N/A	#N/A	0.421429	#N/A	#N/A	0.114717	#N/A	#N/A
300000	1	7 samples	0	HISAT2	Stringtie	HISAT2-Stringtie	1	SAMseq	0	27.1	#N/A	#N/A	7	#N/A	#N/A	0.348694	#N/A	#N/A	0.14393	#N/A	#N/A
300000	1	7 samples	0	Kallisto	Kallisto	Kallisto-Kallisto	1	Ballgown	1	3.1	#N/A	#N/A	25.7	#N/A	#N/A	0.548431	#N/A	#N/A	0.0449517	#N/A	#N/A
300000	1	7 samples	0	Kallisto	Kallisto	Kallisto-Kallisto	1	DESeq2	0	23.4	#N/A	#N/A	3.2	#N/A	#N/A	0.377775	#N/A	#N/A	0.166568	#N/A	#N/A
300000	1	7 samples	0	Kallisto	Kallisto	Kallisto-Kallisto	1	edgeR	0	19	#N/A	#N/A	10.6	#N/A	#N/A	0.39752	#N/A	#N/A	0.135127	#N/A	#N/A
300000	1	7 samples	0	Kallisto	Kallisto	Kallisto-Kallisto	1	Limma voom	0	17.6	#N/A	#N/A	8.3	#N/A	#N/A	0.403493	#N/A	#N/A	0.139314	#N/A	#N/A
300000	1	7 samples	0	Kallisto	Kallisto	Kallisto-Kallisto	1	NOISeqBIO	0	7.8	#N/A	#N/A	19.7	#N/A	#N/A	0.448249	#N/A	#N/A	0.104533	#N/A	#N/A
300000	1	7 samples	0	Kallisto	Kallisto	Kallisto-Kallisto	1	SAMseq	0	14.6667	#N/A	#N/A	21.6667	#N/A	#N/A	0.392957	#N/A	#N/A	0.111402	#N/A	#N/A
300000	1	7 samples	0	Salmon	Salmon	Salmon-Salmon	1	Ballgown	1	2	#N/A	#N/A	25.6	#N/A	#N/A	0.557725	#N/A	#N/A	0.0445204	#N/A	#N/A
300000	1	7 samples	0	Salmon	Salmon	Salmon-Salmon	1	DESeq2	0	23.1	#N/A	#N/A	2.7	#N/A	#N/A	0.379065	#N/A	#N/A	0.168107	#N/A	#N/A
300000	1	7 samples	0	Salmon	Salmon	Salmon-Salmon	1	edgeR	0	17.9	#N/A	#N/A	10.3	#N/A	#N/A	0.400125	#N/A	#N/A	0.135786	#N/A	#N/A
300000	1	7 samples	0	Salmon	Salmon	Salmon-Salmon	1	Limma voom	0	18.4	#N/A	#N/A	8.1	#N/A	#N/A	0.403228	#N/A	#N/A	0.14092	#N/A	#N/A
300000	1	7 samples	0	Salmon	Salmon	Salmon-Salmon	1	NOISeqBIO	0	6.6	#N/A	#N/A	18.8	#N/A	#N/A	0.451169	#N/A	#N/A	0.105571	#N/A	#N/A
300000	1	7 samples	0	Salmon	Salmon	Salmon-Salmon	1	SAMseq	0	15.2	#N/A	#N/A	19.4	#N/A	#N/A	0.411578	#N/A	#N/A	0.099962	#N/A	#N/A
300000	1	7 samples	0	STAR	RSEM	STAR-RSEM	1	Ballgown	1	7.4	#N/A	#N/A	25.3	#N/A	#N/A	0.509512	#N/A	#N/A	0.0465437	#N/A	#N/A
300000	1	7 samples	0	STAR	RSEM	STAR-RSEM	1	DESeq2	0	22.2	#N/A	#N/A	2.4	#N/A	#N/A	0.383061	#N/A	#N/A	0.171463	#N/A	#N/A
300000	1	7 samples	0	STAR	RSEM	STAR-RSEM	1	edgeR	0	22.2	#N/A	#N/A	6.3	#N/A	#N/A	0.39062	#N/A	#N/A	0.143929	#N/A	#N/A
300000	1	7 samples	0	STAR	RSEM	STAR-RSEM	1	Limma voom	0	17.6	#N/A	#N/A	8.3	#N/A	#N/A	0.404766	#N/A	#N/A	0.142313	#N/A	#N/A
300000	1	7 samples	0	STAR	RSEM	STAR-RSEM	1	NOISeqBIO	0	12.4	#N/A	#N/A	13.9	#N/A	#N/A	0.421633	#N/A	#N/A	0.12392	#N/A	#N/A
300000	1	7 samples	0	STAR	STAR	STAR-STAR	1	Ballgown	1	1.8	#N/A	#N/A	25.1	#N/A	#N/A	0.557609	#N/A	#N/A	0.0477048	#N/A	#N/A
300000	1	7 samples	0	STAR	STAR	STAR-STAR	1	DESeq2	0	15.9	#N/A	#N/A	8.2	#N/A	#N/A	0.407969	#N/A	#N/A	0.150367	#N/A	#N/A
300000	1	7 samples	0	STAR	STAR	STAR-STAR	1	edgeR	0	16.2	#N/A	#N/A	7.7	#N/A	#N/A	0.407199	#N/A	#N/A	0.140679	#N/A	#N/A
300000	1	7 samples	0	STAR	STAR	STAR-STAR	1	Limma voom	0	13.1	#N/A	#N/A	9.7	#N/A	#N/A	0.419276	#N/A	#N/A	0.138987	#N/A	#N/A
300000	1	7 samples	0	STAR	STAR	STAR-STAR	1	NOISeqBIO	0	6.8	#N/A	#N/A	14.8	#N/A	#N/A	0.443675	#N/A	#N/A	0.122436	#N/A	#N/A
300000	1	8 samples	0	HISAT2	Stringtie	HISAT2-Stringtie	1	Ballgown	1	8.3	#N/A	#N/A	26.5	#N/A	#N/A	0.443588	#N/A	#N/A	0.0586312	#N/A	#N/A
300000	1	8 samples	0	HISAT2	Stringtie	HISAT2-Stringtie	1	DESeq2	0	15	#N/A	#N/A	15.8	#N/A	#N/A	0.40845	#N/A	#N/A	0.12765	#N/A	#N/A
300000	1	8 samples	0	HISAT2	Stringtie	HISAT2-Stringtie	1	edgeR	0	15	#N/A	#N/A	20.7	#N/A	#N/A	0.409173	#N/A	#N/A	0.105747	#N/A	#N/A
300000	1	8 samples	0	HISAT2	Stringtie	HISAT2-Stringtie	1	Limma voom	0	13.1	#N/A	#N/A	21.8	#N/A	#N/A	0.413075	#N/A	#N/A	0.100145	#N/A	#N/A
300000	1	8 samples	0	HISAT2	Stringtie	HISAT2-Stringtie	1	NOISeqBIO	0	12.9	#N/A	#N/A	17.9	#N/A	#N/A	0.413737	#N/A	#N/A	0.119408	#N/A	#N/A
300000	1	8 samples	0	HISAT2	Stringtie	HISAT2-Stringtie	1	SAMseq	0	27.8	#N/A	#N/A	5.7	#N/A	#N/A	0.342065	#N/A	#N/A	0.158383	#N/A	#N/A
300000	1	8 samples	0	Kallisto	Kallisto	Kallisto-Kallisto	1	Ballgown	1	3.9	#N/A	#N/A	25	#N/A	#N/A	0.497033	#N/A	#N/A	0.0667424	#N/A	#N/A
300000	1	8 samples	0	Kallisto	Kallisto	Kallisto-Kallisto	1	DESeq2	0	24.3	#N/A	#N/A	2.6	#N/A	#N/A	0.371942	#N/A	#N/A	0.18212	#N/A	#N/A
300000	1	8 samples	0	Kallisto	Kallisto	Kallisto-Kallisto	1	edgeR	0	21.7	#N/A	#N/A	8.6	#N/A	#N/A	0.386377	#N/A	#N/A	0.146914	#N/A	#N/A
300000	1	8 samples	0	Kallisto	Kallisto	Kallisto-Kallisto	1	Limma voom	0	18	#N/A	#N/A	10.3	#N/A	#N/A	0.398168	#N/A	#N/A	0.143489	#N/A	#N/A
300000	1	8 samples	0	Kallisto	Kallisto	Kallisto-Kallisto	1	NOISeqBIO	0	7.9	#N/A	#N/A	19	#N/A	#N/A	0.43988	#N/A	#N/A	0.113426	#N/A	#N/A
300000	1	8 samples	0	Kallisto	Kallisto	Kallisto-Kallisto	1	SAMseq	0	13.125	#N/A	#N/A	22.25	#N/A	#N/A	0.417514	#N/A	#N/A	0.0972423	#N/A	#N/A
300000	1	8 samples	0	Salmon	Salmon	Salmon-Salmon	1	Ballgown	1	2.1	#N/A	#N/A	24.8	#N/A	#N/A	0.510161	#N/A	#N/A	0.0673794	#N/A	#N/A
300000	1	8 samples	0	Salmon	Salmon	Salmon-Salmon	1	DESeq2	0	25	#N/A	#N/A	2.6	#N/A	#N/A	0.371347	#N/A	#N/A	0.182322	#N/A	#N/A
300000	1	8 samples	0	Salmon	Salmon	Salmon-Salmon	1	edgeR	0	19.8	#N/A	#N/A	8.9	#N/A	#N/A	0.3932	#N/A	#N/A	0.147172	#N/A	#N/A
300000	1	8 samples	0	Salmon	Salmon	Salmon-Salmon	1	Limma voom	0	16.5	#N/A	#N/A	10.3	#N/A	#N/A	0.403508	#N/A	#N/A	0.144661	#N/A	#N/A
300000	1	8 samples	0	Salmon	Salmon	Salmon-Salmon	1	NOISeqBIO	0	6.9	#N/A	#N/A	18.8	#N/A	#N/A	0.443514	#N/A	#N/A	0.114576	#N/A	#N/A
300000	1	8 samples	0	Salmon	Salmon	Salmon-Salmon	1	SAMseq	0	18.6	#N/A	#N/A	17.3	#N/A	#N/A	0.390515	#N/A	#N/A	0.118541	#N/A	#N/A
300000	1	8 samples	0	STAR	RSEM	STAR-RSEM	1	Ballgown	1	4.7	#N/A	#N/A	26.1	#N/A	#N/A	0.486502	#N/A	#N/A	0.058437	#N/A	#N/A
300000	1	8 samples	0	STAR	RSEM	STAR-RSEM	1	DESeq2	0	24	#N/A	#N/A	1.8	#N/A	#N/A	0.374264	#N/A	#N/A	0.186356	#N/A	#N/A
300000	1	8 samples	0	STAR	RSEM	STAR-RSEM	1	edgeR	0	23	#N/A	#N/A	5.8	#N/A	#N/A	0.380642	#N/A	#N/A	0.153742	#N/A	#N/A
300000	1	8 samples	0	STAR	RSEM	STAR-RSEM	1	Limma voom	0	15.8	#N/A	#N/A	10.3	#N/A	#N/A	0.406767	#N/A	#N/A	0.144412	#N/A	#N/A
300000	1	8 samples	0	STAR	RSEM	STAR-RSEM	1	NOISeqBIO	0	11.5	#N/A	#N/A	14.5	#N/A	#N/A	0.420155	#N/A	#N/A	0.131588	#N/A	#N/A
300000	1	8 samples	0	STAR	STAR	STAR-STAR	1	Ballgown	1	1.3	#N/A	#N/A	26.6	#N/A	#N/A	0.532011	#N/A	#N/A	0.0596146	#N/A	#N/A
300000	1	8 samples	0	STAR	STAR	STAR-STAR	1	DESeq2	0	16.5	#N/A	#N/A	7.5	#N/A	#N/A	0.406145	#N/A	#N/A	0.160864	#N/A	#N/A
300000	1	8 samples	0	STAR	STAR	STAR-STAR	1	edgeR	0	18.9	#N/A	#N/A	7.2	#N/A	#N/A	0.394617	#N/A	#N/A	0.151222	#N/A	#N/A
300000	1	8 samples	0	STAR	STAR	STAR-STAR	1	Limma voom	0	10.7	#N/A	#N/A	10.5	#N/A	#N/A	0.423911	#N/A	#N/A	0.142793	#N/A	#N/A
300000	1	8 samples	0	STAR	STAR	STAR-STAR	1	NOISeqBIO	0	6.7	#N/A	#N/A	15.7	#N/A	#N/A	0.443186	#N/A	#N/A	0.128057	#N/A	#N/A
300000	1	9 samples	0	HISAT2	Stringtie	HISAT2-Stringtie	1	Ballgown	1	7	#N/A	#N/A	26.3	#N/A	#N/A	0.411814	#N/A	#N/A	0.0855129	#N/A	#N/A
300000	1	9 samples	0	HISAT2	Stringtie	HISAT2-Stringtie	1	DESeq2	0	16.7	#N/A	#N/A	14	#N/A	#N/A	0.372751	#N/A	#N/A	0.158382	#N/A	#N/A
300000	1	9 samples	0	HISAT2	Stringtie	HISAT2-Stringtie	1	edgeR	0	15.2	#N/A	#N/A	21.7	#N/A	#N/A	0.378337	#N/A	#N/A	0.124568	#N/A	#N/A
300000	1	9 samples	0	HISAT2	Stringtie	HISAT2-Stringtie	1	Limma voom	0	15.3	#N/A	#N/A	22.9	#N/A	#N/A	0.377789	#N/A	#N/A	0.120058	#N/A	#N/A
300000	1	9 samples	0	HISAT2	Stringtie	HISAT2-Stringtie	1	NOISeqBIO	0	12.1	#N/A	#N/A	18	#N/A	#N/A	0.385616	#N/A	#N/A	0.148117	#N/A	#N/A
300000	1	9 samples	0	HISAT2	Stringtie	HISAT2-Stringtie	1	SAMseq	0	28	#N/A	#N/A	4.4	#N/A	#N/A	0.329969	#N/A	#N/A	0.184721	#N/A	#N/A
300000	1	9 samples	0	Kallisto	Kallisto	Kallisto-Kallisto	1	Ballgown	1	3.8	#N/A	#N/A	25.4	#N/A	#N/A	0.451412	#N/A	#N/A	0.0873354	#N/A	#N/A
300000	1	9 samples	0	Kallisto	Kallisto	Kallisto-Kallisto	1	DESeq2	0	25.4	#N/A	#N/A	3.1	#N/A	#N/A	0.347623	#N/A	#N/A	0.201075	#N/A	#N/A
300000	1	9 samples	0	Kallisto	Kallisto	Kallisto-Kallisto	1	edgeR	0	22	#N/A	#N/A	9.4	#N/A	#N/A	0.355694	#N/A	#N/A	0.1697	#N/A	#N/A
300000	1	9 samples	0	Kallisto	Kallisto	Kallisto-Kallisto	1	Limma voom	0	18.6	#N/A	#N/A	10.9	#N/A	#N/A	0.367072	#N/A	#N/A	0.165556	#N/A	#N/A
300000	1	9 samples	0	Kallisto	Kallisto	Kallisto-Kallisto	1	NOISeqBIO	0	6.1	#N/A	#N/A	20	#N/A	#N/A	0.410983	#N/A	#N/A	0.136443	#N/A	#N/A
300000	1	9 samples	0	Kallisto	Kallisto	Kallisto-Kallisto	1	SAMseq	0	8.8	#N/A	#N/A	20.4	#N/A	#N/A	0.400277	#N/A	#N/A	0.132633	#N/A	#N/A
300000	1	9 samples	0	Salmon	Salmon	Salmon-Salmon	1	Ballgown	1	2.4	#N/A	#N/A	25.8	#N/A	#N/A	0.462642	#N/A	#N/A	0.0874573	#N/A	#N/A
300000	1	9 samples	0	Salmon	Salmon	Salmon-Salmon	1	DESeq2	0	24	#N/A	#N/A	2.6	#N/A	#N/A	0.350258	#N/A	#N/A	0.203965	#N/A	#N/A
300000	1	9 samples	0	Salmon	Salmon	Salmon-Salmon	1	edgeR	0	20.3	#N/A	#N/A	8.4	#N/A	#N/A	0.359694	#N/A	#N/A	0.170729	#N/A	#N/A
300000	1	9 samples	0	Salmon	Salmon	Salmon-Salmon	1	Limma voom	0	17.3	#N/A	#N/A	10.6	#N/A	#N/A	0.370432	#N/A	#N/A	0.165518	#N/A	#N/A
300000	1	9 samples	0	Salmon	Salmon	Salmon-Salmon	1	NOISeqBIO	0	5.5	#N/A	#N/A	18.9	#N/A	#N/A	0.414459	#N/A	#N/A	0.139613	#N/A	#N/A
300000	1	9 samples	0	Salmon	Salmon	Salmon-Salmon	1	SAMseq	0	12.7	#N/A	#N/A	17.2	#N/A	#N/A	0.385891	#N/A	#N/A	0.151614	#N/A	#N/A
300000	1	9 samples	0	STAR	RSEM	STAR-RSEM	1	Ballgown	1	5.6	#N/A	#N/A	25.3	#N/A	#N/A	0.436936	#N/A	#N/A	0.0865713	#N/A	#N/A
300000	1	9 samples	0	STAR	RSEM	STAR-RSEM	1	DESeq2	0	21.7	#N/A	#N/A	3.8	#N/A	#N/A	0.360467	#N/A	#N/A	0.201141	#N/A	#N/A
300000	1	9 samples	0	STAR	RSEM	STAR-RSEM	1	edgeR	0	23.7	#N/A	#N/A	5.2	#N/A	#N/A	0.354456	#N/A	#N/A	0.179765	#N/A	#N/A
300000	1	9 samples	0	STAR	RSEM	STAR-RSEM	1	Limma voom	0	21.1	#N/A	#N/A	8.8	#N/A	#N/A	0.364588	#N/A	#N/A	0.168912	#N/A	#N/A
300000	1	9 samples	0	STAR	RSEM	STAR-RSEM	1	NOISeqBIO	0	10.7	#N/A	#N/A	14.2	#N/A	#N/A	0.391472	#N/A	#N/A	0.156389	#N/A	#N/A
300000	1	9 samples	0	STAR	STAR	STAR-STAR	1	Ballgown	1	1.5	#N/A	#N/A	27.2	#N/A	#N/A	0.485973	#N/A	#N/A	0.0825301	#N/A	#N/A
300000	1	9 samples	0	STAR	STAR	STAR-STAR	1	DESeq2	0	19.1	#N/A	#N/A	6.9	#N/A	#N/A	0.370449	#N/A	#N/A	0.189962	#N/A	#N/A
300000	1	9 samples	0	STAR	STAR	STAR-STAR	1	edgeR	0	20.3	#N/A	#N/A	8	#N/A	#N/A	0.362615	#N/A	#N/A	0.171757	#N/A	#N/A
300000	1	9 samples	0	STAR	STAR	STAR-STAR	1	Limma voom	0	14.5	#N/A	#N/A	11.4	#N/A	#N/A	0.379857	#N/A	#N/A	0.165147	#N/A	#N/A
300000	1	9 samples	0	STAR	STAR	STAR-STAR	1	NOISeqBIO	0	6.6	#N/A	#N/A	15.2	#N/A	#N/A	0.40729	#N/A	#N/A	0.155332	#N/A	#N/A
500000	1	12 samples	0	HISAT2	Stringtie	HISAT2-Stringtie	1	Ballgown	1	3.7	#N/A	#N/A	26.9	#N/A	#N/A	0.400131	#N/A	#N/A	0.13897	#N/A	#N/A
500000	1	12 samples	0	HISAT2	Stringtie	HISAT2-Stringtie	1	DESeq2	0	14	#N/A	#N/A	17.1	#N/A	#N/A	0.343745	#N/A	#N/A	0.206564	#N/A	#N/A
500000	1	12 samples	0	HISAT2	Stringtie	HISAT2-Stringtie	1	edgeR	0	15.5	#N/A	#N/A	22.2	#N/A	#N/A	0.335002	#N/A	#N/A	0.176248	#N/A	#N/A
500000	1	12 samples	0	HISAT2	Stringtie	HISAT2-Stringtie	1	Limma voom	0	14.6	#N/A	#N/A	23.6	#N/A	#N/A	0.338427	#N/A	#N/A	0.169796	#N/A	#N/A
500000	1	12 samples	0	HISAT2	Stringtie	HISAT2-Stringtie	1	NOISeqBIO	0	11.7	#N/A	#N/A	17.6	#N/A	#N/A	0.348359	#N/A	#N/A	0.211505	#N/A	#N/A
500000	1	12 samples	0	HISAT2	Stringtie	HISAT2-Stringtie	1	SAMseq	0	26.1	#N/A	#N/A	6.7	#N/A	#N/A	0.3115	#N/A	#N/A	0.25899	#N/A	#N/A
500000	1	12 samples	0	Kallisto	Kallisto	Kallisto-Kallisto	1	Ballgown	1	4.3	#N/A	#N/A	24.3	#N/A	#N/A	0.390921	#N/A	#N/A	0.162039	#N/A	#N/A
500000	1	12 samples	0	Kallisto	Kallisto	Kallisto-Kallisto	1	DESeq2	0	22.9	#N/A	#N/A	3.3	#N/A	#N/A	0.321625	#N/A	#N/A	0.278983	#N/A	#N/A
500000	1	12 samples	0	Kallisto	Kallisto	Kallisto-Kallisto	1	edgeR	0	19.6	#N/A	#N/A	9.5	#N/A	#N/A	0.3276	#N/A	#N/A	0.242388	#N/A	#N/A
500000	1	12 samples	0	Kallisto	Kallisto	Kallisto-Kallisto	1	Limma voom	0	16	#N/A	#N/A	11.9	#N/A	#N/A	0.336415	#N/A	#N/A	0.232477	#N/A	#N/A
500000	1	12 samples	0	Kallisto	Kallisto	Kallisto-Kallisto	1	NOISeqBIO	0	7.1	#N/A	#N/A	21.1	#N/A	#N/A	0.36757	#N/A	#N/A	0.184766	#N/A	#N/A
500000	1	12 samples	0	Kallisto	Kallisto	Kallisto-Kallisto	1	SAMseq	0	27.2	#N/A	#N/A	5.1	#N/A	#N/A	0.305859	#N/A	#N/A	0.26812	#N/A	#N/A
500000	1	12 samples	0	Salmon	Salmon	Salmon-Salmon	1	Ballgown	1	3.7	#N/A	#N/A	23.7	#N/A	#N/A	0.393623	#N/A	#N/A	0.164419	#N/A	#N/A
500000	1	12 samples	0	Salmon	Salmon	Salmon-Salmon	1	DESeq2	0	22.7	#N/A	#N/A	2.8	#N/A	#N/A	0.321455	#N/A	#N/A	0.281062	#N/A	#N/A
500000	1	12 samples	0	Salmon	Salmon	Salmon-Salmon	1	edgeR	0	20.3	#N/A	#N/A	8.8	#N/A	#N/A	0.325887	#N/A	#N/A	0.244115	#N/A	#N/A
500000	1	12 samples	0	Salmon	Salmon	Salmon-Salmon	1	Limma voom	0	15.9	#N/A	#N/A	12.2	#N/A	#N/A	0.336009	#N/A	#N/A	0.232604	#N/A	#N/A
500000	1	12 samples	0	Salmon	Salmon	Salmon-Salmon	1	NOISeqBIO	0	6.8	#N/A	#N/A	19.9	#N/A	#N/A	0.367537	#N/A	#N/A	0.190305	#N/A	#N/A
500000	1	12 samples	0	Salmon	Salmon	Salmon-Salmon	1	SAMseq	0	26.7	#N/A	#N/A	3.6	#N/A	#N/A	0.309027	#N/A	#N/A	0.27328	#N/A	#N/A
500000	1	12 samples	0	STAR	RSEM	STAR-RSEM	1	Ballgown	1	2.2	#N/A	#N/A	26.2	#N/A	#N/A	0.418192	#N/A	#N/A	0.142993	#N/A	#N/A
500000	1	12 samples	0	STAR	RSEM	STAR-RSEM	1	DESeq2	0	24.2	#N/A	#N/A	2.4	#N/A	#N/A	0.315708	#N/A	#N/A	0.282711	#N/A	#N/A
500000	1	12 samples	0	STAR	RSEM	STAR-RSEM	1	edgeR	0	20.2	#N/A	#N/A	9.5	#N/A	#N/A	0.326649	#N/A	#N/A	0.241912	#N/A	#N/A
500000	1	12 samples	0	STAR	RSEM	STAR-RSEM	1	Limma voom	0	13.9	#N/A	#N/A	13.5	#N/A	#N/A	0.340817	#N/A	#N/A	0.228555	#N/A	#N/A
500000	1	12 samples	0	STAR	RSEM	STAR-RSEM	1	NOISeqBIO	0	9.8	#N/A	#N/A	16.1	#N/A	#N/A	0.355914	#N/A	#N/A	0.215985	#N/A	#N/A
500000	1	12 samples	0	STAR	STAR	STAR-STAR	1	Ballgown	1	1.1	#N/A	#N/A	27.9	#N/A	#N/A	0.433658	#N/A	#N/A	0.134616	#N/A	#N/A
500000	1	12 samples	0	STAR	STAR	STAR-STAR	1	DESeq2	0	21.7	#N/A	#N/A	5.3	#N/A	#N/A	0.324602	#N/A	#N/A	0.271909	#N/A	#N/A
500000	1	12 samples	0	STAR	STAR	STAR-STAR	1	edgeR	0	16.9	#N/A	#N/A	11.7	#N/A	#N/A	0.331768	#N/A	#N/A	0.236901	#N/A	#N/A
500000	1	12 samples	0	STAR	STAR	STAR-STAR	1	Limma voom	0	9.7	#N/A	#N/A	15.6	#N/A	#N/A	0.355379	#N/A	#N/A	0.220956	#N/A	#N/A
500000	1	12 samples	0	STAR	STAR	STAR-STAR	1	NOISeqBIO	0	7.5	#N/A	#N/A	17.5	#N/A	#N/A	0.366093	#N/A	#N/A	0.212765	#N/A	#N/A
500000	1	15 samples	0	HISAT2	Stringtie	HISAT2-Stringtie	1	Ballgown	1	3.2	#N/A	#N/A	27	#N/A	#N/A	0.37353	#N/A	#N/A	0.185896	#N/A	#N/A
500000	1	15 samples	0	HISAT2	Stringtie	HISAT2-Stringtie	1	DESeq2	0	17.7	#N/A	#N/A	12.9	#N/A	#N/A	0.318017	#N/A	#N/A	0.272782	#N/A	#N/A
500000	1	15 samples	0	HISAT2	Stringtie	HISAT2-Stringtie	1	edgeR	0	15.5	#N/A	#N/A	24.7	#N/A	#N/A	0.318907	#N/A	#N/A	0.201273	#N/A	#N/A
500000	1	15 samples	0	HISAT2	Stringtie	HISAT2-Stringtie	1	Limma voom	0	15.4	#N/A	#N/A	25.9	#N/A	#N/A	0.320209	#N/A	#N/A	0.195811	#N/A	#N/A
500000	1	15 samples	0	HISAT2	Stringtie	HISAT2-Stringtie	1	NOISeqBIO	0	10.3	#N/A	#N/A	18.6	#N/A	#N/A	0.336331	#N/A	#N/A	0.238206	#N/A	#N/A
500000	1	15 samples	0	HISAT2	Stringtie	HISAT2-Stringtie	1	SAMseq	0	23.4	#N/A	#N/A	7	#N/A	#N/A	0.309423	#N/A	#N/A	0.298539	#N/A	#N/A
500000	1	15 samples	0	Kallisto	Kallisto	Kallisto-Kallisto	1	Ballgown	1	5.4	#N/A	#N/A	21.9	#N/A	#N/A	0.365679	#N/A	#N/A	0.210046	#N/A	#N/A
500000	1	15 samples	0	Kallisto	Kallisto	Kallisto-Kallisto	1	DESeq2	0	19.7	#N/A	#N/A	3.3	#N/A	#N/A	0.313597	#N/A	#N/A	0.320587	#N/A	#N/A
500000	1	15 samples	0	Kallisto	Kallisto	Kallisto-Kallisto	1	edgeR	0	18.2	#N/A	#N/A	9.2	#N/A	#N/A	0.315309	#N/A	#N/A	0.284187	#N/A	#N/A
500000	1	15 samples	0	Kallisto	Kallisto	Kallisto-Kallisto	1	Limma voom	0	13	#N/A	#N/A	14.5	#N/A	#N/A	0.325821	#N/A	#N/A	0.272355	#N/A	#N/A
500000	1	15 samples	0	Kallisto	Kallisto	Kallisto-Kallisto	1	NOISeqBIO	0	6.6	#N/A	#N/A	22.2	#N/A	#N/A	0.36022	#N/A	#N/A	0.211584	#N/A	#N/A
500000	1	15 samples	0	Kallisto	Kallisto	Kallisto-Kallisto	1	SAMseq	0	26.6	#N/A	#N/A	5.3	#N/A	#N/A	0.303265	#N/A	#N/A	0.30993	#N/A	#N/A
500000	1	15 samples	0	Salmon	Salmon	Salmon-Salmon	1	Ballgown	1	4.4	#N/A	#N/A	22.2	#N/A	#N/A	0.367798	#N/A	#N/A	0.210262	#N/A	#N/A
500000	1	15 samples	0	Salmon	Salmon	Salmon-Salmon	1	DESeq2	0	21.3	#N/A	#N/A	4	#N/A	#N/A	0.312672	#N/A	#N/A	0.32012	#N/A	#N/A
500000	1	15 samples	0	Salmon	Salmon	Salmon-Salmon	1	edgeR	0	21.7	#N/A	#N/A	8.9	#N/A	#N/A	0.31232	#N/A	#N/A	0.284528	#N/A	#N/A
500000	1	15 samples	0	Salmon	Salmon	Salmon-Salmon	1	Limma voom	0	13	#N/A	#N/A	12.5	#N/A	#N/A	0.326162	#N/A	#N/A	0.276488	#N/A	#N/A
500000	1	15 samples	0	Salmon	Salmon	Salmon-Salmon	1	NOISeqBIO	0	5.4	#N/A	#N/A	20.5	#N/A	#N/A	0.362978	#N/A	#N/A	0.21535	#N/A	#N/A
500000	1	15 samples	0	Salmon	Salmon	Salmon-Salmon	1	SAMseq	0	26	#N/A	#N/A	4.1	#N/A	#N/A	0.305196	#N/A	#N/A	0.316228	#N/A	#N/A
500000	1	15 samples	0	STAR	RSEM	STAR-RSEM	1	Ballgown	1	2.2	#N/A	#N/A	24	#N/A	#N/A	0.384148	#N/A	#N/A	0.20202	#N/A	#N/A
500000	1	15 samples	0	STAR	RSEM	STAR-RSEM	1	DESeq2	0	27.3	#N/A	#N/A	1	#N/A	#N/A	0.302277	#N/A	#N/A	0.334621	#N/A	#N/A
500000	1	15 samples	0	STAR	RSEM	STAR-RSEM	1	edgeR	0	23.3	#N/A	#N/A	9.3	#N/A	#N/A	0.310234	#N/A	#N/A	0.283524	#N/A	#N/A
500000	1	15 samples	0	STAR	RSEM	STAR-RSEM	1	Limma voom	0	14.7	#N/A	#N/A	14	#N/A	#N/A	0.322706	#N/A	#N/A	0.272914	#N/A	#N/A
500000	1	15 samples	0	STAR	RSEM	STAR-RSEM	1	NOISeqBIO	0	9	#N/A	#N/A	17	#N/A	#N/A	0.3471	#N/A	#N/A	0.244695	#N/A	#N/A
500000	1	15 samples	0	STAR	STAR	STAR-STAR	1	Ballgown	1	1	#N/A	#N/A	27.6	#N/A	#N/A	0.395727	#N/A	#N/A	0.183701	#N/A	#N/A
500000	1	15 samples	0	STAR	STAR	STAR-STAR	1	DESeq2	0	23.2	#N/A	#N/A	3.3	#N/A	#N/A	0.310478	#N/A	#N/A	0.321247	#N/A	#N/A
500000	1	15 samples	0	STAR	STAR	STAR-STAR	1	edgeR	0	19.8	#N/A	#N/A	11.9	#N/A	#N/A	0.314134	#N/A	#N/A	0.277753	#N/A	#N/A
500000	1	15 samples	0	STAR	STAR	STAR-STAR	1	Limma voom	0	10.9	#N/A	#N/A	15.1	#N/A	#N/A	0.333703	#N/A	#N/A	0.269028	#N/A	#N/A
500000	1	15 samples	0	STAR	STAR	STAR-STAR	1	NOISeqBIO	0	7.8	#N/A	#N/A	18.1	#N/A	#N/A	0.353868	#N/A	#N/A	0.240213	#N/A	#N/A
500000	1	3 samples	1	HISAT2	Stringtie	HISAT2-Stringtie	1	Ballgown	1	16.5	16.5	16.5	24.45	24.45	24.45	0.357641	0.357641	0.357641	0.00353656	0.00353656	0.00353656
500000	1	3 samples	1	HISAT2	Stringtie	HISAT2-Stringtie	1	DESeq2	0	7.1	7.1	#N/A	17.6	17.6	#N/A	0.498026	0.498026	#N/A	0.0485024	0.0485024	#N/A
500000	1	3 samples	1	HISAT2	Stringtie	HISAT2-Stringtie	1	edgeR	0	7	7	#N/A	16.8	16.8	#N/A	0.519058	0.519058	#N/A	0.0523059	0.0523059	#N/A
500000	1	3 samples	1	HISAT2	Stringtie	HISAT2-Stringtie	1	Limma voom	0	13.9	13.9	#N/A	13.3	13.3	#N/A	0.414062	0.414062	#N/A	0.0683878	0.0683878	#N/A
500000	1	3 samples	1	HISAT2	Stringtie	HISAT2-Stringtie	1	NOISeqBIO	0	23.9	23.9	#N/A	2.1	2.1	#N/A	0.239474	0.239474	#N/A	0.445467	0.445467	#N/A
500000	1	3 samples	1	HISAT2	Stringtie	HISAT2-Stringtie	1	SAMseq	0	18.3333	18.3333	#N/A	7.66667	7.66667	#N/A	0.327715	0.327715	#N/A	0.101914	0.101914	#N/A
500000	1	3 samples	1	Kallisto	Kallisto	Kallisto-Kallisto	1	Ballgown	1	23.6	23.6	23.6	25.25	25.25	25.25	0.215902	0.215902	0.215902	0.00496165	0.00496165	0.00496165
500000	1	3 samples	1	Kallisto	Kallisto	Kallisto-Kallisto	1	DESeq2	0	8	8	#N/A	14.8	14.8	#N/A	0.509577	0.509577	#N/A	0.0634103	0.0634103	#N/A
500000	1	3 samples	1	Kallisto	Kallisto	Kallisto-Kallisto	1	edgeR	0	4.8	4.8	#N/A	19.3	19.3	#N/A	0.543739	0.543739	#N/A	0.0433502	0.0433502	#N/A
500000	1	3 samples	1	Kallisto	Kallisto	Kallisto-Kallisto	1	Limma voom	0	13.8	13.8	#N/A	8.1	8.1	#N/A	0.430999	0.430999	#N/A	0.0878966	0.0878966	#N/A
500000	1	3 samples	1	Kallisto	Kallisto	Kallisto-Kallisto	1	NOISeqBIO	0	23	23	#N/A	3.6	3.6	#N/A	0.247598	0.247598	#N/A	0.390439	0.390439	#N/A
500000	1	3 samples	1	Kallisto	Kallisto	Kallisto-Kallisto	1	SAMseq	0	17	17	#N/A	17.75	17.75	#N/A	0.353175	0.353175	#N/A	0.0586664	0.0586664	#N/A
500000	1	3 samples	1	Salmon	Salmon	Salmon-Salmon	1	Ballgown	1	23	23	23	25.85	25.85	25.85	0.232437	0.232437	0.232437	0.00234362	0.00234362	0.00234362
500000	1	3 samples	1	Salmon	Salmon	Salmon-Salmon	1	DESeq2	0	7.7	7.7	#N/A	13.3	13.3	#N/A	0.492918	0.492918	#N/A	0.0644837	0.0644837	#N/A
500000	1	3 samples	1	Salmon	Salmon	Salmon-Salmon	1	edgeR	0	3.4	3.4	#N/A	19.4	19.4	#N/A	0.557873	0.557873	#N/A	0.0446268	0.0446268	#N/A
500000	1	3 samples	1	Salmon	Salmon	Salmon-Salmon	1	Limma voom	0	13.1	13.1	#N/A	7.7	7.7	#N/A	0.432542	0.432542	#N/A	0.0880993	0.0880993	#N/A
500000	1	3 samples	1	Salmon	Salmon	Salmon-Salmon	1	NOISeqBIO	0	23.1	23.1	#N/A	4	4	#N/A	0.251187	0.251187	#N/A	0.388062	0.388062	#N/A
500000	1	3 samples	1	Salmon	Salmon	Salmon-Salmon	1	SAMseq	0	17.7778	17.7778	#N/A	10.6667	10.6667	#N/A	0.337345	0.337345	#N/A	0.0818273	0.0818273	#N/A
500000	1	3 samples	1	STAR	RSEM	STAR-RSEM	1	Ballgown	1	23.1	23.1	23.1	26.3	26.3	26.3	0.243664	0.243664	0.243664	0.00149217	0.00149217	0.00149217
500000	1	3 samples	1	STAR	RSEM	STAR-RSEM	1	DESeq2	0	9.1	9.1	#N/A	12.3	12.3	#N/A	0.467951	0.467951	#N/A	0.069853	0.069853	#N/A
500000	1	3 samples	1	STAR	RSEM	STAR-RSEM	1	edgeR	0	3	3	#N/A	21.1	21.1	#N/A	0.554635	0.554635	#N/A	0.039731	0.039731	#N/A
500000	1	3 samples	1	STAR	RSEM	STAR-RSEM	1	Limma voom	0	12.3	12.3	#N/A	9.3	9.3	#N/A	0.438122	0.438122	#N/A	0.0831111	0.0831111	#N/A
500000	1	3 samples	1	STAR	RSEM	STAR-RSEM	1	NOISeqBIO	0	23.9	23.9	#N/A	2	2	#N/A	0.237589	0.237589	#N/A	0.463975	0.463975	#N/A
500000	1	3 samples	1	STAR	STAR	STAR-STAR	1	Ballgown	1	23.1	23.1	23.1	26.55	26.55	26.55	0.242638	0.242638	0.242638	0.00162737	0.00162737	0.00162737
500000	1	3 samples	1	STAR	STAR	STAR-STAR	1	DESeq2	0	6.7	6.7	#N/A	14.5	14.5	#N/A	0.497398	0.497398	#N/A	0.0618986	0.0618986	#N/A
500000	1	3 samples	1	STAR	STAR	STAR-STAR	1	edgeR	0	3	3	#N/A	21.3	21.3	#N/A	0.554878	0.554878	#N/A	0.0384337	0.0384337	#N/A
500000	1	3 samples	1	STAR	STAR	STAR-STAR	1	Limma voom	0	10.2	10.2	#N/A	12.5	12.5	#N/A	0.46267	0.46267	#N/A	0.0716498	0.0716498	#N/A
500000	1	3 samples	1	STAR	STAR	STAR-STAR	1	NOISeqBIO	0	23	23	#N/A	3.3	3.3	#N/A	0.243613	0.243613	#N/A	0.422575	0.422575	#N/A
500000	1	4 samples	0	HISAT2	Stringtie	HISAT2-Stringtie	1	Ballgown	1	11.9	#N/A	#N/A	24.1	#N/A	#N/A	0.45921	#N/A	#N/A	0.00826289	#N/A	#N/A
500000	1	4 samples	0	HISAT2	Stringtie	HISAT2-Stringtie	1	DESeq2	0	9.2	#N/A	#N/A	17.8	#N/A	#N/A	0.493474	#N/A	#N/A	0.0699127	#N/A	#N/A
500000	1	4 samples	0	HISAT2	Stringtie	HISAT2-Stringtie	1	edgeR	0	8.3	#N/A	#N/A	18.4	#N/A	#N/A	0.485867	#N/A	#N/A	0.0689044	#N/A	#N/A
500000	1	4 samples	0	HISAT2	Stringtie	HISAT2-Stringtie	1	Limma voom	0	12	#N/A	#N/A	18.1	#N/A	#N/A	0.468669	#N/A	#N/A	0.0686396	#N/A	#N/A
500000	1	4 samples	0	HISAT2	Stringtie	HISAT2-Stringtie	1	NOISeqBIO	0	25.4	#N/A	#N/A	3	#N/A	#N/A	0.24753	#N/A	#N/A	0.422321	#N/A	#N/A
500000	1	4 samples	0	HISAT2	Stringtie	HISAT2-Stringtie	1	SAMseq	0	20.7	#N/A	#N/A	15.7	#N/A	#N/A	0.367655	#N/A	#N/A	0.0756058	#N/A	#N/A
500000	1	4 samples	0	Kallisto	Kallisto	Kallisto-Kallisto	1	Ballgown	1	11.45	#N/A	#N/A	27.2	#N/A	#N/A	0.431316	#N/A	#N/A	0.00182408	#N/A	#N/A
500000	1	4 samples	0	Kallisto	Kallisto	Kallisto-Kallisto	1	DESeq2	0	16.4	#N/A	#N/A	10.3	#N/A	#N/A	0.443845	#N/A	#N/A	0.0977234	#N/A	#N/A
500000	1	4 samples	0	Kallisto	Kallisto	Kallisto-Kallisto	1	edgeR	0	7.7	#N/A	#N/A	18.1	#N/A	#N/A	0.516967	#N/A	#N/A	0.0732201	#N/A	#N/A
500000	1	4 samples	0	Kallisto	Kallisto	Kallisto-Kallisto	1	Limma voom	0	14.5	#N/A	#N/A	10.5	#N/A	#N/A	0.45635	#N/A	#N/A	0.0972366	#N/A	#N/A
500000	1	4 samples	0	Kallisto	Kallisto	Kallisto-Kallisto	1	NOISeqBIO	0	23.8	#N/A	#N/A	4.3	#N/A	#N/A	0.26545	#N/A	#N/A	0.36706	#N/A	#N/A
500000	1	4 samples	0	Kallisto	Kallisto	Kallisto-Kallisto	1	SAMseq	0	10.375	#N/A	#N/A	19.125	#N/A	#N/A	0.475414	#N/A	#N/A	0.0537658	#N/A	#N/A
500000	1	4 samples	0	Salmon	Salmon	Salmon-Salmon	1	Ballgown	1	16.1	#N/A	#N/A	25.65	#N/A	#N/A	0.42345	#N/A	#N/A	0.00271934	#N/A	#N/A
500000	1	4 samples	0	Salmon	Salmon	Salmon-Salmon	1	DESeq2	0	15.4	#N/A	#N/A	8.9	#N/A	#N/A	0.44308	#N/A	#N/A	0.102346	#N/A	#N/A
500000	1	4 samples	0	Salmon	Salmon	Salmon-Salmon	1	edgeR	0	6	#N/A	#N/A	17.9	#N/A	#N/A	0.519902	#N/A	#N/A	0.0732091	#N/A	#N/A
500000	1	4 samples	0	Salmon	Salmon	Salmon-Salmon	1	Limma voom	0	14.6	#N/A	#N/A	10.1	#N/A	#N/A	0.456728	#N/A	#N/A	0.0979041	#N/A	#N/A
500000	1	4 samples	0	Salmon	Salmon	Salmon-Salmon	1	NOISeqBIO	0	24.5	#N/A	#N/A	3.6	#N/A	#N/A	0.255501	#N/A	#N/A	0.404445	#N/A	#N/A
500000	1	4 samples	0	Salmon	Salmon	Salmon-Salmon	1	SAMseq	0	14.3	#N/A	#N/A	18.4	#N/A	#N/A	0.42691	#N/A	#N/A	0.0567175	#N/A	#N/A
500000	1	4 samples	0	STAR	RSEM	STAR-RSEM	1	Ballgown	1	9.85	#N/A	#N/A	26.1	#N/A	#N/A	0.500313	#N/A	#N/A	0.00248308	#N/A	#N/A
500000	1	4 samples	0	STAR	RSEM	STAR-RSEM	1	DESeq2	0	15.5	#N/A	#N/A	10.5	#N/A	#N/A	0.45206	#N/A	#N/A	0.0966083	#N/A	#N/A
500000	1	4 samples	0	STAR	RSEM	STAR-RSEM	1	edgeR	0	7.9	#N/A	#N/A	17.1	#N/A	#N/A	0.511859	#N/A	#N/A	0.075831	#N/A	#N/A
500000	1	4 samples	0	STAR	RSEM	STAR-RSEM	1	Limma voom	0	16.3	#N/A	#N/A	8.9	#N/A	#N/A	0.448819	#N/A	#N/A	0.0999295	#N/A	#N/A
500000	1	4 samples	0	STAR	RSEM	STAR-RSEM	1	NOISeqBIO	0	25.5	#N/A	#N/A	2.2	#N/A	#N/A	0.24453	#N/A	#N/A	0.466964	#N/A	#N/A
500000	1	4 samples	0	STAR	STAR	STAR-STAR	1	Ballgown	1	9.7	#N/A	#N/A	27.05	#N/A	#N/A	0.465099	#N/A	#N/A	0.00199961	#N/A	#N/A
500000	1	4 samples	0	STAR	STAR	STAR-STAR	1	DESeq2	0	10.7	#N/A	#N/A	10.8	#N/A	#N/A	0.470575	#N/A	#N/A	0.0952069	#N/A	#N/A
500000	1	4 samples	0	STAR	STAR	STAR-STAR	1	edgeR	0	5.9	#N/A	#N/A	18.8	#N/A	#N/A	0.521208	#N/A	#N/A	0.0734869	#N/A	#N/A
500000	1	4 samples	0	STAR	STAR	STAR-STAR	1	Limma voom	0	13.4	#N/A	#N/A	10.8	#N/A	#N/A	0.462919	#N/A	#N/A	0.0946176	#N/A	#N/A
500000	1	4 samples	0	STAR	STAR	STAR-STAR	1	NOISeqBIO	0	26.2	#N/A	#N/A	1.9	#N/A	#N/A	0.24177	#N/A	#N/A	0.466007	#N/A	#N/A
500000	1	5 samples	0	HISAT2	Stringtie	HISAT2-Stringtie	1	Ballgown	1	8.6	#N/A	#N/A	24.1	#N/A	#N/A	0.482837	#N/A	#N/A	0.0297628	#N/A	#N/A
500000	1	5 samples	0	HISAT2	Stringtie	HISAT2-Stringtie	1	DESeq2	0	15.3	#N/A	#N/A	11.9	#N/A	#N/A	0.431595	#N/A	#N/A	0.110862	#N/A	#N/A
500000	1	5 samples	0	HISAT2	Stringtie	HISAT2-Stringtie	1	edgeR	0	12.8	#N/A	#N/A	16.3	#N/A	#N/A	0.441372	#N/A	#N/A	0.0922832	#N/A	#N/A
500000	1	5 samples	0	HISAT2	Stringtie	HISAT2-Stringtie	1	Limma voom	0	15.5	#N/A	#N/A	16.5	#N/A	#N/A	0.429635	#N/A	#N/A	0.0949404	#N/A	#N/A
500000	1	5 samples	0	HISAT2	Stringtie	HISAT2-Stringtie	1	NOISeqBIO	0	11	#N/A	#N/A	18.1	#N/A	#N/A	0.461563	#N/A	#N/A	0.0841791	#N/A	#N/A
500000	1	5 samples	0	HISAT2	Stringtie	HISAT2-Stringtie	1	SAMseq	0	23.6	#N/A	#N/A	13.6	#N/A	#N/A	0.353671	#N/A	#N/A	0.107177	#N/A	#N/A
500000	1	5 samples	0	Kallisto	Kallisto	Kallisto-Kallisto	1	Ballgown	1	13.6	#N/A	#N/A	26.65	#N/A	#N/A	0.455085	#N/A	#N/A	0.010561	#N/A	#N/A
500000	1	5 samples	0	Kallisto	Kallisto	Kallisto-Kallisto	1	DESeq2	0	19.5	#N/A	#N/A	4.1	#N/A	#N/A	0.407875	#N/A	#N/A	0.141969	#N/A	#N/A
500000	1	5 samples	0	Kallisto	Kallisto	Kallisto-Kallisto	1	edgeR	0	13.2	#N/A	#N/A	11.7	#N/A	#N/A	0.44117	#N/A	#N/A	0.113228	#N/A	#N/A
500000	1	5 samples	0	Kallisto	Kallisto	Kallisto-Kallisto	1	Limma voom	0	20.6	#N/A	#N/A	5.3	#N/A	#N/A	0.412821	#N/A	#N/A	0.134267	#N/A	#N/A
500000	1	5 samples	0	Kallisto	Kallisto	Kallisto-Kallisto	1	NOISeqBIO	0	5.8	#N/A	#N/A	21.4	#N/A	#N/A	0.497397	#N/A	#N/A	0.0630702	#N/A	#N/A
500000	1	5 samples	0	Kallisto	Kallisto	Kallisto-Kallisto	1	SAMseq	0	19.8	#N/A	#N/A	16.5	#N/A	#N/A	0.374873	#N/A	#N/A	0.0784298	#N/A	#N/A
500000	1	5 samples	0	Salmon	Salmon	Salmon-Salmon	1	Ballgown	1	10.7	#N/A	#N/A	27.05	#N/A	#N/A	0.487389	#N/A	#N/A	0.00909176	#N/A	#N/A
500000	1	5 samples	0	Salmon	Salmon	Salmon-Salmon	1	DESeq2	0	18.4	#N/A	#N/A	4	#N/A	#N/A	0.412578	#N/A	#N/A	0.142804	#N/A	#N/A
500000	1	5 samples	0	Salmon	Salmon	Salmon-Salmon	1	edgeR	0	13.7	#N/A	#N/A	11.8	#N/A	#N/A	0.438523	#N/A	#N/A	0.113807	#N/A	#N/A
500000	1	5 samples	0	Salmon	Salmon	Salmon-Salmon	1	Limma voom	0	19.6	#N/A	#N/A	6	#N/A	#N/A	0.416624	#N/A	#N/A	0.133179	#N/A	#N/A
500000	1	5 samples	0	Salmon	Salmon	Salmon-Salmon	1	NOISeqBIO	0	6.7	#N/A	#N/A	21.4	#N/A	#N/A	0.496016	#N/A	#N/A	0.0634895	#N/A	#N/A
500000	1	5 samples	0	Salmon	Salmon	Salmon-Salmon	1	SAMseq	0	19.6	#N/A	#N/A	16.1	#N/A	#N/A	0.382567	#N/A	#N/A	0.082724	#N/A	#N/A
500000	1	5 samples	0	STAR	RSEM	STAR-RSEM	1	Ballgown	1	7.3	#N/A	#N/A	26.4	#N/A	#N/A	0.550899	#N/A	#N/A	0.0107356	#N/A	#N/A
500000	1	5 samples	0	STAR	RSEM	STAR-RSEM	1	DESeq2	0	20.1	#N/A	#N/A	3.6	#N/A	#N/A	0.413749	#N/A	#N/A	0.141263	#N/A	#N/A
500000	1	5 samples	0	STAR	RSEM	STAR-RSEM	1	edgeR	0	16.3	#N/A	#N/A	11.7	#N/A	#N/A	0.429387	#N/A	#N/A	0.114657	#N/A	#N/A
500000	1	5 samples	0	STAR	RSEM	STAR-RSEM	1	Limma voom	0	21.7	#N/A	#N/A	4.9	#N/A	#N/A	0.40854	#N/A	#N/A	0.13929	#N/A	#N/A
500000	1	5 samples	0	STAR	RSEM	STAR-RSEM	1	NOISeqBIO	0	9.2	#N/A	#N/A	19.4	#N/A	#N/A	0.473399	#N/A	#N/A	0.0790451	#N/A	#N/A
500000	1	5 samples	0	STAR	STAR	STAR-STAR	1	Ballgown	1	12.6	#N/A	#N/A	27.1	#N/A	#N/A	0.395523	#N/A	#N/A	0.0100608	#N/A	#N/A
500000	1	5 samples	0	STAR	STAR	STAR-STAR	1	DESeq2	0	18	#N/A	#N/A	4.8	#N/A	#N/A	0.423366	#N/A	#N/A	0.136627	#N/A	#N/A
500000	1	5 samples	0	STAR	STAR	STAR-STAR	1	edgeR	0	11.1	#N/A	#N/A	11.8	#N/A	#N/A	0.449073	#N/A	#N/A	0.114194	#N/A	#N/A
500000	1	5 samples	0	STAR	STAR	STAR-STAR	1	Limma voom	0	18	#N/A	#N/A	6.4	#N/A	#N/A	0.421767	#N/A	#N/A	0.135752	#N/A	#N/A
500000	1	5 samples	0	STAR	STAR	STAR-STAR	1	NOISeqBIO	0	5.4	#N/A	#N/A	19.1	#N/A	#N/A	0.493347	#N/A	#N/A	0.0822989	#N/A	#N/A
500000	1	6 samples	0	HISAT2	Stringtie	HISAT2-Stringtie	1	Ballgown	1	6.4	#N/A	#N/A	25.3	#N/A	#N/A	0.50321	#N/A	#N/A	0.0399447	#N/A	#N/A
500000	1	6 samples	0	HISAT2	Stringtie	HISAT2-Stringtie	1	DESeq2	0	17.6	#N/A	#N/A	11.2	#N/A	#N/A	0.410874	#N/A	#N/A	0.128825	#N/A	#N/A
500000	1	6 samples	0	HISAT2	Stringtie	HISAT2-Stringtie	1	edgeR	0	12.6	#N/A	#N/A	19.8	#N/A	#N/A	0.424986	#N/A	#N/A	0.105214	#N/A	#N/A
500000	1	6 samples	0	HISAT2	Stringtie	HISAT2-Stringtie	1	Limma voom	0	14.8	#N/A	#N/A	21.1	#N/A	#N/A	0.420366	#N/A	#N/A	0.0976489	#N/A	#N/A
500000	1	6 samples	0	HISAT2	Stringtie	HISAT2-Stringtie	1	NOISeqBIO	0	15.4	#N/A	#N/A	16.1	#N/A	#N/A	0.419749	#N/A	#N/A	0.116195	#N/A	#N/A
500000	1	6 samples	0	HISAT2	Stringtie	HISAT2-Stringtie	1	SAMseq	0	25.2	#N/A	#N/A	12.6	#N/A	#N/A	0.362476	#N/A	#N/A	0.128749	#N/A	#N/A
500000	1	6 samples	0	Kallisto	Kallisto	Kallisto-Kallisto	1	Ballgown	1	3.3	#N/A	#N/A	26	#N/A	#N/A	0.551345	#N/A	#N/A	0.0360536	#N/A	#N/A
500000	1	6 samples	0	Kallisto	Kallisto	Kallisto-Kallisto	1	DESeq2	0	24.8	#N/A	#N/A	2.8	#N/A	#N/A	0.376935	#N/A	#N/A	0.165812	#N/A	#N/A
500000	1	6 samples	0	Kallisto	Kallisto	Kallisto-Kallisto	1	edgeR	0	17.8	#N/A	#N/A	11.5	#N/A	#N/A	0.412394	#N/A	#N/A	0.132381	#N/A	#N/A
500000	1	6 samples	0	Kallisto	Kallisto	Kallisto-Kallisto	1	Limma voom	0	19.5	#N/A	#N/A	6.9	#N/A	#N/A	0.407857	#N/A	#N/A	0.139662	#N/A	#N/A
500000	1	6 samples	0	Kallisto	Kallisto	Kallisto-Kallisto	1	NOISeqBIO	0	8.9	#N/A	#N/A	19.7	#N/A	#N/A	0.449711	#N/A	#N/A	0.104239	#N/A	#N/A
500000	1	6 samples	0	Kallisto	Kallisto	Kallisto-Kallisto	1	SAMseq	0	22	#N/A	#N/A	19.1	#N/A	#N/A	0.379826	#N/A	#N/A	0.104003	#N/A	#N/A
500000	1	6 samples	0	Salmon	Salmon	Salmon-Salmon	1	Ballgown	1	3.1	#N/A	#N/A	25.7	#N/A	#N/A	0.548505	#N/A	#N/A	0.037775	#N/A	#N/A
500000	1	6 samples	0	Salmon	Salmon	Salmon-Salmon	1	DESeq2	0	23.6	#N/A	#N/A	2	#N/A	#N/A	0.381108	#N/A	#N/A	0.168329	#N/A	#N/A
500000	1	6 samples	0	Salmon	Salmon	Salmon-Salmon	1	edgeR	0	15.8	#N/A	#N/A	9.6	#N/A	#N/A	0.417275	#N/A	#N/A	0.134605	#N/A	#N/A
500000	1	6 samples	0	Salmon	Salmon	Salmon-Salmon	1	Limma voom	0	17.5	#N/A	#N/A	8.1	#N/A	#N/A	0.412541	#N/A	#N/A	0.13944	#N/A	#N/A
500000	1	6 samples	0	Salmon	Salmon	Salmon-Salmon	1	NOISeqBIO	0	8.6	#N/A	#N/A	17.8	#N/A	#N/A	0.449794	#N/A	#N/A	0.109163	#N/A	#N/A
500000	1	6 samples	0	Salmon	Salmon	Salmon-Salmon	1	SAMseq	0	22.8	#N/A	#N/A	18.2	#N/A	#N/A	0.378007	#N/A	#N/A	0.106698	#N/A	#N/A
500000	1	6 samples	0	STAR	RSEM	STAR-RSEM	1	Ballgown	1	3	#N/A	#N/A	26.1	#N/A	#N/A	0.577466	#N/A	#N/A	0.0329323	#N/A	#N/A
500000	1	6 samples	0	STAR	RSEM	STAR-RSEM	1	DESeq2	0	21.5	#N/A	#N/A	4	#N/A	#N/A	0.391917	#N/A	#N/A	0.157035	#N/A	#N/A
500000	1	6 samples	0	STAR	RSEM	STAR-RSEM	1	edgeR	0	18	#N/A	#N/A	11.3	#N/A	#N/A	0.4111	#N/A	#N/A	0.132204	#N/A	#N/A
500000	1	6 samples	0	STAR	RSEM	STAR-RSEM	1	Limma voom	0	19.1	#N/A	#N/A	8.5	#N/A	#N/A	0.407366	#N/A	#N/A	0.137908	#N/A	#N/A
500000	1	6 samples	0	STAR	RSEM	STAR-RSEM	1	NOISeqBIO	0	14.6	#N/A	#N/A	13.9	#N/A	#N/A	0.422267	#N/A	#N/A	0.121504	#N/A	#N/A
500000	1	6 samples	0	STAR	RSEM	STAR-RSEM	1	SAMseq	0	7	#N/A	#N/A	24	#N/A	#N/A	0.401107	#N/A	#N/A	0.129896	#N/A	#N/A
500000	1	6 samples	0	STAR	STAR	STAR-STAR	1	Ballgown	1	1.3	#N/A	#N/A	27.9	#N/A	#N/A	0.62819	#N/A	#N/A	0.0282729	#N/A	#N/A
500000	1	6 samples	0	STAR	STAR	STAR-STAR	1	DESeq2	0	17.7	#N/A	#N/A	5.3	#N/A	#N/A	0.411265	#N/A	#N/A	0.153281	#N/A	#N/A
500000	1	6 samples	0	STAR	STAR	STAR-STAR	1	edgeR	0	13.1	#N/A	#N/A	12.5	#N/A	#N/A	0.426599	#N/A	#N/A	0.130691	#N/A	#N/A
500000	1	6 samples	0	STAR	STAR	STAR-STAR	1	Limma voom	0	13.5	#N/A	#N/A	10.8	#N/A	#N/A	0.42596	#N/A	#N/A	0.134015	#N/A	#N/A
500000	1	6 samples	0	STAR	STAR	STAR-STAR	1	NOISeqBIO	0	9.1	#N/A	#N/A	13.2	#N/A	#N/A	0.44374	#N/A	#N/A	0.121428	#N/A	#N/A
500000	1	6 samples	0	STAR	STAR	STAR-STAR	1	SAMseq	0	6	#N/A	#N/A	25	#N/A	#N/A	0.468734	#N/A	#N/A	0.0953676	#N/A	#N/A
500000	1	7 samples	0	HISAT2	Stringtie	HISAT2-Stringtie	1	Ballgown	1	6.8	#N/A	#N/A	24.7	#N/A	#N/A	0.480552	#N/A	#N/A	0.0609272	#N/A	#N/A
500000	1	7 samples	0	HISAT2	Stringtie	HISAT2-Stringtie	1	DESeq2	0	16.9	#N/A	#N/A	9.6	#N/A	#N/A	0.402554	#N/A	#N/A	0.144107	#N/A	#N/A
500000	1	7 samples	0	HISAT2	Stringtie	HISAT2-Stringtie	1	edgeR	0	12.7	#N/A	#N/A	19.9	#N/A	#N/A	0.417898	#N/A	#N/A	0.113774	#N/A	#N/A
500000	1	7 samples	0	HISAT2	Stringtie	HISAT2-Stringtie	1	Limma voom	0	15.9	#N/A	#N/A	21.5	#N/A	#N/A	0.408377	#N/A	#N/A	0.106303	#N/A	#N/A
500000	1	7 samples	0	HISAT2	Stringtie	HISAT2-Stringtie	1	NOISeqBIO	0	11.2	#N/A	#N/A	16.9	#N/A	#N/A	0.430666	#N/A	#N/A	0.124636	#N/A	#N/A
500000	1	7 samples	0	HISAT2	Stringtie	HISAT2-Stringtie	1	SAMseq	0	24.2	#N/A	#N/A	9.8	#N/A	#N/A	0.369934	#N/A	#N/A	0.145259	#N/A	#N/A
500000	1	7 samples	0	Kallisto	Kallisto	Kallisto-Kallisto	1	Ballgown	1	3.3	#N/A	#N/A	26.4	#N/A	#N/A	0.511348	#N/A	#N/A	0.0485578	#N/A	#N/A
500000	1	7 samples	0	Kallisto	Kallisto	Kallisto-Kallisto	1	DESeq2	0	24.9	#N/A	#N/A	3	#N/A	#N/A	0.373541	#N/A	#N/A	0.183868	#N/A	#N/A
500000	1	7 samples	0	Kallisto	Kallisto	Kallisto-Kallisto	1	edgeR	0	19.5	#N/A	#N/A	10.1	#N/A	#N/A	0.397075	#N/A	#N/A	0.144803	#N/A	#N/A
500000	1	7 samples	0	Kallisto	Kallisto	Kallisto-Kallisto	1	Limma voom	0	19.2	#N/A	#N/A	9.4	#N/A	#N/A	0.399708	#N/A	#N/A	0.146398	#N/A	#N/A
500000	1	7 samples	0	Kallisto	Kallisto	Kallisto-Kallisto	1	NOISeqBIO	0	6.9	#N/A	#N/A	21.4	#N/A	#N/A	0.451811	#N/A	#N/A	0.105931	#N/A	#N/A
500000	1	7 samples	0	Kallisto	Kallisto	Kallisto-Kallisto	1	SAMseq	0	17.5	#N/A	#N/A	19.2	#N/A	#N/A	0.3926	#N/A	#N/A	0.113076	#N/A	#N/A
500000	1	7 samples	0	Salmon	Salmon	Salmon-Salmon	1	Ballgown	1	2.9	#N/A	#N/A	26.7	#N/A	#N/A	0.522898	#N/A	#N/A	0.0496305	#N/A	#N/A
500000	1	7 samples	0	Salmon	Salmon	Salmon-Salmon	1	DESeq2	0	24.1	#N/A	#N/A	1.9	#N/A	#N/A	0.375453	#N/A	#N/A	0.186403	#N/A	#N/A
500000	1	7 samples	0	Salmon	Salmon	Salmon-Salmon	1	edgeR	0	18.5	#N/A	#N/A	8.9	#N/A	#N/A	0.400353	#N/A	#N/A	0.146889	#N/A	#N/A
500000	1	7 samples	0	Salmon	Salmon	Salmon-Salmon	1	Limma voom	0	17.9	#N/A	#N/A	9.9	#N/A	#N/A	0.40456	#N/A	#N/A	0.146164	#N/A	#N/A
500000	1	7 samples	0	Salmon	Salmon	Salmon-Salmon	1	NOISeqBIO	0	7.2	#N/A	#N/A	20.2	#N/A	#N/A	0.44981	#N/A	#N/A	0.110142	#N/A	#N/A
500000	1	7 samples	0	Salmon	Salmon	Salmon-Salmon	1	SAMseq	0	16.5	#N/A	#N/A	16.6	#N/A	#N/A	0.398923	#N/A	#N/A	0.12176	#N/A	#N/A
500000	1	7 samples	0	STAR	RSEM	STAR-RSEM	1	Ballgown	1	3.1	#N/A	#N/A	25.9	#N/A	#N/A	0.537992	#N/A	#N/A	0.0530192	#N/A	#N/A
500000	1	7 samples	0	STAR	RSEM	STAR-RSEM	1	DESeq2	0	22.9	#N/A	#N/A	4.7	#N/A	#N/A	0.389089	#N/A	#N/A	0.175224	#N/A	#N/A
500000	1	7 samples	0	STAR	RSEM	STAR-RSEM	1	edgeR	0	22.6	#N/A	#N/A	9.2	#N/A	#N/A	0.390402	#N/A	#N/A	0.147137	#N/A	#N/A
500000	1	7 samples	0	STAR	RSEM	STAR-RSEM	1	Limma voom	0	17.4	#N/A	#N/A	7.9	#N/A	#N/A	0.406935	#N/A	#N/A	0.151174	#N/A	#N/A
500000	1	7 samples	0	STAR	RSEM	STAR-RSEM	1	NOISeqBIO	0	11.5	#N/A	#N/A	16.6	#N/A	#N/A	0.428532	#N/A	#N/A	0.125755	#N/A	#N/A
500000	1	7 samples	0	STAR	RSEM	STAR-RSEM	1	SAMseq	0	29	#N/A	#N/A	16	#N/A	#N/A	0.293472	#N/A	#N/A	0.185728	#N/A	#N/A
500000	1	7 samples	0	STAR	STAR	STAR-STAR	1	Ballgown	1	2.6	#N/A	#N/A	26.8	#N/A	#N/A	0.560367	#N/A	#N/A	0.0465785	#N/A	#N/A
500000	1	7 samples	0	STAR	STAR	STAR-STAR	1	DESeq2	0	19.3	#N/A	#N/A	4.8	#N/A	#N/A	0.395059	#N/A	#N/A	0.172673	#N/A	#N/A
500000	1	7 samples	0	STAR	STAR	STAR-STAR	1	edgeR	0	17.4	#N/A	#N/A	9.3	#N/A	#N/A	0.405287	#N/A	#N/A	0.146563	#N/A	#N/A
500000	1	7 samples	0	STAR	STAR	STAR-STAR	1	Limma voom	0	14.7	#N/A	#N/A	10.2	#N/A	#N/A	0.416348	#N/A	#N/A	0.147888	#N/A	#N/A
500000	1	7 samples	0	STAR	STAR	STAR-STAR	1	NOISeqBIO	0	8.4	#N/A	#N/A	15.8	#N/A	#N/A	0.440834	#N/A	#N/A	0.1273	#N/A	#N/A
500000	1	8 samples	0	HISAT2	Stringtie	HISAT2-Stringtie	1	Ballgown	1	6	#N/A	#N/A	25.7	#N/A	#N/A	0.45932	#N/A	#N/A	0.0721833	#N/A	#N/A
500000	1	8 samples	0	HISAT2	Stringtie	HISAT2-Stringtie	1	DESeq2	0	18.1	#N/A	#N/A	8.1	#N/A	#N/A	0.387243	#N/A	#N/A	0.161462	#N/A	#N/A
500000	1	8 samples	0	HISAT2	Stringtie	HISAT2-Stringtie	1	edgeR	0	13.6	#N/A	#N/A	20.8	#N/A	#N/A	0.403976	#N/A	#N/A	0.120437	#N/A	#N/A
500000	1	8 samples	0	HISAT2	Stringtie	HISAT2-Stringtie	1	Limma voom	0	13.1	#N/A	#N/A	22.2	#N/A	#N/A	0.40791	#N/A	#N/A	0.108861	#N/A	#N/A
500000	1	8 samples	0	HISAT2	Stringtie	HISAT2-Stringtie	1	NOISeqBIO	0	9.6	#N/A	#N/A	18.2	#N/A	#N/A	0.424058	#N/A	#N/A	0.130084	#N/A	#N/A
500000	1	8 samples	0	HISAT2	Stringtie	HISAT2-Stringtie	1	SAMseq	0	25.7	#N/A	#N/A	7.3	#N/A	#N/A	0.356222	#N/A	#N/A	0.164702	#N/A	#N/A
500000	1	8 samples	0	Kallisto	Kallisto	Kallisto-Kallisto	1	Ballgown	1	3.7	#N/A	#N/A	25.7	#N/A	#N/A	0.482926	#N/A	#N/A	0.0713296	#N/A	#N/A
500000	1	8 samples	0	Kallisto	Kallisto	Kallisto-Kallisto	1	DESeq2	0	25.4	#N/A	#N/A	2.4	#N/A	#N/A	0.361735	#N/A	#N/A	0.199505	#N/A	#N/A
500000	1	8 samples	0	Kallisto	Kallisto	Kallisto-Kallisto	1	edgeR	0	18.8	#N/A	#N/A	9.7	#N/A	#N/A	0.385739	#N/A	#N/A	0.158915	#N/A	#N/A
500000	1	8 samples	0	Kallisto	Kallisto	Kallisto-Kallisto	1	Limma voom	0	15.5	#N/A	#N/A	12.3	#N/A	#N/A	0.397475	#N/A	#N/A	0.153775	#N/A	#N/A
500000	1	8 samples	0	Kallisto	Kallisto	Kallisto-Kallisto	1	NOISeqBIO	0	6.2	#N/A	#N/A	22	#N/A	#N/A	0.446804	#N/A	#N/A	0.116177	#N/A	#N/A
500000	1	8 samples	0	Kallisto	Kallisto	Kallisto-Kallisto	1	SAMseq	0	24	#N/A	#N/A	15	#N/A	#N/A	0.35618	#N/A	#N/A	0.13963	#N/A	#N/A
500000	1	8 samples	0	Salmon	Salmon	Salmon-Salmon	1	Ballgown	1	3.7	#N/A	#N/A	25.4	#N/A	#N/A	0.488106	#N/A	#N/A	0.0722746	#N/A	#N/A
500000	1	8 samples	0	Salmon	Salmon	Salmon-Salmon	1	DESeq2	0	24.4	#N/A	#N/A	1.3	#N/A	#N/A	0.365394	#N/A	#N/A	0.20226	#N/A	#N/A
500000	1	8 samples	0	Salmon	Salmon	Salmon-Salmon	1	edgeR	0	19.9	#N/A	#N/A	8.7	#N/A	#N/A	0.382361	#N/A	#N/A	0.160878	#N/A	#N/A
500000	1	8 samples	0	Salmon	Salmon	Salmon-Salmon	1	Limma voom	0	15.7	#N/A	#N/A	12.3	#N/A	#N/A	0.397201	#N/A	#N/A	0.15459	#N/A	#N/A
500000	1	8 samples	0	Salmon	Salmon	Salmon-Salmon	1	NOISeqBIO	0	7.4	#N/A	#N/A	20.8	#N/A	#N/A	0.445416	#N/A	#N/A	0.119961	#N/A	#N/A
500000	1	8 samples	0	Salmon	Salmon	Salmon-Salmon	1	SAMseq	0	23.1	#N/A	#N/A	12.1	#N/A	#N/A	0.362172	#N/A	#N/A	0.150479	#N/A	#N/A
500000	1	8 samples	0	STAR	RSEM	STAR-RSEM	1	Ballgown	1	2.5	#N/A	#N/A	25.7	#N/A	#N/A	0.514715	#N/A	#N/A	0.068314	#N/A	#N/A
500000	1	8 samples	0	STAR	RSEM	STAR-RSEM	1	DESeq2	0	25.1	#N/A	#N/A	2.5	#N/A	#N/A	0.364874	#N/A	#N/A	0.199271	#N/A	#N/A
500000	1	8 samples	0	STAR	RSEM	STAR-RSEM	1	edgeR	0	20.5	#N/A	#N/A	7.6	#N/A	#N/A	0.381471	#N/A	#N/A	0.162409	#N/A	#N/A
500000	1	8 samples	0	STAR	RSEM	STAR-RSEM	1	Limma voom	0	14.6	#N/A	#N/A	11.3	#N/A	#N/A	0.405938	#N/A	#N/A	0.154762	#N/A	#N/A
500000	1	8 samples	0	STAR	RSEM	STAR-RSEM	1	NOISeqBIO	0	10.5	#N/A	#N/A	17.1	#N/A	#N/A	0.422266	#N/A	#N/A	0.134286	#N/A	#N/A
500000	1	8 samples	0	STAR	STAR	STAR-STAR	1	Ballgown	1	1.3	#N/A	#N/A	27.5	#N/A	#N/A	0.539818	#N/A	#N/A	0.0598695	#N/A	#N/A
500000	1	8 samples	0	STAR	STAR	STAR-STAR	1	DESeq2	0	19.4	#N/A	#N/A	6.2	#N/A	#N/A	0.387152	#N/A	#N/A	0.181105	#N/A	#N/A
500000	1	8 samples	0	STAR	STAR	STAR-STAR	1	edgeR	0	18.2	#N/A	#N/A	8.3	#N/A	#N/A	0.387717	#N/A	#N/A	0.160934	#N/A	#N/A
500000	1	8 samples	0	STAR	STAR	STAR-STAR	1	Limma voom	0	13	#N/A	#N/A	12.6	#N/A	#N/A	0.41144	#N/A	#N/A	0.151629	#N/A	#N/A
500000	1	8 samples	0	STAR	STAR	STAR-STAR	1	NOISeqBIO	0	7	#N/A	#N/A	17.2	#N/A	#N/A	0.436853	#N/A	#N/A	0.135035	#N/A	#N/A
500000	1	9 samples	0	HISAT2	Stringtie	HISAT2-Stringtie	1	Ballgown	1	8.2	#N/A	#N/A	25.1	#N/A	#N/A	0.410196	#N/A	#N/A	0.0972248	#N/A	#N/A
500000	1	9 samples	0	HISAT2	Stringtie	HISAT2-Stringtie	1	DESeq2	0	14.4	#N/A	#N/A	8.9	#N/A	#N/A	0.372564	#N/A	#N/A	0.184507	#N/A	#N/A
500000	1	9 samples	0	HISAT2	Stringtie	HISAT2-Stringtie	1	edgeR	0	14.9	#N/A	#N/A	20.7	#N/A	#N/A	0.372525	#N/A	#N/A	0.14363	#N/A	#N/A
500000	1	9 samples	0	HISAT2	Stringtie	HISAT2-Stringtie	1	Limma voom	0	13.2	#N/A	#N/A	22.2	#N/A	#N/A	0.379657	#N/A	#N/A	0.134349	#N/A	#N/A
500000	1	9 samples	0	HISAT2	Stringtie	HISAT2-Stringtie	1	NOISeqBIO	0	10.6	#N/A	#N/A	18	#N/A	#N/A	0.393855	#N/A	#N/A	0.159543	#N/A	#N/A
500000	1	9 samples	0	HISAT2	Stringtie	HISAT2-Stringtie	1	SAMseq	0	25.1	#N/A	#N/A	6.2	#N/A	#N/A	0.346934	#N/A	#N/A	0.194683	#N/A	#N/A
500000	1	9 samples	0	Kallisto	Kallisto	Kallisto-Kallisto	1	Ballgown	1	4	#N/A	#N/A	26.2	#N/A	#N/A	0.454583	#N/A	#N/A	0.0947017	#N/A	#N/A
500000	1	9 samples	0	Kallisto	Kallisto	Kallisto-Kallisto	1	DESeq2	0	23.7	#N/A	#N/A	3.3	#N/A	#N/A	0.345666	#N/A	#N/A	0.223191	#N/A	#N/A
500000	1	9 samples	0	Kallisto	Kallisto	Kallisto-Kallisto	1	edgeR	0	19.5	#N/A	#N/A	11.5	#N/A	#N/A	0.357414	#N/A	#N/A	0.185719	#N/A	#N/A
500000	1	9 samples	0	Kallisto	Kallisto	Kallisto-Kallisto	1	Limma voom	0	16.8	#N/A	#N/A	12.3	#N/A	#N/A	0.366781	#N/A	#N/A	0.181096	#N/A	#N/A
500000	1	9 samples	0	Kallisto	Kallisto	Kallisto-Kallisto	1	NOISeqBIO	0	5	#N/A	#N/A	22.3	#N/A	#N/A	0.419093	#N/A	#N/A	0.136869	#N/A	#N/A
500000	1	9 samples	0	Kallisto	Kallisto	Kallisto-Kallisto	1	SAMseq	0	23.2	#N/A	#N/A	13.5	#N/A	#N/A	0.351352	#N/A	#N/A	0.177887	#N/A	#N/A
500000	1	9 samples	0	Salmon	Salmon	Salmon-Salmon	1	Ballgown	1	2.4	#N/A	#N/A	26.4	#N/A	#N/A	0.467473	#N/A	#N/A	0.0955606	#N/A	#N/A
500000	1	9 samples	0	Salmon	Salmon	Salmon-Salmon	1	DESeq2	0	25.7	#N/A	#N/A	2.2	#N/A	#N/A	0.343428	#N/A	#N/A	0.225209	#N/A	#N/A
500000	1	9 samples	0	Salmon	Salmon	Salmon-Salmon	1	edgeR	0	19.2	#N/A	#N/A	10.2	#N/A	#N/A	0.357239	#N/A	#N/A	0.187762	#N/A	#N/A
500000	1	9 samples	0	Salmon	Salmon	Salmon-Salmon	1	Limma voom	0	16.2	#N/A	#N/A	12	#N/A	#N/A	0.368945	#N/A	#N/A	0.181563	#N/A	#N/A
500000	1	9 samples	0	Salmon	Salmon	Salmon-Salmon	1	NOISeqBIO	0	5.2	#N/A	#N/A	20.6	#N/A	#N/A	0.417382	#N/A	#N/A	0.144179	#N/A	#N/A
500000	1	9 samples	0	Salmon	Salmon	Salmon-Salmon	1	SAMseq	0	19.7	#N/A	#N/A	8.5	#N/A	#N/A	0.360038	#N/A	#N/A	0.188757	#N/A	#N/A
500000	1	9 samples	0	STAR	RSEM	STAR-RSEM	1	Ballgown	1	3.3	#N/A	#N/A	24.7	#N/A	#N/A	0.4667	#N/A	#N/A	0.0976213	#N/A	#N/A
500000	1	9 samples	0	STAR	RSEM	STAR-RSEM	1	DESeq2	0	25.1	#N/A	#N/A	2.3	#N/A	#N/A	0.347773	#N/A	#N/A	0.228277	#N/A	#N/A
500000	1	9 samples	0	STAR	RSEM	STAR-RSEM	1	edgeR	0	22.4	#N/A	#N/A	7.4	#N/A	#N/A	0.352265	#N/A	#N/A	0.19193	#N/A	#N/A
500000	1	9 samples	0	STAR	RSEM	STAR-RSEM	1	Limma voom	0	19.1	#N/A	#N/A	10	#N/A	#N/A	0.366482	#N/A	#N/A	0.185378	#N/A	#N/A
500000	1	9 samples	0	STAR	RSEM	STAR-RSEM	1	NOISeqBIO	0	9.4	#N/A	#N/A	17.1	#N/A	#N/A	0.396596	#N/A	#N/A	0.162254	#N/A	#N/A
500000	1	9 samples	0	STAR	STAR	STAR-STAR	1	Ballgown	1	1.9	#N/A	#N/A	27.6	#N/A	#N/A	0.490948	#N/A	#N/A	0.0867974	#N/A	#N/A
500000	1	9 samples	0	STAR	STAR	STAR-STAR	1	DESeq2	0	17.9	#N/A	#N/A	8.2	#N/A	#N/A	0.36983	#N/A	#N/A	0.201961	#N/A	#N/A
500000	1	9 samples	0	STAR	STAR	STAR-STAR	1	edgeR	0	19.5	#N/A	#N/A	9.3	#N/A	#N/A	0.356227	#N/A	#N/A	0.18807	#N/A	#N/A
500000	1	9 samples	0	STAR	STAR	STAR-STAR	1	Limma voom	0	13.7	#N/A	#N/A	11.7	#N/A	#N/A	0.377574	#N/A	#N/A	0.182477	#N/A	#N/A
500000	1	9 samples	0	STAR	STAR	STAR-STAR	1	NOISeqBIO	0	6.7	#N/A	#N/A	17.6	#N/A	#N/A	0.407237	#N/A	#N/A	0.160167	#N/A	#N/A
1000000	1	12 samples	0	HISAT2	Stringtie	HISAT2-Stringtie	1	Ballgown	1	3.3	#N/A	#N/A	28.1	#N/A	#N/A	0.392586	#N/A	#N/A	0.151637	#N/A	#N/A
1000000	1	12 samples	0	HISAT2	Stringtie	HISAT2-Stringtie	1	DESeq2	0	25.1	#N/A	#N/A	8.6	#N/A	#N/A	0.306334	#N/A	#N/A	0.270615	#N/A	#N/A
1000000	1	12 samples	0	HISAT2	Stringtie	HISAT2-Stringtie	1	edgeR	0	14.4	#N/A	#N/A	21.5	#N/A	#N/A	0.330699	#N/A	#N/A	0.203038	#N/A	#N/A
1000000	1	12 samples	0	HISAT2	Stringtie	HISAT2-Stringtie	1	Limma voom	0	14.2	#N/A	#N/A	23.4	#N/A	#N/A	0.331907	#N/A	#N/A	0.194155	#N/A	#N/A
1000000	1	12 samples	0	HISAT2	Stringtie	HISAT2-Stringtie	1	NOISeqBIO	0	11.1	#N/A	#N/A	17.9	#N/A	#N/A	0.340107	#N/A	#N/A	0.226091	#N/A	#N/A
1000000	1	12 samples	0	HISAT2	Stringtie	HISAT2-Stringtie	1	SAMseq	0	24.4	#N/A	#N/A	6.6	#N/A	#N/A	0.307849	#N/A	#N/A	0.281951	#N/A	#N/A
1000000	1	12 samples	0	Kallisto	Kallisto	Kallisto-Kallisto	1	Ballgown	1	5.6	#N/A	#N/A	25.4	#N/A	#N/A	0.369486	#N/A	#N/A	0.176763	#N/A	#N/A
1000000	1	12 samples	0	Kallisto	Kallisto	Kallisto-Kallisto	1	DESeq2	0	23.9	#N/A	#N/A	2.5	#N/A	#N/A	0.311314	#N/A	#N/A	0.306845	#N/A	#N/A
1000000	1	12 samples	0	Kallisto	Kallisto	Kallisto-Kallisto	1	edgeR	0	21.6	#N/A	#N/A	10.1	#N/A	#N/A	0.314533	#N/A	#N/A	0.263763	#N/A	#N/A
1000000	1	12 samples	0	Kallisto	Kallisto	Kallisto-Kallisto	1	Limma voom	0	19.3	#N/A	#N/A	14.3	#N/A	#N/A	0.321648	#N/A	#N/A	0.245642	#N/A	#N/A
1000000	1	12 samples	0	Kallisto	Kallisto	Kallisto-Kallisto	1	NOISeqBIO	0	6.5	#N/A	#N/A	23.2	#N/A	#N/A	0.36686	#N/A	#N/A	0.192648	#N/A	#N/A
1000000	1	12 samples	0	Kallisto	Kallisto	Kallisto-Kallisto	1	SAMseq	0	28.8	#N/A	#N/A	3.2	#N/A	#N/A	0.292488	#N/A	#N/A	0.301882	#N/A	#N/A
1000000	1	12 samples	0	Salmon	Salmon	Salmon-Salmon	1	Ballgown	1	5.7	#N/A	#N/A	25.3	#N/A	#N/A	0.371171	#N/A	#N/A	0.178438	#N/A	#N/A
1000000	1	12 samples	0	Salmon	Salmon	Salmon-Salmon	1	DESeq2	0	23.8	#N/A	#N/A	3.7	#N/A	#N/A	0.31242	#N/A	#N/A	0.301849	#N/A	#N/A
1000000	1	12 samples	0	Salmon	Salmon	Salmon-Salmon	1	edgeR	0	22.4	#N/A	#N/A	8.5	#N/A	#N/A	0.314204	#N/A	#N/A	0.267065	#N/A	#N/A
1000000	1	12 samples	0	Salmon	Salmon	Salmon-Salmon	1	Limma voom	0	16	#N/A	#N/A	13.8	#N/A	#N/A	0.326707	#N/A	#N/A	0.24757	#N/A	#N/A
1000000	1	12 samples	0	Salmon	Salmon	Salmon-Salmon	1	NOISeqBIO	0	5.3	#N/A	#N/A	22.1	#N/A	#N/A	0.369153	#N/A	#N/A	0.19669	#N/A	#N/A
1000000	1	12 samples	0	Salmon	Salmon	Salmon-Salmon	1	SAMseq	0	28.1	#N/A	#N/A	3.7	#N/A	#N/A	0.295116	#N/A	#N/A	0.302459	#N/A	#N/A
1000000	1	12 samples	0	STAR	RSEM	STAR-RSEM	1	Ballgown	1	2.1	#N/A	#N/A	27.6	#N/A	#N/A	0.409194	#N/A	#N/A	0.154433	#N/A	#N/A
1000000	1	12 samples	0	STAR	RSEM	STAR-RSEM	1	DESeq2	0	22.6	#N/A	#N/A	4.6	#N/A	#N/A	0.31475	#N/A	#N/A	0.296264	#N/A	#N/A
1000000	1	12 samples	0	STAR	RSEM	STAR-RSEM	1	edgeR	0	16.8	#N/A	#N/A	11.7	#N/A	#N/A	0.325468	#N/A	#N/A	0.257533	#N/A	#N/A
1000000	1	12 samples	0	STAR	RSEM	STAR-RSEM	1	Limma voom	0	14	#N/A	#N/A	13.5	#N/A	#N/A	0.331989	#N/A	#N/A	0.248226	#N/A	#N/A
1000000	1	12 samples	0	STAR	RSEM	STAR-RSEM	1	NOISeqBIO	0	9	#N/A	#N/A	18.9	#N/A	#N/A	0.35516	#N/A	#N/A	0.218612	#N/A	#N/A
1000000	1	12 samples	0	STAR	RSEM	STAR-RSEM	1	SAMseq	0	19.8889	#N/A	#N/A	12.1111	#N/A	#N/A	0.317873	#N/A	#N/A	0.255022	#N/A	#N/A
1000000	1	12 samples	0	STAR	STAR	STAR-STAR	1	Ballgown	1	1.1	#N/A	#N/A	28.3	#N/A	#N/A	0.416054	#N/A	#N/A	0.151646	#N/A	#N/A
1000000	1	12 samples	0	STAR	STAR	STAR-STAR	1	DESeq2	0	19.1	#N/A	#N/A	6.3	#N/A	#N/A	0.319891	#N/A	#N/A	0.285981	#N/A	#N/A
1000000	1	12 samples	0	STAR	STAR	STAR-STAR	1	edgeR	0	13.8	#N/A	#N/A	13.9	#N/A	#N/A	0.331454	#N/A	#N/A	0.24673	#N/A	#N/A
1000000	1	12 samples	0	STAR	STAR	STAR-STAR	1	Limma voom	0	10.5	#N/A	#N/A	16.8	#N/A	#N/A	0.345618	#N/A	#N/A	0.235999	#N/A	#N/A
1000000	1	12 samples	0	STAR	STAR	STAR-STAR	1	NOISeqBIO	0	6.4	#N/A	#N/A	19.8	#N/A	#N/A	0.366764	#N/A	#N/A	0.215827	#N/A	#N/A
1000000	1	12 samples	0	STAR	STAR	STAR-STAR	1	SAMseq	0	23	#N/A	#N/A	9	#N/A	#N/A	0.306516	#N/A	#N/A	0.303432	#N/A	#N/A
1000000	1	15 samples	0	HISAT2	Stringtie	HISAT2-Stringtie	1	Ballgown	1	3.5	#N/A	#N/A	29.1	#N/A	#N/A	0.369388	#N/A	#N/A	0.20277	#N/A	#N/A
1000000	1	15 samples	0	HISAT2	Stringtie	HISAT2-Stringtie	1	DESeq2	0	26.3	#N/A	#N/A	9.6	#N/A	#N/A	0.297827	#N/A	#N/A	0.312535	#N/A	#N/A
1000000	1	15 samples	0	HISAT2	Stringtie	HISAT2-Stringtie	1	edgeR	0	12.6	#N/A	#N/A	20.6	#N/A	#N/A	0.322177	#N/A	#N/A	0.242942	#N/A	#N/A
1000000	1	15 samples	0	HISAT2	Stringtie	HISAT2-Stringtie	1	Limma voom	0	13.7	#N/A	#N/A	23.3	#N/A	#N/A	0.320559	#N/A	#N/A	0.233652	#N/A	#N/A
1000000	1	15 samples	0	HISAT2	Stringtie	HISAT2-Stringtie	1	NOISeqBIO	0	10.3	#N/A	#N/A	18.1	#N/A	#N/A	0.329966	#N/A	#N/A	0.254986	#N/A	#N/A
1000000	1	15 samples	0	HISAT2	Stringtie	HISAT2-Stringtie	1	SAMseq	0	24.1	#N/A	#N/A	5.5	#N/A	#N/A	0.302681	#N/A	#N/A	0.34121	#N/A	#N/A
1000000	1	15 samples	0	Kallisto	Kallisto	Kallisto-Kallisto	1	Ballgown	1	7.3	#N/A	#N/A	22.9	#N/A	#N/A	0.353289	#N/A	#N/A	0.234605	#N/A	#N/A
1000000	1	15 samples	0	Kallisto	Kallisto	Kallisto-Kallisto	1	DESeq2	0	22.7	#N/A	#N/A	3.3	#N/A	#N/A	0.30517	#N/A	#N/A	0.348165	#N/A	#N/A
1000000	1	15 samples	0	Kallisto	Kallisto	Kallisto-Kallisto	1	edgeR	0	20.6	#N/A	#N/A	10.6	#N/A	#N/A	0.307499	#N/A	#N/A	0.31029	#N/A	#N/A
1000000	1	15 samples	0	Kallisto	Kallisto	Kallisto-Kallisto	1	Limma voom	0	16.8	#N/A	#N/A	15	#N/A	#N/A	0.314812	#N/A	#N/A	0.293918	#N/A	#N/A
1000000	1	15 samples	0	Kallisto	Kallisto	Kallisto-Kallisto	1	NOISeqBIO	0	5.4	#N/A	#N/A	27.1	#N/A	#N/A	0.356418	#N/A	#N/A	0.218657	#N/A	#N/A
1000000	1	15 samples	0	Kallisto	Kallisto	Kallisto-Kallisto	1	SAMseq	0	28.9	#N/A	#N/A	3.5	#N/A	#N/A	0.289633	#N/A	#N/A	0.349351	#N/A	#N/A
1000000	1	15 samples	0	Salmon	Salmon	Salmon-Salmon	1	Ballgown	1	4.9	#N/A	#N/A	22.9	#N/A	#N/A	0.358601	#N/A	#N/A	0.235301	#N/A	#N/A
1000000	1	15 samples	0	Salmon	Salmon	Salmon-Salmon	1	DESeq2	0	21.9	#N/A	#N/A	4.9	#N/A	#N/A	0.306294	#N/A	#N/A	0.343965	#N/A	#N/A
1000000	1	15 samples	0	Salmon	Salmon	Salmon-Salmon	1	edgeR	0	23.8	#N/A	#N/A	9.8	#N/A	#N/A	0.304445	#N/A	#N/A	0.312328	#N/A	#N/A
1000000	1	15 samples	0	Salmon	Salmon	Salmon-Salmon	1	Limma voom	0	14.8	#N/A	#N/A	15.1	#N/A	#N/A	0.318808	#N/A	#N/A	0.293567	#N/A	#N/A
1000000	1	15 samples	0	Salmon	Salmon	Salmon-Salmon	1	NOISeqBIO	0	5.1	#N/A	#N/A	25.6	#N/A	#N/A	0.356547	#N/A	#N/A	0.221336	#N/A	#N/A
1000000	1	15 samples	0	Salmon	Salmon	Salmon-Salmon	1	SAMseq	0	27.4	#N/A	#N/A	3.4	#N/A	#N/A	0.294184	#N/A	#N/A	0.349334	#N/A	#N/A
1000000	1	15 samples	0	STAR	RSEM	STAR-RSEM	1	Ballgown	1	2	#N/A	#N/A	25.8	#N/A	#N/A	0.381052	#N/A	#N/A	0.217316	#N/A	#N/A
1000000	1	15 samples	0	STAR	RSEM	STAR-RSEM	1	DESeq2	0	25.2	#N/A	#N/A	2.8	#N/A	#N/A	0.300457	#N/A	#N/A	0.351949	#N/A	#N/A
1000000	1	15 samples	0	STAR	RSEM	STAR-RSEM	1	edgeR	0	19	#N/A	#N/A	11.8	#N/A	#N/A	0.311027	#N/A	#N/A	0.307539	#N/A	#N/A
1000000	1	15 samples	0	STAR	RSEM	STAR-RSEM	1	Limma voom	0	14.9	#N/A	#N/A	12.5	#N/A	#N/A	0.318455	#N/A	#N/A	0.301004	#N/A	#N/A
1000000	1	15 samples	0	STAR	RSEM	STAR-RSEM	1	NOISeqBIO	0	8.8	#N/A	#N/A	19.5	#N/A	#N/A	0.346007	#N/A	#N/A	0.24938	#N/A	#N/A
1000000	1	15 samples	0	STAR	RSEM	STAR-RSEM	1	SAMseq	0	20.2	#N/A	#N/A	6.9	#N/A	#N/A	0.30901	#N/A	#N/A	0.333197	#N/A	#N/A
1000000	1	15 samples	0	STAR	STAR	STAR-STAR	1	Ballgown	1	1.1	#N/A	#N/A	27.7	#N/A	#N/A	0.388565	#N/A	#N/A	0.210743	#N/A	#N/A
1000000	1	15 samples	0	STAR	STAR	STAR-STAR	1	DESeq2	0	20.5	#N/A	#N/A	8.5	#N/A	#N/A	0.310681	#N/A	#N/A	0.325105	#N/A	#N/A
1000000	1	15 samples	0	STAR	STAR	STAR-STAR	1	edgeR	0	16.3	#N/A	#N/A	14	#N/A	#N/A	0.315975	#N/A	#N/A	0.29706	#N/A	#N/A
1000000	1	15 samples	0	STAR	STAR	STAR-STAR	1	Limma voom	0	11.2	#N/A	#N/A	16.7	#N/A	#N/A	0.32673	#N/A	#N/A	0.28918	#N/A	#N/A
1000000	1	15 samples	0	STAR	STAR	STAR-STAR	1	NOISeqBIO	0	6.9	#N/A	#N/A	20.6	#N/A	#N/A	0.352576	#N/A	#N/A	0.242897	#N/A	#N/A
1000000	1	15 samples	0	STAR	STAR	STAR-STAR	1	SAMseq	0	18	#N/A	#N/A	9	#N/A	#N/A	0.305354	#N/A	#N/A	0.350587	#N/A	#N/A
1000000	1	3 samples	1	HISAT2	Stringtie	HISAT2-Stringtie	1	Ballgown	1	18.9	18.9	18.9	25.6	25.6	25.6	0.308664	0.308664	0.308664	0.00241232	0.00241232	0.00241232
1000000	1	3 samples	1	HISAT2	Stringtie	HISAT2-Stringtie	1	DESeq2	0	7.7	7.7	#N/A	17.5	17.5	#N/A	0.478933	0.478933	#N/A	0.0542177	0.0542177	#N/A
1000000	1	3 samples	1	HISAT2	Stringtie	HISAT2-Stringtie	1	edgeR	0	4.9	4.9	#N/A	19.4	19.4	#N/A	0.533828	0.533828	#N/A	0.0489287	0.0489287	#N/A
1000000	1	3 samples	1	HISAT2	Stringtie	HISAT2-Stringtie	1	Limma voom	0	15	15	#N/A	15	15	#N/A	0.434226	0.434226	#N/A	0.0670562	0.0670562	#N/A
1000000	1	3 samples	1	HISAT2	Stringtie	HISAT2-Stringtie	1	NOISeqBIO	0	24.6	24.6	#N/A	2.3	2.3	#N/A	0.226904	0.226904	#N/A	0.480768	0.480768	#N/A
1000000	1	3 samples	1	HISAT2	Stringtie	HISAT2-Stringtie	1	SAMseq	0	17.2222	17.2222	#N/A	10.4444	10.4444	#N/A	0.363658	0.363658	#N/A	0.0894291	0.0894291	#N/A
1000000	1	3 samples	1	Kallisto	Kallisto	Kallisto-Kallisto	1	Ballgown	1	25.5	25.5	25.5	26.8	26.8	26.8	0.18303	0.18303	0.18303	0.00428513	0.00428513	0.00428513
1000000	1	3 samples	1	Kallisto	Kallisto	Kallisto-Kallisto	1	DESeq2	0	11.3	11.3	#N/A	11.3	11.3	#N/A	0.450115	0.450115	#N/A	0.0787778	0.0787778	#N/A
1000000	1	3 samples	1	Kallisto	Kallisto	Kallisto-Kallisto	1	edgeR	0	4.7	4.7	#N/A	19	19	#N/A	0.535456	0.535456	#N/A	0.050584	0.050584	#N/A
1000000	1	3 samples	1	Kallisto	Kallisto	Kallisto-Kallisto	1	Limma voom	0	11.7	11.7	#N/A	12.1	12.1	#N/A	0.438896	0.438896	#N/A	0.0776203	0.0776203	#N/A
1000000	1	3 samples	1	Kallisto	Kallisto	Kallisto-Kallisto	1	NOISeqBIO	0	22.7	22.7	#N/A	4.5	4.5	#N/A	0.252976	0.252976	#N/A	0.398902	0.398902	#N/A
1000000	1	3 samples	1	Kallisto	Kallisto	Kallisto-Kallisto	1	SAMseq	0	18.2	18.2	#N/A	8.8	8.8	#N/A	0.354251	0.354251	#N/A	0.0980984	0.0980984	#N/A
1000000	1	3 samples	1	Salmon	Salmon	Salmon-Salmon	1	Ballgown	1	18.9	18.9	18.9	26.4	26.4	26.4	0.281355	0.281355	0.281355	0.00212982	0.00212982	0.00212982
1000000	1	3 samples	1	Salmon	Salmon	Salmon-Salmon	1	DESeq2	0	11.1	11.1	#N/A	10.1	10.1	#N/A	0.445999	0.445999	#N/A	0.0828107	0.0828107	#N/A
1000000	1	3 samples	1	Salmon	Salmon	Salmon-Salmon	1	edgeR	0	4.5	4.5	#N/A	18.9	18.9	#N/A	0.538602	0.538602	#N/A	0.05139	0.05139	#N/A
1000000	1	3 samples	1	Salmon	Salmon	Salmon-Salmon	1	Limma voom	0	11.6	11.6	#N/A	12.2	12.2	#N/A	0.436868	0.436868	#N/A	0.0778451	0.0778451	#N/A
1000000	1	3 samples	1	Salmon	Salmon	Salmon-Salmon	1	NOISeqBIO	0	22.6	22.6	#N/A	4	4	#N/A	0.248878	0.248878	#N/A	0.408573	0.408573	#N/A
1000000	1	3 samples	1	Salmon	Salmon	Salmon-Salmon	1	SAMseq	0	18.9	18.9	#N/A	7.7	7.7	#N/A	0.346861	0.346861	#N/A	0.101844	0.101844	#N/A
1000000	1	3 samples	1	STAR	RSEM	STAR-RSEM	1	Ballgown	1	22.5	22.5	22.5	26.6	26.6	26.6	0.232676	0.232676	0.232676	0.00696885	0.00696885	0.00696885
1000000	1	3 samples	1	STAR	RSEM	STAR-RSEM	1	DESeq2	0	7.6	7.6	#N/A	16.2	16.2	#N/A	0.47506	0.47506	#N/A	0.0587749	0.0587749	#N/A
1000000	1	3 samples	1	STAR	RSEM	STAR-RSEM	1	edgeR	0	1.95	1.95	#N/A	22.25	22.25	#N/A	0.609959	0.609959	#N/A	0.0300349	0.0300349	#N/A
1000000	1	3 samples	1	STAR	RSEM	STAR-RSEM	1	Limma voom	0	14.8	14.8	#N/A	10	10	#N/A	0.411505	0.411505	#N/A	0.0828537	0.0828537	#N/A
1000000	1	3 samples	1	STAR	RSEM	STAR-RSEM	1	NOISeqBIO	0	24.9	24.9	#N/A	1.6	1.6	#N/A	0.226122	0.226122	#N/A	0.491401	0.491401	#N/A
1000000	1	3 samples	1	STAR	RSEM	STAR-RSEM	1	SAMseq	0	11	11	#N/A	15.5	15.5	#N/A	0.427081	0.427081	#N/A	0.0835032	0.0835032	#N/A
1000000	1	3 samples	1	STAR	STAR	STAR-STAR	1	Ballgown	1	22.7	22.7	22.7	27.1	27.1	27.1	0.214601	0.214601	0.214601	0.00701681	0.00701681	0.00701681
1000000	1	3 samples	1	STAR	STAR	STAR-STAR	1	DESeq2	0	8.5	8.5	#N/A	16.1	16.1	#N/A	0.469518	0.469518	#N/A	0.0585829	0.0585829	#N/A
1000000	1	3 samples	1	STAR	STAR	STAR-STAR	1	edgeR	0	1.65	1.65	#N/A	22.75	22.75	#N/A	0.609772	0.609772	#N/A	0.0305397	0.0305397	#N/A
1000000	1	3 samples	1	STAR	STAR	STAR-STAR	1	Limma voom	0	11.6	11.6	#N/A	13.2	13.2	#N/A	0.438337	0.438337	#N/A	0.0710897	0.0710897	#N/A
1000000	1	3 samples	1	STAR	STAR	STAR-STAR	1	NOISeqBIO	0	25	25	#N/A	2.6	2.6	#N/A	0.225991	0.225991	#N/A	0.470453	0.470453	#N/A
1000000	1	3 samples	1	STAR	STAR	STAR-STAR	1	SAMseq	0	18	18	#N/A	10	10	#N/A	0.309799	0.309799	#N/A	0.123508	0.123508	#N/A
1000000	1	4 samples	0	HISAT2	Stringtie	HISAT2-Stringtie	1	Ballgown	1	5.3	#N/A	#N/A	24.6	#N/A	#N/A	0.602322	#N/A	#N/A	0.00615922	#N/A	#N/A
1000000	1	4 samples	0	HISAT2	Stringtie	HISAT2-Stringtie	1	DESeq2	0	14	#N/A	#N/A	16.5	#N/A	#N/A	0.461837	#N/A	#N/A	0.0766137	#N/A	#N/A
1000000	1	4 samples	0	HISAT2	Stringtie	HISAT2-Stringtie	1	edgeR	0	9.9	#N/A	#N/A	18.7	#N/A	#N/A	0.501306	#N/A	#N/A	0.0684451	#N/A	#N/A
1000000	1	4 samples	0	HISAT2	Stringtie	HISAT2-Stringtie	1	Limma voom	0	14.5	#N/A	#N/A	18.6	#N/A	#N/A	0.467743	#N/A	#N/A	0.0702175	#N/A	#N/A
1000000	1	4 samples	0	HISAT2	Stringtie	HISAT2-Stringtie	1	NOISeqBIO	0	27.1	#N/A	#N/A	2.4	#N/A	#N/A	0.234252	#N/A	#N/A	0.475633	#N/A	#N/A
1000000	1	4 samples	0	HISAT2	Stringtie	HISAT2-Stringtie	1	SAMseq	0	17	#N/A	#N/A	20	#N/A	#N/A	0.430244	#N/A	#N/A	0.0550865	#N/A	#N/A
1000000	1	4 samples	0	Kallisto	Kallisto	Kallisto-Kallisto	1	Ballgown	1	3.6	#N/A	#N/A	26.25	#N/A	#N/A	0.663076	#N/A	#N/A	0.0038411	#N/A	#N/A
1000000	1	4 samples	0	Kallisto	Kallisto	Kallisto-Kallisto	1	DESeq2	0	19	#N/A	#N/A	7.1	#N/A	#N/A	0.416426	#N/A	#N/A	0.113436	#N/A	#N/A
1000000	1	4 samples	0	Kallisto	Kallisto	Kallisto-Kallisto	1	edgeR	0	9.9	#N/A	#N/A	16.4	#N/A	#N/A	0.499792	#N/A	#N/A	0.0774521	#N/A	#N/A
1000000	1	4 samples	0	Kallisto	Kallisto	Kallisto-Kallisto	1	Limma voom	0	13	#N/A	#N/A	12.3	#N/A	#N/A	0.471523	#N/A	#N/A	0.0882378	#N/A	#N/A
1000000	1	4 samples	0	Kallisto	Kallisto	Kallisto-Kallisto	1	NOISeqBIO	0	24.7	#N/A	#N/A	4.6	#N/A	#N/A	0.264596	#N/A	#N/A	0.384788	#N/A	#N/A
1000000	1	4 samples	0	Kallisto	Kallisto	Kallisto-Kallisto	1	SAMseq	0	17.1	#N/A	#N/A	17.4	#N/A	#N/A	0.417742	#N/A	#N/A	0.0620715	#N/A	#N/A
1000000	1	4 samples	0	Salmon	Salmon	Salmon-Salmon	1	Ballgown	1	6	#N/A	#N/A	26.45	#N/A	#N/A	0.606432	#N/A	#N/A	0.00349823	#N/A	#N/A
1000000	1	4 samples	0	Salmon	Salmon	Salmon-Salmon	1	DESeq2	0	19.1	#N/A	#N/A	7.6	#N/A	#N/A	0.417111	#N/A	#N/A	0.112685	#N/A	#N/A
1000000	1	4 samples	0	Salmon	Salmon	Salmon-Salmon	1	edgeR	0	9.7	#N/A	#N/A	16.3	#N/A	#N/A	0.495557	#N/A	#N/A	0.0775555	#N/A	#N/A
1000000	1	4 samples	0	Salmon	Salmon	Salmon-Salmon	1	Limma voom	0	12.2	#N/A	#N/A	13.2	#N/A	#N/A	0.477682	#N/A	#N/A	0.0851716	#N/A	#N/A
1000000	1	4 samples	0	Salmon	Salmon	Salmon-Salmon	1	NOISeqBIO	0	25.2	#N/A	#N/A	3.9	#N/A	#N/A	0.261838	#N/A	#N/A	0.395525	#N/A	#N/A
1000000	1	4 samples	0	Salmon	Salmon	Salmon-Salmon	1	SAMseq	0	20.4	#N/A	#N/A	15.3	#N/A	#N/A	0.383721	#N/A	#N/A	0.0788006	#N/A	#N/A
1000000	1	4 samples	0	STAR	RSEM	STAR-RSEM	1	Ballgown	1	6.3	#N/A	#N/A	27.6	#N/A	#N/A	0.604332	#N/A	#N/A	0.00226255	#N/A	#N/A
1000000	1	4 samples	0	STAR	RSEM	STAR-RSEM	1	DESeq2	0	16.9	#N/A	#N/A	10.3	#N/A	#N/A	0.450882	#N/A	#N/A	0.0963923	#N/A	#N/A
1000000	1	4 samples	0	STAR	RSEM	STAR-RSEM	1	edgeR	0	6.2	#N/A	#N/A	19.5	#N/A	#N/A	0.539498	#N/A	#N/A	0.067861	#N/A	#N/A
1000000	1	4 samples	0	STAR	RSEM	STAR-RSEM	1	Limma voom	0	18.6	#N/A	#N/A	9.4	#N/A	#N/A	0.440816	#N/A	#N/A	0.100944	#N/A	#N/A
1000000	1	4 samples	0	STAR	RSEM	STAR-RSEM	1	NOISeqBIO	0	26.6	#N/A	#N/A	1.9	#N/A	#N/A	0.238166	#N/A	#N/A	0.484485	#N/A	#N/A
1000000	1	4 samples	0	STAR	RSEM	STAR-RSEM	1	SAMseq	0	15.5	#N/A	#N/A	23	#N/A	#N/A	0.35589	#N/A	#N/A	0.0789818	#N/A	#N/A
1000000	1	4 samples	0	STAR	STAR	STAR-STAR	1	Ballgown	1	6.2	#N/A	#N/A	27.3	#N/A	#N/A	0.605569	#N/A	#N/A	0.00262556	#N/A	#N/A
1000000	1	4 samples	0	STAR	STAR	STAR-STAR	1	DESeq2	0	16	#N/A	#N/A	11.7	#N/A	#N/A	0.446566	#N/A	#N/A	0.0928839	#N/A	#N/A
1000000	1	4 samples	0	STAR	STAR	STAR-STAR	1	edgeR	0	5.9	#N/A	#N/A	20	#N/A	#N/A	0.544394	#N/A	#N/A	0.067132	#N/A	#N/A
1000000	1	4 samples	0	STAR	STAR	STAR-STAR	1	Limma voom	0	14.3	#N/A	#N/A	11.1	#N/A	#N/A	0.460686	#N/A	#N/A	0.0951214	#N/A	#N/A
1000000	1	4 samples	0	STAR	STAR	STAR-STAR	1	NOISeqBIO	0	27.4	#N/A	#N/A	2.2	#N/A	#N/A	0.233772	#N/A	#N/A	0.479928	#N/A	#N/A
1000000	1	4 samples	0	STAR	STAR	STAR-STAR	1	SAMseq	0	13.5	#N/A	#N/A	23.5	#N/A	#N/A	0.416073	#N/A	#N/A	0.0679117	#N/A	#N/A
1000000	1	5 samples	0	HISAT2	Stringtie	HISAT2-Stringtie	1	Ballgown	1	6.7	#N/A	#N/A	25	#N/A	#N/A	0.593402	#N/A	#N/A	0.0146065	#N/A	#N/A
1000000	1	5 samples	0	HISAT2	Stringtie	HISAT2-Stringtie	1	DESeq2	0	19.3	#N/A	#N/A	9.6	#N/A	#N/A	0.408603	#N/A	#N/A	0.122699	#N/A	#N/A
1000000	1	5 samples	0	HISAT2	Stringtie	HISAT2-Stringtie	1	edgeR	0	12.2	#N/A	#N/A	17.3	#N/A	#N/A	0.447562	#N/A	#N/A	0.0937447	#N/A	#N/A
1000000	1	5 samples	0	HISAT2	Stringtie	HISAT2-Stringtie	1	Limma voom	0	16	#N/A	#N/A	14.9	#N/A	#N/A	0.4332	#N/A	#N/A	0.104931	#N/A	#N/A
1000000	1	5 samples	0	HISAT2	Stringtie	HISAT2-Stringtie	1	NOISeqBIO	0	11.7	#N/A	#N/A	16.9	#N/A	#N/A	0.452243	#N/A	#N/A	0.0919432	#N/A	#N/A
1000000	1	5 samples	0	HISAT2	Stringtie	HISAT2-Stringtie	1	SAMseq	0	20.9	#N/A	#N/A	19.5	#N/A	#N/A	0.382088	#N/A	#N/A	0.0777489	#N/A	#N/A
1000000	1	5 samples	0	Kallisto	Kallisto	Kallisto-Kallisto	1	Ballgown	1	6.2	#N/A	#N/A	26.9	#N/A	#N/A	0.679104	#N/A	#N/A	0.010605	#N/A	#N/A
1000000	1	5 samples	0	Kallisto	Kallisto	Kallisto-Kallisto	1	DESeq2	0	22.9	#N/A	#N/A	3.1	#N/A	#N/A	0.376136	#N/A	#N/A	0.156104	#N/A	#N/A
1000000	1	5 samples	0	Kallisto	Kallisto	Kallisto-Kallisto	1	edgeR	0	18.4	#N/A	#N/A	10.4	#N/A	#N/A	0.41395	#N/A	#N/A	0.120517	#N/A	#N/A
1000000	1	5 samples	0	Kallisto	Kallisto	Kallisto-Kallisto	1	Limma voom	0	21.3	#N/A	#N/A	7.9	#N/A	#N/A	0.405846	#N/A	#N/A	0.132516	#N/A	#N/A
1000000	1	5 samples	0	Kallisto	Kallisto	Kallisto-Kallisto	1	NOISeqBIO	0	7.5	#N/A	#N/A	20.9	#N/A	#N/A	0.504108	#N/A	#N/A	0.0650253	#N/A	#N/A
1000000	1	5 samples	0	Kallisto	Kallisto	Kallisto-Kallisto	1	SAMseq	0	22.6	#N/A	#N/A	14.9	#N/A	#N/A	0.349357	#N/A	#N/A	0.0934429	#N/A	#N/A
1000000	1	5 samples	0	Salmon	Salmon	Salmon-Salmon	1	Ballgown	1	3.4	#N/A	#N/A	26.15	#N/A	#N/A	0.701181	#N/A	#N/A	0.0115749	#N/A	#N/A
1000000	1	5 samples	0	Salmon	Salmon	Salmon-Salmon	1	DESeq2	0	21.7	#N/A	#N/A	3.7	#N/A	#N/A	0.381264	#N/A	#N/A	0.155867	#N/A	#N/A
1000000	1	5 samples	0	Salmon	Salmon	Salmon-Salmon	1	edgeR	0	18.2	#N/A	#N/A	10.4	#N/A	#N/A	0.413416	#N/A	#N/A	0.120273	#N/A	#N/A
1000000	1	5 samples	0	Salmon	Salmon	Salmon-Salmon	1	Limma voom	0	19.4	#N/A	#N/A	8.3	#N/A	#N/A	0.411374	#N/A	#N/A	0.131582	#N/A	#N/A
1000000	1	5 samples	0	Salmon	Salmon	Salmon-Salmon	1	NOISeqBIO	0	7.3	#N/A	#N/A	20.6	#N/A	#N/A	0.510457	#N/A	#N/A	0.0648123	#N/A	#N/A
1000000	1	5 samples	0	Salmon	Salmon	Salmon-Salmon	1	SAMseq	0	20.9	#N/A	#N/A	14.7	#N/A	#N/A	0.355991	#N/A	#N/A	0.0950909	#N/A	#N/A
1000000	1	5 samples	0	STAR	RSEM	STAR-RSEM	1	Ballgown	1	5.5	#N/A	#N/A	27.1	#N/A	#N/A	0.62166	#N/A	#N/A	0.0104616	#N/A	#N/A
1000000	1	5 samples	0	STAR	RSEM	STAR-RSEM	1	DESeq2	0	20.5	#N/A	#N/A	4.3	#N/A	#N/A	0.408938	#N/A	#N/A	0.14295	#N/A	#N/A
1000000	1	5 samples	0	STAR	RSEM	STAR-RSEM	1	edgeR	0	13.5	#N/A	#N/A	13.1	#N/A	#N/A	0.443848	#N/A	#N/A	0.108542	#N/A	#N/A
1000000	1	5 samples	0	STAR	RSEM	STAR-RSEM	1	Limma voom	0	21.2	#N/A	#N/A	4.3	#N/A	#N/A	0.407284	#N/A	#N/A	0.146775	#N/A	#N/A
1000000	1	5 samples	0	STAR	RSEM	STAR-RSEM	1	NOISeqBIO	0	9.9	#N/A	#N/A	19.5	#N/A	#N/A	0.482039	#N/A	#N/A	0.0798166	#N/A	#N/A
1000000	1	5 samples	0	STAR	RSEM	STAR-RSEM	1	SAMseq	0	22	#N/A	#N/A	16	#N/A	#N/A	0.324838	#N/A	#N/A	0.139043	#N/A	#N/A
1000000	1	5 samples	0	STAR	STAR	STAR-STAR	1	Ballgown	1	5	#N/A	#N/A	27.35	#N/A	#N/A	0.651546	#N/A	#N/A	0.0100585	#N/A	#N/A
1000000	1	5 samples	0	STAR	STAR	STAR-STAR	1	DESeq2	0	19.7	#N/A	#N/A	6.3	#N/A	#N/A	0.413308	#N/A	#N/A	0.13471	#N/A	#N/A
1000000	1	5 samples	0	STAR	STAR	STAR-STAR	1	edgeR	0	10.9	#N/A	#N/A	14.3	#N/A	#N/A	0.460522	#N/A	#N/A	0.105789	#N/A	#N/A
1000000	1	5 samples	0	STAR	STAR	STAR-STAR	1	Limma voom	0	19.3	#N/A	#N/A	6.4	#N/A	#N/A	0.418024	#N/A	#N/A	0.139479	#N/A	#N/A
1000000	1	5 samples	0	STAR	STAR	STAR-STAR	1	NOISeqBIO	0	7.6	#N/A	#N/A	19.8	#N/A	#N/A	0.496893	#N/A	#N/A	0.0802915	#N/A	#N/A
1000000	1	5 samples	0	STAR	STAR	STAR-STAR	1	SAMseq	0	22	#N/A	#N/A	11.5	#N/A	#N/A	0.316945	#N/A	#N/A	0.178663	#N/A	#N/A
1000000	1	6 samples	0	HISAT2	Stringtie	HISAT2-Stringtie	1	Ballgown	1	4.2	#N/A	#N/A	25.5	#N/A	#N/A	0.529987	#N/A	#N/A	0.0355864	#N/A	#N/A
1000000	1	6 samples	0	HISAT2	Stringtie	HISAT2-Stringtie	1	DESeq2	0	21.3	#N/A	#N/A	7.9	#N/A	#N/A	0.384572	#N/A	#N/A	0.144027	#N/A	#N/A
1000000	1	6 samples	0	HISAT2	Stringtie	HISAT2-Stringtie	1	edgeR	0	11.6	#N/A	#N/A	19.8	#N/A	#N/A	0.423391	#N/A	#N/A	0.105754	#N/A	#N/A
1000000	1	6 samples	0	HISAT2	Stringtie	HISAT2-Stringtie	1	Limma voom	0	13.5	#N/A	#N/A	20.3	#N/A	#N/A	0.418609	#N/A	#N/A	0.101755	#N/A	#N/A
1000000	1	6 samples	0	HISAT2	Stringtie	HISAT2-Stringtie	1	NOISeqBIO	0	15.4	#N/A	#N/A	11.7	#N/A	#N/A	0.408754	#N/A	#N/A	0.130167	#N/A	#N/A
1000000	1	6 samples	0	HISAT2	Stringtie	HISAT2-Stringtie	1	SAMseq	0	20.9	#N/A	#N/A	20.1	#N/A	#N/A	0.382164	#N/A	#N/A	0.102856	#N/A	#N/A
1000000	1	6 samples	0	Kallisto	Kallisto	Kallisto-Kallisto	1	Ballgown	1	4.2	#N/A	#N/A	25.8	#N/A	#N/A	0.529593	#N/A	#N/A	0.0401921	#N/A	#N/A
1000000	1	6 samples	0	Kallisto	Kallisto	Kallisto-Kallisto	1	DESeq2	0	25.6	#N/A	#N/A	2	#N/A	#N/A	0.359737	#N/A	#N/A	0.183525	#N/A	#N/A
1000000	1	6 samples	0	Kallisto	Kallisto	Kallisto-Kallisto	1	edgeR	0	21.1	#N/A	#N/A	8.6	#N/A	#N/A	0.390061	#N/A	#N/A	0.142753	#N/A	#N/A
1000000	1	6 samples	0	Kallisto	Kallisto	Kallisto-Kallisto	1	Limma voom	0	19.3	#N/A	#N/A	10.9	#N/A	#N/A	0.400379	#N/A	#N/A	0.138451	#N/A	#N/A
1000000	1	6 samples	0	Kallisto	Kallisto	Kallisto-Kallisto	1	NOISeqBIO	0	8.2	#N/A	#N/A	19.3	#N/A	#N/A	0.44948	#N/A	#N/A	0.107731	#N/A	#N/A
1000000	1	6 samples	0	Kallisto	Kallisto	Kallisto-Kallisto	1	SAMseq	0	23.4	#N/A	#N/A	15.5	#N/A	#N/A	0.342581	#N/A	#N/A	0.12116	#N/A	#N/A
1000000	1	6 samples	0	Salmon	Salmon	Salmon-Salmon	1	Ballgown	1	4.9	#N/A	#N/A	25.8	#N/A	#N/A	0.511424	#N/A	#N/A	0.0410924	#N/A	#N/A
1000000	1	6 samples	0	Salmon	Salmon	Salmon-Salmon	1	DESeq2	0	24.6	#N/A	#N/A	1.8	#N/A	#N/A	0.36324	#N/A	#N/A	0.184287	#N/A	#N/A
1000000	1	6 samples	0	Salmon	Salmon	Salmon-Salmon	1	edgeR	0	19.4	#N/A	#N/A	7.6	#N/A	#N/A	0.393072	#N/A	#N/A	0.144691	#N/A	#N/A
1000000	1	6 samples	0	Salmon	Salmon	Salmon-Salmon	1	Limma voom	0	17.3	#N/A	#N/A	10.1	#N/A	#N/A	0.404381	#N/A	#N/A	0.139111	#N/A	#N/A
1000000	1	6 samples	0	Salmon	Salmon	Salmon-Salmon	1	NOISeqBIO	0	9.1	#N/A	#N/A	17.6	#N/A	#N/A	0.447741	#N/A	#N/A	0.111053	#N/A	#N/A
1000000	1	6 samples	0	Salmon	Salmon	Salmon-Salmon	1	SAMseq	0	23.2	#N/A	#N/A	15	#N/A	#N/A	0.345977	#N/A	#N/A	0.122122	#N/A	#N/A
1000000	1	6 samples	0	STAR	RSEM	STAR-RSEM	1	Ballgown	1	1.8	#N/A	#N/A	27.4	#N/A	#N/A	0.577036	#N/A	#N/A	0.0272186	#N/A	#N/A
1000000	1	6 samples	0	STAR	RSEM	STAR-RSEM	1	DESeq2	0	23.3	#N/A	#N/A	2.9	#N/A	#N/A	0.379445	#N/A	#N/A	0.164334	#N/A	#N/A
1000000	1	6 samples	0	STAR	RSEM	STAR-RSEM	1	edgeR	0	14.1	#N/A	#N/A	14.2	#N/A	#N/A	0.414064	#N/A	#N/A	0.128329	#N/A	#N/A
1000000	1	6 samples	0	STAR	RSEM	STAR-RSEM	1	Limma voom	0	18.8	#N/A	#N/A	8.8	#N/A	#N/A	0.402742	#N/A	#N/A	0.142007	#N/A	#N/A
1000000	1	6 samples	0	STAR	RSEM	STAR-RSEM	1	NOISeqBIO	0	11.8	#N/A	#N/A	14.3	#N/A	#N/A	0.428332	#N/A	#N/A	0.122885	#N/A	#N/A
1000000	1	6 samples	0	STAR	RSEM	STAR-RSEM	1	SAMseq	0	11.5	#N/A	#N/A	24.5	#N/A	#N/A	0.373371	#N/A	#N/A	0.133292	#N/A	#N/A
1000000	1	6 samples	0	STAR	STAR	STAR-STAR	1	Ballgown	1	1.8	#N/A	#N/A	27.5	#N/A	#N/A	0.571487	#N/A	#N/A	0.0283959	#N/A	#N/A
1000000	1	6 samples	0	STAR	STAR	STAR-STAR	1	DESeq2	0	19.7	#N/A	#N/A	4.4	#N/A	#N/A	0.392153	#N/A	#N/A	0.157208	#N/A	#N/A
1000000	1	6 samples	0	STAR	STAR	STAR-STAR	1	edgeR	0	11.1	#N/A	#N/A	16	#N/A	#N/A	0.426412	#N/A	#N/A	0.125042	#N/A	#N/A
1000000	1	6 samples	0	STAR	STAR	STAR-STAR	1	Limma voom	0	14.2	#N/A	#N/A	11.8	#N/A	#N/A	0.417338	#N/A	#N/A	0.136179	#N/A	#N/A
1000000	1	6 samples	0	STAR	STAR	STAR-STAR	1	NOISeqBIO	0	9.6	#N/A	#N/A	15.6	#N/A	#N/A	0.44067	#N/A	#N/A	0.120174	#N/A	#N/A
1000000	1	6 samples	0	STAR	STAR	STAR-STAR	1	SAMseq	0	10.5	#N/A	#N/A	23.5	#N/A	#N/A	0.386069	#N/A	#N/A	0.128967	#N/A	#N/A
1000000	1	7 samples	0	HISAT2	Stringtie	HISAT2-Stringtie	1	Ballgown	1	4.2	#N/A	#N/A	25.3	#N/A	#N/A	0.520917	#N/A	#N/A	0.0550644	#N/A	#N/A
1000000	1	7 samples	0	HISAT2	Stringtie	HISAT2-Stringtie	1	DESeq2	0	22.6	#N/A	#N/A	5.9	#N/A	#N/A	0.371153	#N/A	#N/A	0.163557	#N/A	#N/A
1000000	1	7 samples	0	HISAT2	Stringtie	HISAT2-Stringtie	1	edgeR	0	12.4	#N/A	#N/A	20.1	#N/A	#N/A	0.413506	#N/A	#N/A	0.116248	#N/A	#N/A
1000000	1	7 samples	0	HISAT2	Stringtie	HISAT2-Stringtie	1	Limma voom	0	16.3	#N/A	#N/A	20.4	#N/A	#N/A	0.399117	#N/A	#N/A	0.112898	#N/A	#N/A
1000000	1	7 samples	0	HISAT2	Stringtie	HISAT2-Stringtie	1	NOISeqBIO	0	12.5	#N/A	#N/A	13.4	#N/A	#N/A	0.415054	#N/A	#N/A	0.136473	#N/A	#N/A
1000000	1	7 samples	0	HISAT2	Stringtie	HISAT2-Stringtie	1	SAMseq	0	16	#N/A	#N/A	18.6	#N/A	#N/A	0.398379	#N/A	#N/A	0.121355	#N/A	#N/A
1000000	1	7 samples	0	Kallisto	Kallisto	Kallisto-Kallisto	1	Ballgown	1	3.6	#N/A	#N/A	25.8	#N/A	#N/A	0.51591	#N/A	#N/A	0.0536763	#N/A	#N/A
1000000	1	7 samples	0	Kallisto	Kallisto	Kallisto-Kallisto	1	DESeq2	0	26.1	#N/A	#N/A	2.2	#N/A	#N/A	0.353703	#N/A	#N/A	0.199624	#N/A	#N/A
1000000	1	7 samples	0	Kallisto	Kallisto	Kallisto-Kallisto	1	edgeR	0	21.1	#N/A	#N/A	7.9	#N/A	#N/A	0.377676	#N/A	#N/A	0.154969	#N/A	#N/A
1000000	1	7 samples	0	Kallisto	Kallisto	Kallisto-Kallisto	1	Limma voom	0	19.2	#N/A	#N/A	11.4	#N/A	#N/A	0.391092	#N/A	#N/A	0.145898	#N/A	#N/A
1000000	1	7 samples	0	Kallisto	Kallisto	Kallisto-Kallisto	1	NOISeqBIO	0	7.1	#N/A	#N/A	21	#N/A	#N/A	0.455682	#N/A	#N/A	0.111403	#N/A	#N/A
1000000	1	7 samples	0	Kallisto	Kallisto	Kallisto-Kallisto	1	SAMseq	0	23.8	#N/A	#N/A	15.1	#N/A	#N/A	0.35499	#N/A	#N/A	0.134713	#N/A	#N/A
1000000	1	7 samples	0	Salmon	Salmon	Salmon-Salmon	1	Ballgown	1	3.3	#N/A	#N/A	26.4	#N/A	#N/A	0.527124	#N/A	#N/A	0.0525562	#N/A	#N/A
1000000	1	7 samples	0	Salmon	Salmon	Salmon-Salmon	1	DESeq2	0	25.2	#N/A	#N/A	1.5	#N/A	#N/A	0.356996	#N/A	#N/A	0.201177	#N/A	#N/A
1000000	1	7 samples	0	Salmon	Salmon	Salmon-Salmon	1	edgeR	0	19.8	#N/A	#N/A	7.3	#N/A	#N/A	0.379831	#N/A	#N/A	0.155957	#N/A	#N/A
1000000	1	7 samples	0	Salmon	Salmon	Salmon-Salmon	1	Limma voom	0	17.8	#N/A	#N/A	11.1	#N/A	#N/A	0.396166	#N/A	#N/A	0.14825	#N/A	#N/A
1000000	1	7 samples	0	Salmon	Salmon	Salmon-Salmon	1	NOISeqBIO	0	7.2	#N/A	#N/A	21	#N/A	#N/A	0.456187	#N/A	#N/A	0.111522	#N/A	#N/A
1000000	1	7 samples	0	Salmon	Salmon	Salmon-Salmon	1	SAMseq	0	20.3	#N/A	#N/A	13.2	#N/A	#N/A	0.370795	#N/A	#N/A	0.137977	#N/A	#N/A
1000000	1	7 samples	0	STAR	RSEM	STAR-RSEM	1	Ballgown	1	3.4	#N/A	#N/A	26.7	#N/A	#N/A	0.53379	#N/A	#N/A	0.0479624	#N/A	#N/A
1000000	1	7 samples	0	STAR	RSEM	STAR-RSEM	1	DESeq2	0	25	#N/A	#N/A	2.8	#N/A	#N/A	0.362465	#N/A	#N/A	0.189083	#N/A	#N/A
1000000	1	7 samples	0	STAR	RSEM	STAR-RSEM	1	edgeR	0	17.7	#N/A	#N/A	11.5	#N/A	#N/A	0.392116	#N/A	#N/A	0.145103	#N/A	#N/A
1000000	1	7 samples	0	STAR	RSEM	STAR-RSEM	1	Limma voom	0	17.4	#N/A	#N/A	9.1	#N/A	#N/A	0.398063	#N/A	#N/A	0.153739	#N/A	#N/A
1000000	1	7 samples	0	STAR	RSEM	STAR-RSEM	1	NOISeqBIO	0	10	#N/A	#N/A	17.5	#N/A	#N/A	0.432557	#N/A	#N/A	0.124824	#N/A	#N/A
1000000	1	7 samples	0	STAR	RSEM	STAR-RSEM	1	SAMseq	0	15.5	#N/A	#N/A	22	#N/A	#N/A	0.338734	#N/A	#N/A	0.149916	#N/A	#N/A
1000000	1	7 samples	0	STAR	STAR	STAR-STAR	1	Ballgown	1	1.6	#N/A	#N/A	27.6	#N/A	#N/A	0.566465	#N/A	#N/A	0.0440384	#N/A	#N/A
1000000	1	7 samples	0	STAR	STAR	STAR-STAR	1	DESeq2	0	21.9	#N/A	#N/A	4.4	#N/A	#N/A	0.375062	#N/A	#N/A	0.176891	#N/A	#N/A
1000000	1	7 samples	0	STAR	STAR	STAR-STAR	1	edgeR	0	14	#N/A	#N/A	12.6	#N/A	#N/A	0.405566	#N/A	#N/A	0.142155	#N/A	#N/A
1000000	1	7 samples	0	STAR	STAR	STAR-STAR	1	Limma voom	0	13.7	#N/A	#N/A	11.6	#N/A	#N/A	0.413963	#N/A	#N/A	0.147857	#N/A	#N/A
1000000	1	7 samples	0	STAR	STAR	STAR-STAR	1	NOISeqBIO	0	8	#N/A	#N/A	17	#N/A	#N/A	0.44732	#N/A	#N/A	0.125106	#N/A	#N/A
1000000	1	7 samples	0	STAR	STAR	STAR-STAR	1	SAMseq	0	17.5	#N/A	#N/A	25	#N/A	#N/A	0.362096	#N/A	#N/A	0.128007	#N/A	#N/A
1000000	1	8 samples	0	HISAT2	Stringtie	HISAT2-Stringtie	1	Ballgown	1	4.8	#N/A	#N/A	26	#N/A	#N/A	0.495961	#N/A	#N/A	0.0708481	#N/A	#N/A
1000000	1	8 samples	0	HISAT2	Stringtie	HISAT2-Stringtie	1	DESeq2	0	22.4	#N/A	#N/A	5.8	#N/A	#N/A	0.358274	#N/A	#N/A	0.178759	#N/A	#N/A
1000000	1	8 samples	0	HISAT2	Stringtie	HISAT2-Stringtie	1	edgeR	0	12.6	#N/A	#N/A	20.8	#N/A	#N/A	0.397316	#N/A	#N/A	0.122489	#N/A	#N/A
1000000	1	8 samples	0	HISAT2	Stringtie	HISAT2-Stringtie	1	Limma voom	0	12.3	#N/A	#N/A	21.8	#N/A	#N/A	0.401126	#N/A	#N/A	0.115486	#N/A	#N/A
1000000	1	8 samples	0	HISAT2	Stringtie	HISAT2-Stringtie	1	NOISeqBIO	0	11.3	#N/A	#N/A	15.8	#N/A	#N/A	0.40813	#N/A	#N/A	0.143538	#N/A	#N/A
1000000	1	8 samples	0	HISAT2	Stringtie	HISAT2-Stringtie	1	SAMseq	0	21	#N/A	#N/A	13.3	#N/A	#N/A	0.358629	#N/A	#N/A	0.150079	#N/A	#N/A
1000000	1	8 samples	0	Kallisto	Kallisto	Kallisto-Kallisto	1	Ballgown	1	4.7	#N/A	#N/A	24.7	#N/A	#N/A	0.479606	#N/A	#N/A	0.0812817	#N/A	#N/A
1000000	1	8 samples	0	Kallisto	Kallisto	Kallisto-Kallisto	1	DESeq2	0	25.5	#N/A	#N/A	1.7	#N/A	#N/A	0.344773	#N/A	#N/A	0.214895	#N/A	#N/A
1000000	1	8 samples	0	Kallisto	Kallisto	Kallisto-Kallisto	1	edgeR	0	20.7	#N/A	#N/A	7.8	#N/A	#N/A	0.363376	#N/A	#N/A	0.169916	#N/A	#N/A
1000000	1	8 samples	0	Kallisto	Kallisto	Kallisto-Kallisto	1	Limma voom	0	18.3	#N/A	#N/A	11.9	#N/A	#N/A	0.377802	#N/A	#N/A	0.157156	#N/A	#N/A
1000000	1	8 samples	0	Kallisto	Kallisto	Kallisto-Kallisto	1	NOISeqBIO	0	6.7	#N/A	#N/A	21.6	#N/A	#N/A	0.450358	#N/A	#N/A	0.118563	#N/A	#N/A
1000000	1	8 samples	0	Kallisto	Kallisto	Kallisto-Kallisto	1	SAMseq	0	27.5	#N/A	#N/A	9.5	#N/A	#N/A	0.321451	#N/A	#N/A	0.170485	#N/A	#N/A
1000000	1	8 samples	0	Salmon	Salmon	Salmon-Salmon	1	Ballgown	1	4.8	#N/A	#N/A	25.2	#N/A	#N/A	0.484783	#N/A	#N/A	0.0805264	#N/A	#N/A
1000000	1	8 samples	0	Salmon	Salmon	Salmon-Salmon	1	DESeq2	0	24.7	#N/A	#N/A	2	#N/A	#N/A	0.347939	#N/A	#N/A	0.214207	#N/A	#N/A
1000000	1	8 samples	0	Salmon	Salmon	Salmon-Salmon	1	edgeR	0	19.9	#N/A	#N/A	7.4	#N/A	#N/A	0.365278	#N/A	#N/A	0.169779	#N/A	#N/A
1000000	1	8 samples	0	Salmon	Salmon	Salmon-Salmon	1	Limma voom	0	16.9	#N/A	#N/A	11.8	#N/A	#N/A	0.382288	#N/A	#N/A	0.157247	#N/A	#N/A
1000000	1	8 samples	0	Salmon	Salmon	Salmon-Salmon	1	NOISeqBIO	0	5.6	#N/A	#N/A	21.6	#N/A	#N/A	0.453968	#N/A	#N/A	0.118407	#N/A	#N/A
1000000	1	8 samples	0	Salmon	Salmon	Salmon-Salmon	1	SAMseq	0	25.2	#N/A	#N/A	9.6	#N/A	#N/A	0.335146	#N/A	#N/A	0.167368	#N/A	#N/A
1000000	1	8 samples	0	STAR	RSEM	STAR-RSEM	1	Ballgown	1	2.1	#N/A	#N/A	27	#N/A	#N/A	0.527535	#N/A	#N/A	0.0657427	#N/A	#N/A
1000000	1	8 samples	0	STAR	RSEM	STAR-RSEM	1	DESeq2	0	24.1	#N/A	#N/A	2.7	#N/A	#N/A	0.353809	#N/A	#N/A	0.207607	#N/A	#N/A
1000000	1	8 samples	0	STAR	RSEM	STAR-RSEM	1	edgeR	0	16.9	#N/A	#N/A	10.4	#N/A	#N/A	0.379504	#N/A	#N/A	0.160419	#N/A	#N/A
1000000	1	8 samples	0	STAR	RSEM	STAR-RSEM	1	Limma voom	0	16.2	#N/A	#N/A	11.1	#N/A	#N/A	0.389477	#N/A	#N/A	0.158752	#N/A	#N/A
1000000	1	8 samples	0	STAR	RSEM	STAR-RSEM	1	NOISeqBIO	0	9.1	#N/A	#N/A	18.2	#N/A	#N/A	0.431561	#N/A	#N/A	0.133082	#N/A	#N/A
1000000	1	8 samples	0	STAR	STAR	STAR-STAR	1	Ballgown	1	1.6	#N/A	#N/A	27	#N/A	#N/A	0.533823	#N/A	#N/A	0.0659241	#N/A	#N/A
1000000	1	8 samples	0	STAR	STAR	STAR-STAR	1	DESeq2	0	18	#N/A	#N/A	7	#N/A	#N/A	0.377442	#N/A	#N/A	0.186226	#N/A	#N/A
1000000	1	8 samples	0	STAR	STAR	STAR-STAR	1	edgeR	0	14.2	#N/A	#N/A	12.3	#N/A	#N/A	0.391336	#N/A	#N/A	0.157105	#N/A	#N/A
1000000	1	8 samples	0	STAR	STAR	STAR-STAR	1	Limma voom	0	12.3	#N/A	#N/A	13.5	#N/A	#N/A	0.402502	#N/A	#N/A	0.153422	#N/A	#N/A
1000000	1	8 samples	0	STAR	STAR	STAR-STAR	1	NOISeqBIO	0	6.6	#N/A	#N/A	18.5	#N/A	#N/A	0.444959	#N/A	#N/A	0.131774	#N/A	#N/A
1000000	1	9 samples	0	HISAT2	Stringtie	HISAT2-Stringtie	1	Ballgown	1	6.1	#N/A	#N/A	26.3	#N/A	#N/A	0.439626	#N/A	#N/A	0.097173	#N/A	#N/A
1000000	1	9 samples	0	HISAT2	Stringtie	HISAT2-Stringtie	1	DESeq2	0	25	#N/A	#N/A	5.7	#N/A	#N/A	0.332642	#N/A	#N/A	0.215282	#N/A	#N/A
1000000	1	9 samples	0	HISAT2	Stringtie	HISAT2-Stringtie	1	edgeR	0	12.9	#N/A	#N/A	19.8	#N/A	#N/A	0.366176	#N/A	#N/A	0.154212	#N/A	#N/A
1000000	1	9 samples	0	HISAT2	Stringtie	HISAT2-Stringtie	1	Limma voom	0	14.2	#N/A	#N/A	21.2	#N/A	#N/A	0.362882	#N/A	#N/A	0.146595	#N/A	#N/A
1000000	1	9 samples	0	HISAT2	Stringtie	HISAT2-Stringtie	1	NOISeqBIO	0	10	#N/A	#N/A	16.5	#N/A	#N/A	0.385058	#N/A	#N/A	0.17107	#N/A	#N/A
1000000	1	9 samples	0	HISAT2	Stringtie	HISAT2-Stringtie	1	SAMseq	0	16.7	#N/A	#N/A	13.3	#N/A	#N/A	0.356897	#N/A	#N/A	0.185114	#N/A	#N/A
1000000	1	9 samples	0	Kallisto	Kallisto	Kallisto-Kallisto	1	Ballgown	1	3.5	#N/A	#N/A	24.7	#N/A	#N/A	0.452964	#N/A	#N/A	0.10701	#N/A	#N/A
1000000	1	9 samples	0	Kallisto	Kallisto	Kallisto-Kallisto	1	DESeq2	0	25.2	#N/A	#N/A	2.4	#N/A	#N/A	0.333098	#N/A	#N/A	0.240639	#N/A	#N/A
1000000	1	9 samples	0	Kallisto	Kallisto	Kallisto-Kallisto	1	edgeR	0	20.4	#N/A	#N/A	9.6	#N/A	#N/A	0.342833	#N/A	#N/A	0.198455	#N/A	#N/A
1000000	1	9 samples	0	Kallisto	Kallisto	Kallisto-Kallisto	1	Limma voom	0	20.2	#N/A	#N/A	14.7	#N/A	#N/A	0.349746	#N/A	#N/A	0.181743	#N/A	#N/A
1000000	1	9 samples	0	Kallisto	Kallisto	Kallisto-Kallisto	1	NOISeqBIO	0	6.4	#N/A	#N/A	22.3	#N/A	#N/A	0.420545	#N/A	#N/A	0.14065	#N/A	#N/A
1000000	1	9 samples	0	Kallisto	Kallisto	Kallisto-Kallisto	1	SAMseq	0	27.4	#N/A	#N/A	7.5	#N/A	#N/A	0.325637	#N/A	#N/A	0.207117	#N/A	#N/A
1000000	1	9 samples	0	Salmon	Salmon	Salmon-Salmon	1	Ballgown	1	3.1	#N/A	#N/A	25.9	#N/A	#N/A	0.455114	#N/A	#N/A	0.104256	#N/A	#N/A
1000000	1	9 samples	0	Salmon	Salmon	Salmon-Salmon	1	DESeq2	0	24.1	#N/A	#N/A	2.9	#N/A	#N/A	0.334908	#N/A	#N/A	0.239447	#N/A	#N/A
1000000	1	9 samples	0	Salmon	Salmon	Salmon-Salmon	1	edgeR	0	19.8	#N/A	#N/A	8.2	#N/A	#N/A	0.345471	#N/A	#N/A	0.201363	#N/A	#N/A
1000000	1	9 samples	0	Salmon	Salmon	Salmon-Salmon	1	Limma voom	0	16.8	#N/A	#N/A	13.7	#N/A	#N/A	0.355869	#N/A	#N/A	0.183656	#N/A	#N/A
1000000	1	9 samples	0	Salmon	Salmon	Salmon-Salmon	1	NOISeqBIO	0	5.7	#N/A	#N/A	21.8	#N/A	#N/A	0.422755	#N/A	#N/A	0.143495	#N/A	#N/A
1000000	1	9 samples	0	Salmon	Salmon	Salmon-Salmon	1	SAMseq	0	23.5	#N/A	#N/A	6	#N/A	#N/A	0.336779	#N/A	#N/A	0.214282	#N/A	#N/A
1000000	1	9 samples	0	STAR	RSEM	STAR-RSEM	1	Ballgown	1	3.3	#N/A	#N/A	26.2	#N/A	#N/A	0.487816	#N/A	#N/A	0.0965179	#N/A	#N/A
1000000	1	9 samples	0	STAR	RSEM	STAR-RSEM	1	DESeq2	0	25.6	#N/A	#N/A	1.2	#N/A	#N/A	0.332875	#N/A	#N/A	0.246274	#N/A	#N/A
1000000	1	9 samples	0	STAR	RSEM	STAR-RSEM	1	edgeR	0	16.4	#N/A	#N/A	10.5	#N/A	#N/A	0.355052	#N/A	#N/A	0.193908	#N/A	#N/A
1000000	1	9 samples	0	STAR	RSEM	STAR-RSEM	1	Limma voom	0	19	#N/A	#N/A	10.6	#N/A	#N/A	0.352419	#N/A	#N/A	0.193131	#N/A	#N/A
1000000	1	9 samples	0	STAR	RSEM	STAR-RSEM	1	NOISeqBIO	0	8.8	#N/A	#N/A	19.2	#N/A	#N/A	0.402153	#N/A	#N/A	0.160762	#N/A	#N/A
1000000	1	9 samples	0	STAR	RSEM	STAR-RSEM	1	SAMseq	0	10	#N/A	#N/A	21	#N/A	#N/A	0.362054	#N/A	#N/A	0.204724	#N/A	#N/A
1000000	1	9 samples	0	STAR	STAR	STAR-STAR	1	Ballgown	1	1.3	#N/A	#N/A	27.9	#N/A	#N/A	0.509122	#N/A	#N/A	0.0923064	#N/A	#N/A
1000000	1	9 samples	0	STAR	STAR	STAR-STAR	1	DESeq2	0	20.4	#N/A	#N/A	4.6	#N/A	#N/A	0.345673	#N/A	#N/A	0.226555	#N/A	#N/A
1000000	1	9 samples	0	STAR	STAR	STAR-STAR	1	edgeR	0	13.9	#N/A	#N/A	12.6	#N/A	#N/A	0.363924	#N/A	#N/A	0.187558	#N/A	#N/A
1000000	1	9 samples	0	STAR	STAR	STAR-STAR	1	Limma voom	0	13.1	#N/A	#N/A	13.4	#N/A	#N/A	0.369735	#N/A	#N/A	0.185326	#N/A	#N/A
1000000	1	9 samples	0	STAR	STAR	STAR-STAR	1	NOISeqBIO	0	7.4	#N/A	#N/A	18.6	#N/A	#N/A	0.41161	#N/A	#N/A	0.162783	#N/A	#N/A
1000000	1	9 samples	0	STAR	STAR	STAR-STAR	1	SAMseq	0	7	#N/A	#N/A	25	#N/A	#N/A	0.377141	#N/A	#N/A	0.182677	#N/A	#N/A
2000000	1	12 samples	0	HISAT2	Stringtie	HISAT2-Stringtie	1	Ballgown	1	3.6	#N/A	#N/A	28.5	#N/A	#N/A	0.385878	#N/A	#N/A	0.171532	#N/A	#N/A
2000000	1	12 samples	0	HISAT2	Stringtie	HISAT2-Stringtie	1	DESeq2	0	26.2	#N/A	#N/A	9.2	#N/A	#N/A	0.298816	#N/A	#N/A	0.284167	#N/A	#N/A
2000000	1	12 samples	0	HISAT2	Stringtie	HISAT2-Stringtie	1	edgeR	0	13.5	#N/A	#N/A	20.7	#N/A	#N/A	0.333998	#N/A	#N/A	0.220118	#N/A	#N/A
2000000	1	12 samples	0	HISAT2	Stringtie	HISAT2-Stringtie	1	Limma voom	0	14	#N/A	#N/A	21.5	#N/A	#N/A	0.334069	#N/A	#N/A	0.217792	#N/A	#N/A
2000000	1	12 samples	0	HISAT2	Stringtie	HISAT2-Stringtie	1	NOISeqBIO	0	12.7	#N/A	#N/A	18.7	#N/A	#N/A	0.336939	#N/A	#N/A	0.229907	#N/A	#N/A
2000000	1	12 samples	0	HISAT2	Stringtie	HISAT2-Stringtie	1	SAMseq	0	26.9	#N/A	#N/A	5.3	#N/A	#N/A	0.296337	#N/A	#N/A	0.302274	#N/A	#N/A
2000000	1	12 samples	0	Kallisto	Kallisto	Kallisto-Kallisto	1	Ballgown	1	7.4	#N/A	#N/A	24.7	#N/A	#N/A	0.362231	#N/A	#N/A	0.197687	#N/A	#N/A
2000000	1	12 samples	0	Kallisto	Kallisto	Kallisto-Kallisto	1	DESeq2	0	25.8	#N/A	#N/A	2.2	#N/A	#N/A	0.299713	#N/A	#N/A	0.320236	#N/A	#N/A
2000000	1	12 samples	0	Kallisto	Kallisto	Kallisto-Kallisto	1	edgeR	0	23.3	#N/A	#N/A	8.9	#N/A	#N/A	0.304088	#N/A	#N/A	0.2862	#N/A	#N/A
2000000	1	12 samples	0	Kallisto	Kallisto	Kallisto-Kallisto	1	Limma voom	0	19	#N/A	#N/A	13.5	#N/A	#N/A	0.32072	#N/A	#N/A	0.257031	#N/A	#N/A
2000000	1	12 samples	0	Kallisto	Kallisto	Kallisto-Kallisto	1	NOISeqBIO	0	5.5	#N/A	#N/A	26.4	#N/A	#N/A	0.370315	#N/A	#N/A	0.191064	#N/A	#N/A
2000000	1	12 samples	0	Kallisto	Kallisto	Kallisto-Kallisto	1	SAMseq	0	29.9	#N/A	#N/A	2.8	#N/A	#N/A	0.285584	#N/A	#N/A	0.319794	#N/A	#N/A
2000000	1	12 samples	0	Salmon	Salmon	Salmon-Salmon	1	Ballgown	1	6.7	#N/A	#N/A	25.4	#N/A	#N/A	0.365462	#N/A	#N/A	0.195731	#N/A	#N/A
2000000	1	12 samples	0	Salmon	Salmon	Salmon-Salmon	1	DESeq2	0	24.5	#N/A	#N/A	3.3	#N/A	#N/A	0.30178	#N/A	#N/A	0.316394	#N/A	#N/A
2000000	1	12 samples	0	Salmon	Salmon	Salmon-Salmon	1	edgeR	0	24	#N/A	#N/A	9	#N/A	#N/A	0.302424	#N/A	#N/A	0.284754	#N/A	#N/A
2000000	1	12 samples	0	Salmon	Salmon	Salmon-Salmon	1	Limma voom	0	17.1	#N/A	#N/A	15.1	#N/A	#N/A	0.326188	#N/A	#N/A	0.25298	#N/A	#N/A
2000000	1	12 samples	0	Salmon	Salmon	Salmon-Salmon	1	NOISeqBIO	0	4.8	#N/A	#N/A	25.4	#N/A	#N/A	0.372456	#N/A	#N/A	0.194108	#N/A	#N/A
2000000	1	12 samples	0	Salmon	Salmon	Salmon-Salmon	1	SAMseq	0	28.9	#N/A	#N/A	2.3	#N/A	#N/A	0.289971	#N/A	#N/A	0.322223	#N/A	#N/A
2000000	1	12 samples	0	STAR	RSEM	STAR-RSEM	1	Ballgown	1	1.8	#N/A	#N/A	28.5	#N/A	#N/A	0.402632	#N/A	#N/A	0.170017	#N/A	#N/A
2000000	1	12 samples	0	STAR	RSEM	STAR-RSEM	1	DESeq2	0	19	#N/A	#N/A	8.8	#N/A	#N/A	0.316298	#N/A	#N/A	0.285752	#N/A	#N/A
2000000	1	12 samples	0	STAR	RSEM	STAR-RSEM	1	edgeR	0	17.3	#N/A	#N/A	12.6	#N/A	#N/A	0.324207	#N/A	#N/A	0.263252	#N/A	#N/A
2000000	1	12 samples	0	STAR	RSEM	STAR-RSEM	1	Limma voom	0	14	#N/A	#N/A	12.9	#N/A	#N/A	0.33365	#N/A	#N/A	0.260992	#N/A	#N/A
2000000	1	12 samples	0	STAR	RSEM	STAR-RSEM	1	NOISeqBIO	0	8.4	#N/A	#N/A	21.5	#N/A	#N/A	0.359849	#N/A	#N/A	0.215462	#N/A	#N/A
2000000	1	12 samples	0	STAR	RSEM	STAR-RSEM	1	SAMseq	0	22.8	#N/A	#N/A	7.8	#N/A	#N/A	0.306115	#N/A	#N/A	0.290866	#N/A	#N/A
2000000	1	12 samples	0	STAR	STAR	STAR-STAR	1	Ballgown	1	1.3	#N/A	#N/A	29.9	#N/A	#N/A	0.407624	#N/A	#N/A	0.165798	#N/A	#N/A
2000000	1	12 samples	0	STAR	STAR	STAR-STAR	1	DESeq2	0	15.3	#N/A	#N/A	13.1	#N/A	#N/A	0.33082	#N/A	#N/A	0.260792	#N/A	#N/A
2000000	1	12 samples	0	STAR	STAR	STAR-STAR	1	edgeR	0	14	#N/A	#N/A	15.5	#N/A	#N/A	0.333015	#N/A	#N/A	0.249846	#N/A	#N/A
2000000	1	12 samples	0	STAR	STAR	STAR-STAR	1	Limma voom	0	11	#N/A	#N/A	16.7	#N/A	#N/A	0.341917	#N/A	#N/A	0.245197	#N/A	#N/A
2000000	1	12 samples	0	STAR	STAR	STAR-STAR	1	NOISeqBIO	0	5.6	#N/A	#N/A	22.3	#N/A	#N/A	0.367161	#N/A	#N/A	0.213653	#N/A	#N/A
2000000	1	12 samples	0	STAR	STAR	STAR-STAR	1	SAMseq	0	20.7	#N/A	#N/A	12.5	#N/A	#N/A	0.31206	#N/A	#N/A	0.265496	#N/A	#N/A
2000000	1	15 samples	0	HISAT2	Stringtie	HISAT2-Stringtie	1	Ballgown	1	3.7	#N/A	#N/A	27.6	#N/A	#N/A	0.365108	#N/A	#N/A	0.230023	#N/A	#N/A
2000000	1	15 samples	0	HISAT2	Stringtie	HISAT2-Stringtie	1	DESeq2	0	29.2	#N/A	#N/A	7.7	#N/A	#N/A	0.28622	#N/A	#N/A	0.3521	#N/A	#N/A
2000000	1	15 samples	0	HISAT2	Stringtie	HISAT2-Stringtie	1	edgeR	0	12.5	#N/A	#N/A	19.6	#N/A	#N/A	0.32068	#N/A	#N/A	0.268233	#N/A	#N/A
2000000	1	15 samples	0	HISAT2	Stringtie	HISAT2-Stringtie	1	Limma voom	0	14	#N/A	#N/A	20.6	#N/A	#N/A	0.318259	#N/A	#N/A	0.266145	#N/A	#N/A
2000000	1	15 samples	0	HISAT2	Stringtie	HISAT2-Stringtie	1	NOISeqBIO	0	10	#N/A	#N/A	20.9	#N/A	#N/A	0.330806	#N/A	#N/A	0.262996	#N/A	#N/A
2000000	1	15 samples	0	HISAT2	Stringtie	HISAT2-Stringtie	1	SAMseq	0	26.2	#N/A	#N/A	5.4	#N/A	#N/A	0.292559	#N/A	#N/A	0.362981	#N/A	#N/A
2000000	1	15 samples	0	Kallisto	Kallisto	Kallisto-Kallisto	1	Ballgown	1	8.5	#N/A	#N/A	21.8	#N/A	#N/A	0.343822	#N/A	#N/A	0.25846	#N/A	#N/A
2000000	1	15 samples	0	Kallisto	Kallisto	Kallisto-Kallisto	1	DESeq2	0	24	#N/A	#N/A	3.6	#N/A	#N/A	0.295484	#N/A	#N/A	0.368123	#N/A	#N/A
2000000	1	15 samples	0	Kallisto	Kallisto	Kallisto-Kallisto	1	edgeR	0	22.9	#N/A	#N/A	11.2	#N/A	#N/A	0.297033	#N/A	#N/A	0.333757	#N/A	#N/A
2000000	1	15 samples	0	Kallisto	Kallisto	Kallisto-Kallisto	1	Limma voom	0	16.4	#N/A	#N/A	14.8	#N/A	#N/A	0.312623	#N/A	#N/A	0.311028	#N/A	#N/A
2000000	1	15 samples	0	Kallisto	Kallisto	Kallisto-Kallisto	1	NOISeqBIO	0	4.9	#N/A	#N/A	29.7	#N/A	#N/A	0.356688	#N/A	#N/A	0.21702	#N/A	#N/A
2000000	1	15 samples	0	Kallisto	Kallisto	Kallisto-Kallisto	1	SAMseq	0	29.1	#N/A	#N/A	2.2	#N/A	#N/A	0.286886	#N/A	#N/A	0.374062	#N/A	#N/A
2000000	1	15 samples	0	Salmon	Salmon	Salmon-Salmon	1	Ballgown	1	7.8	#N/A	#N/A	22.5	#N/A	#N/A	0.345508	#N/A	#N/A	0.255602	#N/A	#N/A
2000000	1	15 samples	0	Salmon	Salmon	Salmon-Salmon	1	DESeq2	0	22	#N/A	#N/A	5	#N/A	#N/A	0.2977	#N/A	#N/A	0.363922	#N/A	#N/A
2000000	1	15 samples	0	Salmon	Salmon	Salmon-Salmon	1	edgeR	0	24.4	#N/A	#N/A	11.2	#N/A	#N/A	0.295385	#N/A	#N/A	0.334652	#N/A	#N/A
2000000	1	15 samples	0	Salmon	Salmon	Salmon-Salmon	1	Limma voom	0	15.4	#N/A	#N/A	15.9	#N/A	#N/A	0.314532	#N/A	#N/A	0.308737	#N/A	#N/A
2000000	1	15 samples	0	Salmon	Salmon	Salmon-Salmon	1	NOISeqBIO	0	4.1	#N/A	#N/A	28.7	#N/A	#N/A	0.358085	#N/A	#N/A	0.221095	#N/A	#N/A
2000000	1	15 samples	0	Salmon	Salmon	Salmon-Salmon	1	SAMseq	0	28.5	#N/A	#N/A	1.5	#N/A	#N/A	0.288639	#N/A	#N/A	0.377229	#N/A	#N/A
2000000	1	15 samples	0	STAR	RSEM	STAR-RSEM	1	Ballgown	1	2	#N/A	#N/A	26	#N/A	#N/A	0.376503	#N/A	#N/A	0.236548	#N/A	#N/A
2000000	1	15 samples	0	STAR	RSEM	STAR-RSEM	1	DESeq2	0	22.9	#N/A	#N/A	7.6	#N/A	#N/A	0.298378	#N/A	#N/A	0.353723	#N/A	#N/A
2000000	1	15 samples	0	STAR	RSEM	STAR-RSEM	1	edgeR	0	17.7	#N/A	#N/A	13.2	#N/A	#N/A	0.308362	#N/A	#N/A	0.318498	#N/A	#N/A
2000000	1	15 samples	0	STAR	RSEM	STAR-RSEM	1	Limma voom	0	14	#N/A	#N/A	14	#N/A	#N/A	0.317605	#N/A	#N/A	0.314523	#N/A	#N/A
2000000	1	15 samples	0	STAR	RSEM	STAR-RSEM	1	NOISeqBIO	0	7.4	#N/A	#N/A	23.8	#N/A	#N/A	0.348324	#N/A	#N/A	0.249875	#N/A	#N/A
2000000	1	15 samples	0	STAR	RSEM	STAR-RSEM	1	SAMseq	0	23.4	#N/A	#N/A	4.4	#N/A	#N/A	0.296548	#N/A	#N/A	0.366227	#N/A	#N/A
2000000	1	15 samples	0	STAR	STAR	STAR-STAR	1	Ballgown	1	1	#N/A	#N/A	27.6	#N/A	#N/A	0.38123	#N/A	#N/A	0.229652	#N/A	#N/A
2000000	1	15 samples	0	STAR	STAR	STAR-STAR	1	DESeq2	0	21	#N/A	#N/A	9.7	#N/A	#N/A	0.300889	#N/A	#N/A	0.340559	#N/A	#N/A
2000000	1	15 samples	0	STAR	STAR	STAR-STAR	1	edgeR	0	15.7	#N/A	#N/A	16.8	#N/A	#N/A	0.313592	#N/A	#N/A	0.304108	#N/A	#N/A
2000000	1	15 samples	0	STAR	STAR	STAR-STAR	1	Limma voom	0	11.1	#N/A	#N/A	17.7	#N/A	#N/A	0.325945	#N/A	#N/A	0.300118	#N/A	#N/A
2000000	1	15 samples	0	STAR	STAR	STAR-STAR	1	NOISeqBIO	0	5.6	#N/A	#N/A	25.2	#N/A	#N/A	0.354366	#N/A	#N/A	0.241659	#N/A	#N/A
2000000	1	15 samples	0	STAR	STAR	STAR-STAR	1	SAMseq	0	19.6	#N/A	#N/A	9.1	#N/A	#N/A	0.302258	#N/A	#N/A	0.345003	#N/A	#N/A
2000000	1	3 samples	1	HISAT2	Stringtie	HISAT2-Stringtie	1	Ballgown	1	18.7	18.7	18.7	25.1	25.1	25.1	0.316244	0.316244	0.316244	0.00901814	0.00901814	0.00901814
2000000	1	3 samples	1	HISAT2	Stringtie	HISAT2-Stringtie	1	DESeq2	0	7.9	7.9	#N/A	17.7	17.7	#N/A	0.486818	0.486818	#N/A	0.0541399	0.0541399	#N/A
2000000	1	3 samples	1	HISAT2	Stringtie	HISAT2-Stringtie	1	edgeR	0	3.8	3.8	#N/A	20.4	20.4	#N/A	0.580414	0.580414	#N/A	0.0437348	0.0437348	#N/A
2000000	1	3 samples	1	HISAT2	Stringtie	HISAT2-Stringtie	1	Limma voom	0	14	14	#N/A	15.5	15.5	#N/A	0.438797	0.438797	#N/A	0.0630493	0.0630493	#N/A
2000000	1	3 samples	1	HISAT2	Stringtie	HISAT2-Stringtie	1	NOISeqBIO	0	25.7	25.7	#N/A	1.7	1.7	#N/A	0.215952	0.215952	#N/A	0.517909	0.517909	#N/A
2000000	1	3 samples	1	HISAT2	Stringtie	HISAT2-Stringtie	1	SAMseq	0	16.25	16.25	#N/A	12.75	12.75	#N/A	0.329047	0.329047	#N/A	0.0939358	0.0939358	#N/A
2000000	1	3 samples	1	Kallisto	Kallisto	Kallisto-Kallisto	1	Ballgown	1	18.9	18.9	18.9	27.7	27.7	27.7	0.31061	0.31061	0.31061	0.00139695	0.00139695	0.00139695
2000000	1	3 samples	1	Kallisto	Kallisto	Kallisto-Kallisto	1	DESeq2	0	14.5	14.5	#N/A	8.6	8.6	#N/A	0.407377	0.407377	#N/A	0.0980077	0.0980077	#N/A
2000000	1	3 samples	1	Kallisto	Kallisto	Kallisto-Kallisto	1	edgeR	0	6	6	#N/A	16.45	16.45	#N/A	0.508925	0.508925	#N/A	0.0584123	0.0584123	#N/A
2000000	1	3 samples	1	Kallisto	Kallisto	Kallisto-Kallisto	1	Limma voom	0	9.7	9.7	#N/A	13.8	13.8	#N/A	0.469682	0.469682	#N/A	0.0663497	0.0663497	#N/A
2000000	1	3 samples	1	Kallisto	Kallisto	Kallisto-Kallisto	1	NOISeqBIO	0	23.7	23.7	#N/A	4.4	4.4	#N/A	0.248919	0.248919	#N/A	0.413637	0.413637	#N/A
2000000	1	3 samples	1	Kallisto	Kallisto	Kallisto-Kallisto	1	SAMseq	0	20	20	#N/A	7.4	7.4	#N/A	0.328261	0.328261	#N/A	0.118598	0.118598	#N/A
2000000	1	3 samples	1	Salmon	Salmon	Salmon-Salmon	1	Ballgown	1	20.9	20.9	20.9	27	27	27	0.263	0.263	0.263	0.00171448	0.00171448	0.00171448
2000000	1	3 samples	1	Salmon	Salmon	Salmon-Salmon	1	DESeq2	0	14.6	14.6	#N/A	8.8	8.8	#N/A	0.406151	0.406151	#N/A	0.0972494	0.0972494	#N/A
2000000	1	3 samples	1	Salmon	Salmon	Salmon-Salmon	1	edgeR	0	7	7	#N/A	15.95	15.95	#N/A	0.49713	0.49713	#N/A	0.0596237	0.0596237	#N/A
2000000	1	3 samples	1	Salmon	Salmon	Salmon-Salmon	1	Limma voom	0	9.6	9.6	#N/A	15.2	15.2	#N/A	0.472703	0.472703	#N/A	0.0632399	0.0632399	#N/A
2000000	1	3 samples	1	Salmon	Salmon	Salmon-Salmon	1	NOISeqBIO	0	23.3	23.3	#N/A	4.4	4.4	#N/A	0.245472	0.245472	#N/A	0.415747	0.415747	#N/A
2000000	1	3 samples	1	Salmon	Salmon	Salmon-Salmon	1	SAMseq	0	19.8	19.8	#N/A	8	8	#N/A	0.32837	0.32837	#N/A	0.118765	0.118765	#N/A
2000000	1	3 samples	1	STAR	RSEM	STAR-RSEM	1	Ballgown	1	24.6	24.6	24.6	28.2	28.2	28.2	0.205689	0.205689	0.205689	0.00477128	0.00477128	0.00477128
2000000	1	3 samples	1	STAR	RSEM	STAR-RSEM	1	DESeq2	0	8.3	8.3	#N/A	16.3	16.3	#N/A	0.472299	0.472299	#N/A	0.0571648	0.0571648	#N/A
2000000	1	3 samples	1	STAR	RSEM	STAR-RSEM	1	edgeR	0	2.05	2.05	#N/A	23.15	23.15	#N/A	0.61179	0.61179	#N/A	0.0245273	0.0245273	#N/A
2000000	1	3 samples	1	STAR	RSEM	STAR-RSEM	1	Limma voom	0	13.7	13.7	#N/A	10.6	10.6	#N/A	0.414442	0.414442	#N/A	0.0864566	0.0864566	#N/A
2000000	1	3 samples	1	STAR	RSEM	STAR-RSEM	1	NOISeqBIO	0	25.6	25.6	#N/A	2.4	2.4	#N/A	0.219561	0.219561	#N/A	0.498441	0.498441	#N/A
2000000	1	3 samples	1	STAR	RSEM	STAR-RSEM	1	SAMseq	0	17.3333	17.3333	#N/A	18.5	18.5	#N/A	0.347887	0.347887	#N/A	0.0571961	0.0571961	#N/A
2000000	1	3 samples	1	STAR	STAR	STAR-STAR	1	Ballgown	1	21.7	21.7	21.7	28	28	28	0.254403	0.254403	0.254403	0.00541998	0.00541998	0.00541998
2000000	1	3 samples	1	STAR	STAR	STAR-STAR	1	DESeq2	0	7.9	7.9	#N/A	18.4	18.4	#N/A	0.471913	0.471913	#N/A	0.0508726	0.0508726	#N/A
2000000	1	3 samples	1	STAR	STAR	STAR-STAR	1	edgeR	0	1.75	1.75	#N/A	23.35	23.35	#N/A	0.615015	0.615015	#N/A	0.0238687	0.0238687	#N/A
2000000	1	3 samples	1	STAR	STAR	STAR-STAR	1	Limma voom	0	11.9	11.9	#N/A	12.4	12.4	#N/A	0.435021	0.435021	#N/A	0.0723146	0.0723146	#N/A
2000000	1	3 samples	1	STAR	STAR	STAR-STAR	1	NOISeqBIO	0	26.4	26.4	#N/A	2.1	2.1	#N/A	0.212037	0.212037	#N/A	0.51108	0.51108	#N/A
2000000	1	3 samples	1	STAR	STAR	STAR-STAR	1	SAMseq	0	16	16	#N/A	18.75	18.75	#N/A	0.37173	0.37173	#N/A	0.0552815	0.0552815	#N/A
2000000	1	4 samples	0	HISAT2	Stringtie	HISAT2-Stringtie	1	Ballgown	1	6.8	#N/A	#N/A	25.5	#N/A	#N/A	0.586853	#N/A	#N/A	0.00599683	#N/A	#N/A
2000000	1	4 samples	0	HISAT2	Stringtie	HISAT2-Stringtie	1	DESeq2	0	16	#N/A	#N/A	15.7	#N/A	#N/A	0.451331	#N/A	#N/A	0.0768415	#N/A	#N/A
2000000	1	4 samples	0	HISAT2	Stringtie	HISAT2-Stringtie	1	edgeR	0	7.3	#N/A	#N/A	20.3	#N/A	#N/A	0.543399	#N/A	#N/A	0.0628057	#N/A	#N/A
2000000	1	4 samples	0	HISAT2	Stringtie	HISAT2-Stringtie	1	Limma voom	0	13.3	#N/A	#N/A	18.4	#N/A	#N/A	0.488515	#N/A	#N/A	0.0678317	#N/A	#N/A
2000000	1	4 samples	0	HISAT2	Stringtie	HISAT2-Stringtie	1	NOISeqBIO	0	28	#N/A	#N/A	2.2	#N/A	#N/A	0.22551	#N/A	#N/A	0.495044	#N/A	#N/A
2000000	1	4 samples	0	HISAT2	Stringtie	HISAT2-Stringtie	1	SAMseq	0	15.3	#N/A	#N/A	20.3	#N/A	#N/A	0.438641	#N/A	#N/A	0.0519891	#N/A	#N/A
2000000	1	4 samples	0	Kallisto	Kallisto	Kallisto-Kallisto	1	Ballgown	1	7.4	#N/A	#N/A	26.8	#N/A	#N/A	0.595604	#N/A	#N/A	0.00699208	#N/A	#N/A
2000000	1	4 samples	0	Kallisto	Kallisto	Kallisto-Kallisto	1	DESeq2	0	20.8	#N/A	#N/A	6.6	#N/A	#N/A	0.402799	#N/A	#N/A	0.1248	#N/A	#N/A
2000000	1	4 samples	0	Kallisto	Kallisto	Kallisto-Kallisto	1	edgeR	0	12.8	#N/A	#N/A	13.8	#N/A	#N/A	0.47789	#N/A	#N/A	0.082675	#N/A	#N/A
2000000	1	4 samples	0	Kallisto	Kallisto	Kallisto-Kallisto	1	Limma voom	0	10.9	#N/A	#N/A	14.6	#N/A	#N/A	0.494378	#N/A	#N/A	0.077308	#N/A	#N/A
2000000	1	4 samples	0	Kallisto	Kallisto	Kallisto-Kallisto	1	NOISeqBIO	0	25.4	#N/A	#N/A	4.6	#N/A	#N/A	0.263442	#N/A	#N/A	0.385794	#N/A	#N/A
2000000	1	4 samples	0	Kallisto	Kallisto	Kallisto-Kallisto	1	SAMseq	0	22.8	#N/A	#N/A	13.6	#N/A	#N/A	0.357519	#N/A	#N/A	0.0830867	#N/A	#N/A
2000000	1	4 samples	0	Salmon	Salmon	Salmon-Salmon	1	Ballgown	1	5.25	#N/A	#N/A	26.95	#N/A	#N/A	0.65883	#N/A	#N/A	0.0064977	#N/A	#N/A
2000000	1	4 samples	0	Salmon	Salmon	Salmon-Salmon	1	DESeq2	0	19.7	#N/A	#N/A	6.6	#N/A	#N/A	0.408073	#N/A	#N/A	0.124508	#N/A	#N/A
2000000	1	4 samples	0	Salmon	Salmon	Salmon-Salmon	1	edgeR	0	14.2	#N/A	#N/A	13.2	#N/A	#N/A	0.466955	#N/A	#N/A	0.0840733	#N/A	#N/A
2000000	1	4 samples	0	Salmon	Salmon	Salmon-Salmon	1	Limma voom	0	10.8	#N/A	#N/A	16.1	#N/A	#N/A	0.49335	#N/A	#N/A	0.0740431	#N/A	#N/A
2000000	1	4 samples	0	Salmon	Salmon	Salmon-Salmon	1	NOISeqBIO	0	26.1	#N/A	#N/A	4.1	#N/A	#N/A	0.25461	#N/A	#N/A	0.417491	#N/A	#N/A
2000000	1	4 samples	0	Salmon	Salmon	Salmon-Salmon	1	SAMseq	0	19.8	#N/A	#N/A	15.3	#N/A	#N/A	0.393878	#N/A	#N/A	0.0719685	#N/A	#N/A
2000000	1	4 samples	0	STAR	RSEM	STAR-RSEM	1	Ballgown	1	4.65	#N/A	#N/A	27.7	#N/A	#N/A	0.676972	#N/A	#N/A	0.00334872	#N/A	#N/A
2000000	1	4 samples	0	STAR	RSEM	STAR-RSEM	1	DESeq2	0	16.2	#N/A	#N/A	11	#N/A	#N/A	0.454336	#N/A	#N/A	0.0877395	#N/A	#N/A
2000000	1	4 samples	0	STAR	RSEM	STAR-RSEM	1	edgeR	0	6.3	#N/A	#N/A	20.1	#N/A	#N/A	0.553986	#N/A	#N/A	0.0621852	#N/A	#N/A
2000000	1	4 samples	0	STAR	RSEM	STAR-RSEM	1	Limma voom	0	17.7	#N/A	#N/A	9.4	#N/A	#N/A	0.445294	#N/A	#N/A	0.10219	#N/A	#N/A
2000000	1	4 samples	0	STAR	RSEM	STAR-RSEM	1	NOISeqBIO	0	27.4	#N/A	#N/A	1.9	#N/A	#N/A	0.229787	#N/A	#N/A	0.501642	#N/A	#N/A
2000000	1	4 samples	0	STAR	RSEM	STAR-RSEM	1	SAMseq	0	13.2	#N/A	#N/A	21.8	#N/A	#N/A	0.414811	#N/A	#N/A	0.0793135	#N/A	#N/A
2000000	1	4 samples	0	STAR	STAR	STAR-STAR	1	Ballgown	1	2.9	#N/A	#N/A	28.05	#N/A	#N/A	0.698054	#N/A	#N/A	0.00318733	#N/A	#N/A
2000000	1	4 samples	0	STAR	STAR	STAR-STAR	1	DESeq2	0	16.2	#N/A	#N/A	14.3	#N/A	#N/A	0.447218	#N/A	#N/A	0.0810165	#N/A	#N/A
2000000	1	4 samples	0	STAR	STAR	STAR-STAR	1	edgeR	0	6.1	#N/A	#N/A	21.7	#N/A	#N/A	0.559581	#N/A	#N/A	0.0571222	#N/A	#N/A
2000000	1	4 samples	0	STAR	STAR	STAR-STAR	1	Limma voom	0	14.6	#N/A	#N/A	11.5	#N/A	#N/A	0.467335	#N/A	#N/A	0.0931895	#N/A	#N/A
2000000	1	4 samples	0	STAR	STAR	STAR-STAR	1	NOISeqBIO	0	28.1	#N/A	#N/A	2.2	#N/A	#N/A	0.22367	#N/A	#N/A	0.499335	#N/A	#N/A
2000000	1	4 samples	0	STAR	STAR	STAR-STAR	1	SAMseq	0	12.2	#N/A	#N/A	24.2	#N/A	#N/A	0.449476	#N/A	#N/A	0.0530855	#N/A	#N/A
2000000	1	5 samples	0	HISAT2	Stringtie	HISAT2-Stringtie	1	Ballgown	1	7.9	#N/A	#N/A	26	#N/A	#N/A	0.524437	#N/A	#N/A	0.0140963	#N/A	#N/A
2000000	1	5 samples	0	HISAT2	Stringtie	HISAT2-Stringtie	1	DESeq2	0	21.3	#N/A	#N/A	8.4	#N/A	#N/A	0.402912	#N/A	#N/A	0.127275	#N/A	#N/A
2000000	1	5 samples	0	HISAT2	Stringtie	HISAT2-Stringtie	1	edgeR	0	9.6	#N/A	#N/A	18.4	#N/A	#N/A	0.46219	#N/A	#N/A	0.0924044	#N/A	#N/A
2000000	1	5 samples	0	HISAT2	Stringtie	HISAT2-Stringtie	1	Limma voom	0	17.2	#N/A	#N/A	14.4	#N/A	#N/A	0.427268	#N/A	#N/A	0.112692	#N/A	#N/A
2000000	1	5 samples	0	HISAT2	Stringtie	HISAT2-Stringtie	1	NOISeqBIO	0	13	#N/A	#N/A	14.6	#N/A	#N/A	0.447556	#N/A	#N/A	0.102577	#N/A	#N/A
2000000	1	5 samples	0	HISAT2	Stringtie	HISAT2-Stringtie	1	SAMseq	0	22	#N/A	#N/A	19.2	#N/A	#N/A	0.363352	#N/A	#N/A	0.080249	#N/A	#N/A
2000000	1	5 samples	0	Kallisto	Kallisto	Kallisto-Kallisto	1	Ballgown	1	5.8	#N/A	#N/A	27.8	#N/A	#N/A	0.581047	#N/A	#N/A	0.0117028	#N/A	#N/A
2000000	1	5 samples	0	Kallisto	Kallisto	Kallisto-Kallisto	1	DESeq2	0	22.5	#N/A	#N/A	2.3	#N/A	#N/A	0.368462	#N/A	#N/A	0.170392	#N/A	#N/A
2000000	1	5 samples	0	Kallisto	Kallisto	Kallisto-Kallisto	1	edgeR	0	17.6	#N/A	#N/A	8	#N/A	#N/A	0.407087	#N/A	#N/A	0.130002	#N/A	#N/A
2000000	1	5 samples	0	Kallisto	Kallisto	Kallisto-Kallisto	1	Limma voom	0	18.8	#N/A	#N/A	7.8	#N/A	#N/A	0.417827	#N/A	#N/A	0.13068	#N/A	#N/A
2000000	1	5 samples	0	Kallisto	Kallisto	Kallisto-Kallisto	1	NOISeqBIO	0	7.5	#N/A	#N/A	20.7	#N/A	#N/A	0.507991	#N/A	#N/A	0.0652875	#N/A	#N/A
2000000	1	5 samples	0	Kallisto	Kallisto	Kallisto-Kallisto	1	SAMseq	0	23.3	#N/A	#N/A	13.8	#N/A	#N/A	0.344891	#N/A	#N/A	0.107694	#N/A	#N/A
2000000	1	5 samples	0	Salmon	Salmon	Salmon-Salmon	1	Ballgown	1	5.4	#N/A	#N/A	27.2	#N/A	#N/A	0.557682	#N/A	#N/A	0.0126644	#N/A	#N/A
2000000	1	5 samples	0	Salmon	Salmon	Salmon-Salmon	1	DESeq2	0	22.1	#N/A	#N/A	3.1	#N/A	#N/A	0.370004	#N/A	#N/A	0.168496	#N/A	#N/A
2000000	1	5 samples	0	Salmon	Salmon	Salmon-Salmon	1	edgeR	0	17.8	#N/A	#N/A	7.9	#N/A	#N/A	0.404953	#N/A	#N/A	0.130762	#N/A	#N/A
2000000	1	5 samples	0	Salmon	Salmon	Salmon-Salmon	1	Limma voom	0	18.7	#N/A	#N/A	10	#N/A	#N/A	0.417625	#N/A	#N/A	0.125491	#N/A	#N/A
2000000	1	5 samples	0	Salmon	Salmon	Salmon-Salmon	1	NOISeqBIO	0	9.2	#N/A	#N/A	20.5	#N/A	#N/A	0.498292	#N/A	#N/A	0.0662684	#N/A	#N/A
2000000	1	5 samples	0	Salmon	Salmon	Salmon-Salmon	1	SAMseq	0	23.8	#N/A	#N/A	13.9	#N/A	#N/A	0.34306	#N/A	#N/A	0.105756	#N/A	#N/A
2000000	1	5 samples	0	STAR	RSEM	STAR-RSEM	1	Ballgown	1	8.6	#N/A	#N/A	27.6	#N/A	#N/A	0.508115	#N/A	#N/A	0.0118709	#N/A	#N/A
2000000	1	5 samples	0	STAR	RSEM	STAR-RSEM	1	DESeq2	0	18.9	#N/A	#N/A	6.5	#N/A	#N/A	0.410645	#N/A	#N/A	0.133718	#N/A	#N/A
2000000	1	5 samples	0	STAR	RSEM	STAR-RSEM	1	edgeR	0	11.6	#N/A	#N/A	14.4	#N/A	#N/A	0.452656	#N/A	#N/A	0.103303	#N/A	#N/A
2000000	1	5 samples	0	STAR	RSEM	STAR-RSEM	1	Limma voom	0	21.9	#N/A	#N/A	3.8	#N/A	#N/A	0.404808	#N/A	#N/A	0.152617	#N/A	#N/A
2000000	1	5 samples	0	STAR	RSEM	STAR-RSEM	1	NOISeqBIO	0	9.1	#N/A	#N/A	20.2	#N/A	#N/A	0.489665	#N/A	#N/A	0.0769524	#N/A	#N/A
2000000	1	5 samples	0	STAR	RSEM	STAR-RSEM	1	SAMseq	0	23	#N/A	#N/A	19.7778	#N/A	#N/A	0.342907	#N/A	#N/A	0.0767392	#N/A	#N/A
2000000	1	5 samples	0	STAR	STAR	STAR-STAR	1	Ballgown	1	14	#N/A	#N/A	28.8	#N/A	#N/A	0.397682	#N/A	#N/A	0.0103891	#N/A	#N/A
2000000	1	5 samples	0	STAR	STAR	STAR-STAR	1	DESeq2	0	16.8	#N/A	#N/A	10.3	#N/A	#N/A	0.424263	#N/A	#N/A	0.120727	#N/A	#N/A
2000000	1	5 samples	0	STAR	STAR	STAR-STAR	1	edgeR	0	8.1	#N/A	#N/A	17.6	#N/A	#N/A	0.473062	#N/A	#N/A	0.0960112	#N/A	#N/A
2000000	1	5 samples	0	STAR	STAR	STAR-STAR	1	Limma voom	0	19	#N/A	#N/A	6.3	#N/A	#N/A	0.416383	#N/A	#N/A	0.142412	#N/A	#N/A
2000000	1	5 samples	0	STAR	STAR	STAR-STAR	1	NOISeqBIO	0	7.7	#N/A	#N/A	20.2	#N/A	#N/A	0.497048	#N/A	#N/A	0.0822688	#N/A	#N/A
2000000	1	5 samples	0	STAR	STAR	STAR-STAR	1	SAMseq	0	15.2	#N/A	#N/A	20	#N/A	#N/A	0.363316	#N/A	#N/A	0.104807	#N/A	#N/A
2000000	1	6 samples	0	HISAT2	Stringtie	HISAT2-Stringtie	1	Ballgown	1	2.5	#N/A	#N/A	27.4	#N/A	#N/A	0.555386	#N/A	#N/A	0.0360399	#N/A	#N/A
2000000	1	6 samples	0	HISAT2	Stringtie	HISAT2-Stringtie	1	DESeq2	0	24.5	#N/A	#N/A	8.2	#N/A	#N/A	0.374647	#N/A	#N/A	0.146633	#N/A	#N/A
2000000	1	6 samples	0	HISAT2	Stringtie	HISAT2-Stringtie	1	edgeR	0	9.4	#N/A	#N/A	19.9	#N/A	#N/A	0.455653	#N/A	#N/A	0.107694	#N/A	#N/A
2000000	1	6 samples	0	HISAT2	Stringtie	HISAT2-Stringtie	1	Limma voom	0	14.4	#N/A	#N/A	19.1	#N/A	#N/A	0.426676	#N/A	#N/A	0.11246	#N/A	#N/A
2000000	1	6 samples	0	HISAT2	Stringtie	HISAT2-Stringtie	1	NOISeqBIO	0	16.2	#N/A	#N/A	11.9	#N/A	#N/A	0.418801	#N/A	#N/A	0.130285	#N/A	#N/A
2000000	1	6 samples	0	HISAT2	Stringtie	HISAT2-Stringtie	1	SAMseq	0	19.3	#N/A	#N/A	19.2	#N/A	#N/A	0.395857	#N/A	#N/A	0.108686	#N/A	#N/A
2000000	1	6 samples	0	Kallisto	Kallisto	Kallisto-Kallisto	1	Ballgown	1	4.9	#N/A	#N/A	26.1	#N/A	#N/A	0.522537	#N/A	#N/A	0.0456451	#N/A	#N/A
2000000	1	6 samples	0	Kallisto	Kallisto	Kallisto-Kallisto	1	DESeq2	0	27.1	#N/A	#N/A	1.3	#N/A	#N/A	0.34662	#N/A	#N/A	0.194898	#N/A	#N/A
2000000	1	6 samples	0	Kallisto	Kallisto	Kallisto-Kallisto	1	edgeR	0	22.2	#N/A	#N/A	6.5	#N/A	#N/A	0.383276	#N/A	#N/A	0.153343	#N/A	#N/A
2000000	1	6 samples	0	Kallisto	Kallisto	Kallisto-Kallisto	1	Limma voom	0	17.6	#N/A	#N/A	10.8	#N/A	#N/A	0.410975	#N/A	#N/A	0.138336	#N/A	#N/A
2000000	1	6 samples	0	Kallisto	Kallisto	Kallisto-Kallisto	1	NOISeqBIO	0	8.6	#N/A	#N/A	19.4	#N/A	#N/A	0.462732	#N/A	#N/A	0.107052	#N/A	#N/A
2000000	1	6 samples	0	Kallisto	Kallisto	Kallisto-Kallisto	1	SAMseq	0	26.9	#N/A	#N/A	12.8	#N/A	#N/A	0.330894	#N/A	#N/A	0.13341	#N/A	#N/A
2000000	1	6 samples	0	Salmon	Salmon	Salmon-Salmon	1	Ballgown	1	5.3	#N/A	#N/A	26.5	#N/A	#N/A	0.52268	#N/A	#N/A	0.0468546	#N/A	#N/A
2000000	1	6 samples	0	Salmon	Salmon	Salmon-Salmon	1	DESeq2	0	25.9	#N/A	#N/A	1.9	#N/A	#N/A	0.351158	#N/A	#N/A	0.193725	#N/A	#N/A
2000000	1	6 samples	0	Salmon	Salmon	Salmon-Salmon	1	edgeR	0	22.5	#N/A	#N/A	5.7	#N/A	#N/A	0.382398	#N/A	#N/A	0.155204	#N/A	#N/A
2000000	1	6 samples	0	Salmon	Salmon	Salmon-Salmon	1	Limma voom	0	16.3	#N/A	#N/A	11.7	#N/A	#N/A	0.415461	#N/A	#N/A	0.136709	#N/A	#N/A
2000000	1	6 samples	0	Salmon	Salmon	Salmon-Salmon	1	NOISeqBIO	0	9	#N/A	#N/A	19.7	#N/A	#N/A	0.461762	#N/A	#N/A	0.105838	#N/A	#N/A
2000000	1	6 samples	0	Salmon	Salmon	Salmon-Salmon	1	SAMseq	0	27.1	#N/A	#N/A	14.8	#N/A	#N/A	0.334214	#N/A	#N/A	0.127058	#N/A	#N/A
2000000	1	6 samples	0	STAR	RSEM	STAR-RSEM	1	Ballgown	1	2.2	#N/A	#N/A	28.4	#N/A	#N/A	0.556979	#N/A	#N/A	0.0317218	#N/A	#N/A
2000000	1	6 samples	0	STAR	RSEM	STAR-RSEM	1	DESeq2	0	22.1	#N/A	#N/A	4.4	#N/A	#N/A	0.384274	#N/A	#N/A	0.155848	#N/A	#N/A
2000000	1	6 samples	0	STAR	RSEM	STAR-RSEM	1	edgeR	0	13.7	#N/A	#N/A	14.6	#N/A	#N/A	0.432306	#N/A	#N/A	0.126879	#N/A	#N/A
2000000	1	6 samples	0	STAR	RSEM	STAR-RSEM	1	Limma voom	0	20.7	#N/A	#N/A	6.6	#N/A	#N/A	0.400453	#N/A	#N/A	0.150136	#N/A	#N/A
2000000	1	6 samples	0	STAR	RSEM	STAR-RSEM	1	NOISeqBIO	0	11.7	#N/A	#N/A	17	#N/A	#N/A	0.440389	#N/A	#N/A	0.115848	#N/A	#N/A
2000000	1	6 samples	0	STAR	RSEM	STAR-RSEM	1	SAMseq	0	15.4	#N/A	#N/A	21.9	#N/A	#N/A	0.420183	#N/A	#N/A	0.0905972	#N/A	#N/A
2000000	1	6 samples	0	STAR	STAR	STAR-STAR	1	Ballgown	1	2.1	#N/A	#N/A	28.6	#N/A	#N/A	0.556478	#N/A	#N/A	0.0324528	#N/A	#N/A
2000000	1	6 samples	0	STAR	STAR	STAR-STAR	1	DESeq2	0	19.7	#N/A	#N/A	9.1	#N/A	#N/A	0.394935	#N/A	#N/A	0.144199	#N/A	#N/A
2000000	1	6 samples	0	STAR	STAR	STAR-STAR	1	edgeR	0	10	#N/A	#N/A	17.6	#N/A	#N/A	0.449601	#N/A	#N/A	0.117044	#N/A	#N/A
2000000	1	6 samples	0	STAR	STAR	STAR-STAR	1	Limma voom	0	14.6	#N/A	#N/A	10.2	#N/A	#N/A	0.419778	#N/A	#N/A	0.139253	#N/A	#N/A
2000000	1	6 samples	0	STAR	STAR	STAR-STAR	1	NOISeqBIO	0	9.8	#N/A	#N/A	15.9	#N/A	#N/A	0.450965	#N/A	#N/A	0.119538	#N/A	#N/A
2000000	1	6 samples	0	STAR	STAR	STAR-STAR	1	SAMseq	0	13.25	#N/A	#N/A	24.5	#N/A	#N/A	0.38417	#N/A	#N/A	0.0972493	#N/A	#N/A
2000000	1	7 samples	0	HISAT2	Stringtie	HISAT2-Stringtie	1	Ballgown	1	3.6	#N/A	#N/A	26.7	#N/A	#N/A	0.537045	#N/A	#N/A	0.0558084	#N/A	#N/A
2000000	1	7 samples	0	HISAT2	Stringtie	HISAT2-Stringtie	1	DESeq2	0	25.5	#N/A	#N/A	6	#N/A	#N/A	0.357997	#N/A	#N/A	0.170801	#N/A	#N/A
2000000	1	7 samples	0	HISAT2	Stringtie	HISAT2-Stringtie	1	edgeR	0	11.3	#N/A	#N/A	20	#N/A	#N/A	0.429209	#N/A	#N/A	0.118447	#N/A	#N/A
2000000	1	7 samples	0	HISAT2	Stringtie	HISAT2-Stringtie	1	Limma voom	0	16.9	#N/A	#N/A	18.5	#N/A	#N/A	0.406315	#N/A	#N/A	0.126873	#N/A	#N/A
2000000	1	7 samples	0	HISAT2	Stringtie	HISAT2-Stringtie	1	NOISeqBIO	0	13.3	#N/A	#N/A	13	#N/A	#N/A	0.421721	#N/A	#N/A	0.140363	#N/A	#N/A
2000000	1	7 samples	0	HISAT2	Stringtie	HISAT2-Stringtie	1	SAMseq	0	18.6	#N/A	#N/A	19.5	#N/A	#N/A	0.392075	#N/A	#N/A	0.122053	#N/A	#N/A
2000000	1	7 samples	0	Kallisto	Kallisto	Kallisto-Kallisto	1	Ballgown	1	3.6	#N/A	#N/A	26.8	#N/A	#N/A	0.519369	#N/A	#N/A	0.059471	#N/A	#N/A
2000000	1	7 samples	0	Kallisto	Kallisto	Kallisto-Kallisto	1	DESeq2	0	27.6	#N/A	#N/A	1.7	#N/A	#N/A	0.343755	#N/A	#N/A	0.209242	#N/A	#N/A
2000000	1	7 samples	0	Kallisto	Kallisto	Kallisto-Kallisto	1	edgeR	0	22.1	#N/A	#N/A	6.6	#N/A	#N/A	0.370007	#N/A	#N/A	0.167737	#N/A	#N/A
2000000	1	7 samples	0	Kallisto	Kallisto	Kallisto-Kallisto	1	Limma voom	0	17.8	#N/A	#N/A	10.9	#N/A	#N/A	0.398063	#N/A	#N/A	0.150274	#N/A	#N/A
2000000	1	7 samples	0	Kallisto	Kallisto	Kallisto-Kallisto	1	NOISeqBIO	0	7.4	#N/A	#N/A	21.3	#N/A	#N/A	0.466527	#N/A	#N/A	0.110538	#N/A	#N/A
2000000	1	7 samples	0	Kallisto	Kallisto	Kallisto-Kallisto	1	SAMseq	0	25.7	#N/A	#N/A	12.4	#N/A	#N/A	0.344982	#N/A	#N/A	0.145623	#N/A	#N/A
2000000	1	7 samples	0	Salmon	Salmon	Salmon-Salmon	1	Ballgown	1	3.8	#N/A	#N/A	27.2	#N/A	#N/A	0.520645	#N/A	#N/A	0.0597581	#N/A	#N/A
2000000	1	7 samples	0	Salmon	Salmon	Salmon-Salmon	1	DESeq2	0	27.2	#N/A	#N/A	2.3	#N/A	#N/A	0.346113	#N/A	#N/A	0.2078	#N/A	#N/A
2000000	1	7 samples	0	Salmon	Salmon	Salmon-Salmon	1	edgeR	0	22.9	#N/A	#N/A	6.4	#N/A	#N/A	0.369513	#N/A	#N/A	0.168204	#N/A	#N/A
2000000	1	7 samples	0	Salmon	Salmon	Salmon-Salmon	1	Limma voom	0	16.4	#N/A	#N/A	12	#N/A	#N/A	0.402639	#N/A	#N/A	0.147858	#N/A	#N/A
2000000	1	7 samples	0	Salmon	Salmon	Salmon-Salmon	1	NOISeqBIO	0	7.4	#N/A	#N/A	20.8	#N/A	#N/A	0.465314	#N/A	#N/A	0.110165	#N/A	#N/A
2000000	1	7 samples	0	Salmon	Salmon	Salmon-Salmon	1	SAMseq	0	24	#N/A	#N/A	11.9	#N/A	#N/A	0.353564	#N/A	#N/A	0.148193	#N/A	#N/A
2000000	1	7 samples	0	STAR	RSEM	STAR-RSEM	1	Ballgown	1	2.7	#N/A	#N/A	27.9	#N/A	#N/A	0.540348	#N/A	#N/A	0.0498405	#N/A	#N/A
2000000	1	7 samples	0	STAR	RSEM	STAR-RSEM	1	DESeq2	0	23.5	#N/A	#N/A	3.7	#N/A	#N/A	0.367921	#N/A	#N/A	0.177957	#N/A	#N/A
2000000	1	7 samples	0	STAR	RSEM	STAR-RSEM	1	edgeR	0	16.4	#N/A	#N/A	12.3	#N/A	#N/A	0.405052	#N/A	#N/A	0.144448	#N/A	#N/A
2000000	1	7 samples	0	STAR	RSEM	STAR-RSEM	1	Limma voom	0	20.2	#N/A	#N/A	7.7	#N/A	#N/A	0.392906	#N/A	#N/A	0.162702	#N/A	#N/A
2000000	1	7 samples	0	STAR	RSEM	STAR-RSEM	1	NOISeqBIO	0	9.2	#N/A	#N/A	19	#N/A	#N/A	0.450006	#N/A	#N/A	0.118911	#N/A	#N/A
2000000	1	7 samples	0	STAR	RSEM	STAR-RSEM	1	SAMseq	0	15.6	#N/A	#N/A	22.6	#N/A	#N/A	0.405684	#N/A	#N/A	0.108494	#N/A	#N/A
2000000	1	7 samples	0	STAR	STAR	STAR-STAR	1	Ballgown	1	1.6	#N/A	#N/A	28.8	#N/A	#N/A	0.546476	#N/A	#N/A	0.0477673	#N/A	#N/A
2000000	1	7 samples	0	STAR	STAR	STAR-STAR	1	DESeq2	0	20.9	#N/A	#N/A	7.9	#N/A	#N/A	0.381112	#N/A	#N/A	0.161907	#N/A	#N/A
2000000	1	7 samples	0	STAR	STAR	STAR-STAR	1	edgeR	0	13.2	#N/A	#N/A	15.2	#N/A	#N/A	0.420824	#N/A	#N/A	0.134059	#N/A	#N/A
2000000	1	7 samples	0	STAR	STAR	STAR-STAR	1	Limma voom	0	15.5	#N/A	#N/A	11.3	#N/A	#N/A	0.409171	#N/A	#N/A	0.150371	#N/A	#N/A
2000000	1	7 samples	0	STAR	STAR	STAR-STAR	1	NOISeqBIO	0	7.9	#N/A	#N/A	17.4	#N/A	#N/A	0.456774	#N/A	#N/A	0.123497	#N/A	#N/A
2000000	1	7 samples	0	STAR	STAR	STAR-STAR	1	SAMseq	0	16.4	#N/A	#N/A	24.4	#N/A	#N/A	0.375801	#N/A	#N/A	0.103521	#N/A	#N/A
2000000	1	8 samples	0	HISAT2	Stringtie	HISAT2-Stringtie	1	Ballgown	1	3.4	#N/A	#N/A	27.6	#N/A	#N/A	0.504977	#N/A	#N/A	0.0790272	#N/A	#N/A
2000000	1	8 samples	0	HISAT2	Stringtie	HISAT2-Stringtie	1	DESeq2	0	25.2	#N/A	#N/A	5.6	#N/A	#N/A	0.343599	#N/A	#N/A	0.189588	#N/A	#N/A
2000000	1	8 samples	0	HISAT2	Stringtie	HISAT2-Stringtie	1	edgeR	0	11.4	#N/A	#N/A	20.4	#N/A	#N/A	0.412963	#N/A	#N/A	0.128718	#N/A	#N/A
2000000	1	8 samples	0	HISAT2	Stringtie	HISAT2-Stringtie	1	Limma voom	0	15.5	#N/A	#N/A	20.9	#N/A	#N/A	0.399921	#N/A	#N/A	0.129891	#N/A	#N/A
2000000	1	8 samples	0	HISAT2	Stringtie	HISAT2-Stringtie	1	NOISeqBIO	0	12.8	#N/A	#N/A	16.5	#N/A	#N/A	0.410596	#N/A	#N/A	0.143367	#N/A	#N/A
2000000	1	8 samples	0	HISAT2	Stringtie	HISAT2-Stringtie	1	SAMseq	0	22.1	#N/A	#N/A	13.7	#N/A	#N/A	0.355679	#N/A	#N/A	0.155831	#N/A	#N/A
2000000	1	8 samples	0	Kallisto	Kallisto	Kallisto-Kallisto	1	Ballgown	1	5.7	#N/A	#N/A	26.3	#N/A	#N/A	0.473618	#N/A	#N/A	0.0885087	#N/A	#N/A
2000000	1	8 samples	0	Kallisto	Kallisto	Kallisto-Kallisto	1	DESeq2	0	27.6	#N/A	#N/A	1.4	#N/A	#N/A	0.330176	#N/A	#N/A	0.225336	#N/A	#N/A
2000000	1	8 samples	0	Kallisto	Kallisto	Kallisto-Kallisto	1	edgeR	0	23.6	#N/A	#N/A	6.6	#N/A	#N/A	0.348899	#N/A	#N/A	0.181979	#N/A	#N/A
2000000	1	8 samples	0	Kallisto	Kallisto	Kallisto-Kallisto	1	Limma voom	0	17.8	#N/A	#N/A	11.7	#N/A	#N/A	0.386477	#N/A	#N/A	0.162088	#N/A	#N/A
2000000	1	8 samples	0	Kallisto	Kallisto	Kallisto-Kallisto	1	NOISeqBIO	0	6.2	#N/A	#N/A	23	#N/A	#N/A	0.462286	#N/A	#N/A	0.117574	#N/A	#N/A
2000000	1	8 samples	0	Kallisto	Kallisto	Kallisto-Kallisto	1	SAMseq	0	29.7	#N/A	#N/A	7.7	#N/A	#N/A	0.31053	#N/A	#N/A	0.179845	#N/A	#N/A
2000000	1	8 samples	0	Salmon	Salmon	Salmon-Salmon	1	Ballgown	1	6.8	#N/A	#N/A	27.1	#N/A	#N/A	0.466684	#N/A	#N/A	0.0867607	#N/A	#N/A
2000000	1	8 samples	0	Salmon	Salmon	Salmon-Salmon	1	DESeq2	0	26.7	#N/A	#N/A	1.6	#N/A	#N/A	0.333655	#N/A	#N/A	0.223675	#N/A	#N/A
2000000	1	8 samples	0	Salmon	Salmon	Salmon-Salmon	1	edgeR	0	23.1	#N/A	#N/A	6.2	#N/A	#N/A	0.351694	#N/A	#N/A	0.183319	#N/A	#N/A
2000000	1	8 samples	0	Salmon	Salmon	Salmon-Salmon	1	Limma voom	0	16.6	#N/A	#N/A	12.6	#N/A	#N/A	0.391363	#N/A	#N/A	0.159915	#N/A	#N/A
2000000	1	8 samples	0	Salmon	Salmon	Salmon-Salmon	1	NOISeqBIO	0	5.6	#N/A	#N/A	22.5	#N/A	#N/A	0.46566	#N/A	#N/A	0.117993	#N/A	#N/A
2000000	1	8 samples	0	Salmon	Salmon	Salmon-Salmon	1	SAMseq	0	27.9	#N/A	#N/A	6.9	#N/A	#N/A	0.326519	#N/A	#N/A	0.184007	#N/A	#N/A
2000000	1	8 samples	0	STAR	RSEM	STAR-RSEM	1	Ballgown	1	1.9	#N/A	#N/A	28.8	#N/A	#N/A	0.529696	#N/A	#N/A	0.0737749	#N/A	#N/A
2000000	1	8 samples	0	STAR	RSEM	STAR-RSEM	1	DESeq2	0	24	#N/A	#N/A	3.7	#N/A	#N/A	0.350532	#N/A	#N/A	0.197384	#N/A	#N/A
2000000	1	8 samples	0	STAR	RSEM	STAR-RSEM	1	edgeR	0	17.4	#N/A	#N/A	12.4	#N/A	#N/A	0.385962	#N/A	#N/A	0.160667	#N/A	#N/A
2000000	1	8 samples	0	STAR	RSEM	STAR-RSEM	1	Limma voom	0	16.8	#N/A	#N/A	9.2	#N/A	#N/A	0.39338	#N/A	#N/A	0.170053	#N/A	#N/A
2000000	1	8 samples	0	STAR	RSEM	STAR-RSEM	1	NOISeqBIO	0	7.9	#N/A	#N/A	21.4	#N/A	#N/A	0.447812	#N/A	#N/A	0.125011	#N/A	#N/A
2000000	1	8 samples	0	STAR	RSEM	STAR-RSEM	1	SAMseq	0	18.4	#N/A	#N/A	19.7	#N/A	#N/A	0.375574	#N/A	#N/A	0.128483	#N/A	#N/A
2000000	1	8 samples	0	STAR	STAR	STAR-STAR	1	Ballgown	1	2.1	#N/A	#N/A	29.6	#N/A	#N/A	0.527056	#N/A	#N/A	0.0716103	#N/A	#N/A
2000000	1	8 samples	0	STAR	STAR	STAR-STAR	1	DESeq2	0	20.7	#N/A	#N/A	7.7	#N/A	#N/A	0.368069	#N/A	#N/A	0.180474	#N/A	#N/A
2000000	1	8 samples	0	STAR	STAR	STAR-STAR	1	edgeR	0	13.7	#N/A	#N/A	15.8	#N/A	#N/A	0.403174	#N/A	#N/A	0.148059	#N/A	#N/A
2000000	1	8 samples	0	STAR	STAR	STAR-STAR	1	Limma voom	0	13.3	#N/A	#N/A	13.9	#N/A	#N/A	0.404422	#N/A	#N/A	0.154338	#N/A	#N/A
2000000	1	8 samples	0	STAR	STAR	STAR-STAR	1	NOISeqBIO	0	6.6	#N/A	#N/A	19.9	#N/A	#N/A	0.457917	#N/A	#N/A	0.12925	#N/A	#N/A
2000000	1	8 samples	0	STAR	STAR	STAR-STAR	1	SAMseq	0	12.7778	#N/A	#N/A	24	#N/A	#N/A	0.407338	#N/A	#N/A	0.115139	#N/A	#N/A
2000000	1	9 samples	0	HISAT2	Stringtie	HISAT2-Stringtie	1	Ballgown	1	4.7	#N/A	#N/A	27.4	#N/A	#N/A	0.448653	#N/A	#N/A	0.106754	#N/A	#N/A
2000000	1	9 samples	0	HISAT2	Stringtie	HISAT2-Stringtie	1	DESeq2	0	26.5	#N/A	#N/A	4.4	#N/A	#N/A	0.325249	#N/A	#N/A	0.230551	#N/A	#N/A
2000000	1	9 samples	0	HISAT2	Stringtie	HISAT2-Stringtie	1	edgeR	0	13.4	#N/A	#N/A	20.3	#N/A	#N/A	0.376612	#N/A	#N/A	0.16039	#N/A	#N/A
2000000	1	9 samples	0	HISAT2	Stringtie	HISAT2-Stringtie	1	Limma voom	0	14.8	#N/A	#N/A	20.1	#N/A	#N/A	0.370987	#N/A	#N/A	0.160911	#N/A	#N/A
2000000	1	9 samples	0	HISAT2	Stringtie	HISAT2-Stringtie	1	NOISeqBIO	0	11.9	#N/A	#N/A	16.9	#N/A	#N/A	0.382031	#N/A	#N/A	0.17493	#N/A	#N/A
2000000	1	9 samples	0	HISAT2	Stringtie	HISAT2-Stringtie	1	SAMseq	0	18.6	#N/A	#N/A	13.2	#N/A	#N/A	0.356335	#N/A	#N/A	0.191065	#N/A	#N/A
2000000	1	9 samples	0	Kallisto	Kallisto	Kallisto-Kallisto	1	Ballgown	1	4.3	#N/A	#N/A	26.6	#N/A	#N/A	0.443705	#N/A	#N/A	0.112647	#N/A	#N/A
2000000	1	9 samples	0	Kallisto	Kallisto	Kallisto-Kallisto	1	DESeq2	0	27.4	#N/A	#N/A	1.3	#N/A	#N/A	0.324216	#N/A	#N/A	0.250732	#N/A	#N/A
2000000	1	9 samples	0	Kallisto	Kallisto	Kallisto-Kallisto	1	edgeR	0	24.3	#N/A	#N/A	7	#N/A	#N/A	0.33059	#N/A	#N/A	0.214305	#N/A	#N/A
2000000	1	9 samples	0	Kallisto	Kallisto	Kallisto-Kallisto	1	Limma voom	0	19.6	#N/A	#N/A	12.8	#N/A	#N/A	0.355266	#N/A	#N/A	0.189769	#N/A	#N/A
2000000	1	9 samples	0	Kallisto	Kallisto	Kallisto-Kallisto	1	NOISeqBIO	0	6.5	#N/A	#N/A	24	#N/A	#N/A	0.429593	#N/A	#N/A	0.141721	#N/A	#N/A
2000000	1	9 samples	0	Kallisto	Kallisto	Kallisto-Kallisto	1	SAMseq	0	29.2	#N/A	#N/A	6.5	#N/A	#N/A	0.313706	#N/A	#N/A	0.219711	#N/A	#N/A
2000000	1	9 samples	0	Salmon	Salmon	Salmon-Salmon	1	Ballgown	1	4.2	#N/A	#N/A	27.2	#N/A	#N/A	0.444543	#N/A	#N/A	0.11104	#N/A	#N/A
2000000	1	9 samples	0	Salmon	Salmon	Salmon-Salmon	1	DESeq2	0	28	#N/A	#N/A	2.6	#N/A	#N/A	0.322961	#N/A	#N/A	0.24664	#N/A	#N/A
2000000	1	9 samples	0	Salmon	Salmon	Salmon-Salmon	1	edgeR	0	24.9	#N/A	#N/A	8.6	#N/A	#N/A	0.330124	#N/A	#N/A	0.21161	#N/A	#N/A
2000000	1	9 samples	0	Salmon	Salmon	Salmon-Salmon	1	Limma voom	0	16.1	#N/A	#N/A	14.1	#N/A	#N/A	0.365434	#N/A	#N/A	0.187315	#N/A	#N/A
2000000	1	9 samples	0	Salmon	Salmon	Salmon-Salmon	1	NOISeqBIO	0	5.8	#N/A	#N/A	24	#N/A	#N/A	0.432569	#N/A	#N/A	0.14117	#N/A	#N/A
2000000	1	9 samples	0	Salmon	Salmon	Salmon-Salmon	1	SAMseq	0	27.3	#N/A	#N/A	5	#N/A	#N/A	0.323006	#N/A	#N/A	0.22442	#N/A	#N/A
2000000	1	9 samples	0	STAR	RSEM	STAR-RSEM	1	Ballgown	1	1.8	#N/A	#N/A	28.9	#N/A	#N/A	0.490012	#N/A	#N/A	0.100056	#N/A	#N/A
2000000	1	9 samples	0	STAR	RSEM	STAR-RSEM	1	DESeq2	0	23.6	#N/A	#N/A	4.8	#N/A	#N/A	0.335321	#N/A	#N/A	0.228246	#N/A	#N/A
2000000	1	9 samples	0	STAR	RSEM	STAR-RSEM	1	edgeR	0	19.1	#N/A	#N/A	11.5	#N/A	#N/A	0.354599	#N/A	#N/A	0.19573	#N/A	#N/A
2000000	1	9 samples	0	STAR	RSEM	STAR-RSEM	1	Limma voom	0	19.8	#N/A	#N/A	9.1	#N/A	#N/A	0.354851	#N/A	#N/A	0.208201	#N/A	#N/A
2000000	1	9 samples	0	STAR	RSEM	STAR-RSEM	1	NOISeqBIO	0	8.9	#N/A	#N/A	21.2	#N/A	#N/A	0.410942	#N/A	#N/A	0.154072	#N/A	#N/A
2000000	1	9 samples	0	STAR	RSEM	STAR-RSEM	1	SAMseq	0	14	#N/A	#N/A	16.8	#N/A	#N/A	0.37443	#N/A	#N/A	0.176312	#N/A	#N/A
2000000	1	9 samples	0	STAR	STAR	STAR-STAR	1	Ballgown	1	1.4	#N/A	#N/A	29.9	#N/A	#N/A	0.495372	#N/A	#N/A	0.0950329	#N/A	#N/A
2000000	1	9 samples	0	STAR	STAR	STAR-STAR	1	DESeq2	0	18.8	#N/A	#N/A	10.9	#N/A	#N/A	0.352354	#N/A	#N/A	0.19963	#N/A	#N/A
2000000	1	9 samples	0	STAR	STAR	STAR-STAR	1	edgeR	0	15.1	#N/A	#N/A	14	#N/A	#N/A	0.37142	#N/A	#N/A	0.186026	#N/A	#N/A
2000000	1	9 samples	0	STAR	STAR	STAR-STAR	1	Limma voom	0	16.6	#N/A	#N/A	13	#N/A	#N/A	0.366306	#N/A	#N/A	0.192013	#N/A	#N/A
2000000	1	9 samples	0	STAR	STAR	STAR-STAR	1	NOISeqBIO	0	8	#N/A	#N/A	20.8	#N/A	#N/A	0.416404	#N/A	#N/A	0.156133	#N/A	#N/A
2000000	1	9 samples	0	STAR	STAR	STAR-STAR	1	SAMseq	0	10.4	#N/A	#N/A	22.1	#N/A	#N/A	0.392	#N/A	#N/A	0.154548	#N/A	#N/A
5000000	1	12 samples	0	HISAT2	Stringtie	HISAT2-Stringtie	1	Ballgown	1	3.8	#N/A	#N/A	27.2	#N/A	#N/A	0.382119	#N/A	#N/A	0.18415	#N/A	#N/A
5000000	1	12 samples	0	HISAT2	Stringtie	HISAT2-Stringtie	1	DESeq2	0	23.3	#N/A	#N/A	7.4	#N/A	#N/A	0.296636	#N/A	#N/A	0.297659	#N/A	#N/A
5000000	1	12 samples	0	HISAT2	Stringtie	HISAT2-Stringtie	1	edgeR	0	11.4	#N/A	#N/A	19.9	#N/A	#N/A	0.340322	#N/A	#N/A	0.229377	#N/A	#N/A
5000000	1	12 samples	0	HISAT2	Stringtie	HISAT2-Stringtie	1	Limma voom	0	13.2	#N/A	#N/A	19.4	#N/A	#N/A	0.335216	#N/A	#N/A	0.233743	#N/A	#N/A
5000000	1	12 samples	0	HISAT2	Stringtie	HISAT2-Stringtie	1	NOISeqBIO	0	8.9	#N/A	#N/A	20.9	#N/A	#N/A	0.352171	#N/A	#N/A	0.222764	#N/A	#N/A
5000000	1	12 samples	0	HISAT2	Stringtie	HISAT2-Stringtie	1	SAMseq	0	25	#N/A	#N/A	5.5	#N/A	#N/A	0.292974	#N/A	#N/A	0.311528	#N/A	#N/A
5000000	1	12 samples	0	Kallisto	Kallisto	Kallisto-Kallisto	1	Ballgown	1	10.7	#N/A	#N/A	22.1	#N/A	#N/A	0.346152	#N/A	#N/A	0.208774	#N/A	#N/A
5000000	1	12 samples	0	Kallisto	Kallisto	Kallisto-Kallisto	1	DESeq2	0	27.9	#N/A	#N/A	2	#N/A	#N/A	0.287379	#N/A	#N/A	0.334028	#N/A	#N/A
5000000	1	12 samples	0	Kallisto	Kallisto	Kallisto-Kallisto	1	edgeR	0	23.7	#N/A	#N/A	8.8	#N/A	#N/A	0.296815	#N/A	#N/A	0.293005	#N/A	#N/A
5000000	1	12 samples	0	Kallisto	Kallisto	Kallisto-Kallisto	1	Limma voom	0	17.9	#N/A	#N/A	15.2	#N/A	#N/A	0.320474	#N/A	#N/A	0.261783	#N/A	#N/A
5000000	1	12 samples	0	Kallisto	Kallisto	Kallisto-Kallisto	1	NOISeqBIO	0	5.1	#N/A	#N/A	27.9	#N/A	#N/A	0.37645	#N/A	#N/A	0.183363	#N/A	#N/A
5000000	1	12 samples	0	Kallisto	Kallisto	Kallisto-Kallisto	1	SAMseq	0	29.7	#N/A	#N/A	2.6	#N/A	#N/A	0.279532	#N/A	#N/A	0.331525	#N/A	#N/A
5000000	1	12 samples	0	Salmon	Salmon	Salmon-Salmon	1	Ballgown	1	8.5	#N/A	#N/A	23.1	#N/A	#N/A	0.35528	#N/A	#N/A	0.204795	#N/A	#N/A
5000000	1	12 samples	0	Salmon	Salmon	Salmon-Salmon	1	DESeq2	0	26.3	#N/A	#N/A	3.1	#N/A	#N/A	0.291346	#N/A	#N/A	0.328295	#N/A	#N/A
5000000	1	12 samples	0	Salmon	Salmon	Salmon-Salmon	1	edgeR	0	23.9	#N/A	#N/A	8.8	#N/A	#N/A	0.296045	#N/A	#N/A	0.292386	#N/A	#N/A
5000000	1	12 samples	0	Salmon	Salmon	Salmon-Salmon	1	Limma voom	0	16.2	#N/A	#N/A	16.3	#N/A	#N/A	0.32521	#N/A	#N/A	0.257058	#N/A	#N/A
5000000	1	12 samples	0	Salmon	Salmon	Salmon-Salmon	1	NOISeqBIO	0	4.1	#N/A	#N/A	27.4	#N/A	#N/A	0.37974	#N/A	#N/A	0.18378	#N/A	#N/A
5000000	1	12 samples	0	Salmon	Salmon	Salmon-Salmon	1	SAMseq	0	28	#N/A	#N/A	2.6	#N/A	#N/A	0.284655	#N/A	#N/A	0.328637	#N/A	#N/A
5000000	1	12 samples	0	STAR	RSEM	STAR-RSEM	1	Ballgown	1	2.7	#N/A	#N/A	27.9	#N/A	#N/A	0.387958	#N/A	#N/A	0.181637	#N/A	#N/A
5000000	1	12 samples	0	STAR	RSEM	STAR-RSEM	1	DESeq2	0	19.7	#N/A	#N/A	9.1	#N/A	#N/A	0.312485	#N/A	#N/A	0.292314	#N/A	#N/A
5000000	1	12 samples	0	STAR	RSEM	STAR-RSEM	1	edgeR	0	17.1	#N/A	#N/A	14	#N/A	#N/A	0.321011	#N/A	#N/A	0.266228	#N/A	#N/A
5000000	1	12 samples	0	STAR	RSEM	STAR-RSEM	1	Limma voom	0	16.2	#N/A	#N/A	12.2	#N/A	#N/A	0.324817	#N/A	#N/A	0.273555	#N/A	#N/A
5000000	1	12 samples	0	STAR	RSEM	STAR-RSEM	1	NOISeqBIO	0	6.8	#N/A	#N/A	24.8	#N/A	#N/A	0.370547	#N/A	#N/A	0.196565	#N/A	#N/A
5000000	1	12 samples	0	STAR	RSEM	STAR-RSEM	1	SAMseq	0	24.8	#N/A	#N/A	6.4	#N/A	#N/A	0.294385	#N/A	#N/A	0.304153	#N/A	#N/A
5000000	1	12 samples	0	STAR	STAR	STAR-STAR	1	Ballgown	1	1.2	#N/A	#N/A	29.5	#N/A	#N/A	0.392635	#N/A	#N/A	0.174593	#N/A	#N/A
5000000	1	12 samples	0	STAR	STAR	STAR-STAR	1	DESeq2	0	16.9	#N/A	#N/A	13.4	#N/A	#N/A	0.322865	#N/A	#N/A	0.270492	#N/A	#N/A
5000000	1	12 samples	0	STAR	STAR	STAR-STAR	1	edgeR	0	13.3	#N/A	#N/A	17.5	#N/A	#N/A	0.333896	#N/A	#N/A	0.247189	#N/A	#N/A
5000000	1	12 samples	0	STAR	STAR	STAR-STAR	1	Limma voom	0	12	#N/A	#N/A	15.6	#N/A	#N/A	0.338756	#N/A	#N/A	0.260539	#N/A	#N/A
5000000	1	12 samples	0	STAR	STAR	STAR-STAR	1	NOISeqBIO	0	4.3	#N/A	#N/A	23.7	#N/A	#N/A	0.378819	#N/A	#N/A	0.199856	#N/A	#N/A
5000000	1	12 samples	0	STAR	STAR	STAR-STAR	1	SAMseq	0	22.4	#N/A	#N/A	10.7	#N/A	#N/A	0.301294	#N/A	#N/A	0.283825	#N/A	#N/A
5000000	1	15 samples	0	HISAT2	Stringtie	HISAT2-Stringtie	1	Ballgown	1	5.4	#N/A	#N/A	24.5	#N/A	#N/A	0.362191	#N/A	#N/A	0.247566	#N/A	#N/A
5000000	1	15 samples	0	HISAT2	Stringtie	HISAT2-Stringtie	1	DESeq2	0	26.5	#N/A	#N/A	7.5	#N/A	#N/A	0.284614	#N/A	#N/A	0.358488	#N/A	#N/A
5000000	1	15 samples	0	HISAT2	Stringtie	HISAT2-Stringtie	1	edgeR	0	12	#N/A	#N/A	19.8	#N/A	#N/A	0.320217	#N/A	#N/A	0.282233	#N/A	#N/A
5000000	1	15 samples	0	HISAT2	Stringtie	HISAT2-Stringtie	1	Limma voom	0	13.9	#N/A	#N/A	19.1	#N/A	#N/A	0.315521	#N/A	#N/A	0.287136	#N/A	#N/A
5000000	1	15 samples	0	HISAT2	Stringtie	HISAT2-Stringtie	1	NOISeqBIO	0	8.4	#N/A	#N/A	23	#N/A	#N/A	0.33999	#N/A	#N/A	0.258138	#N/A	#N/A
5000000	1	15 samples	0	HISAT2	Stringtie	HISAT2-Stringtie	1	SAMseq	0	24.7	#N/A	#N/A	4.6	#N/A	#N/A	0.286755	#N/A	#N/A	0.3778	#N/A	#N/A
5000000	1	15 samples	0	Kallisto	Kallisto	Kallisto-Kallisto	1	Ballgown	1	10.2	#N/A	#N/A	21.1	#N/A	#N/A	0.331436	#N/A	#N/A	0.2694	#N/A	#N/A
5000000	1	15 samples	0	Kallisto	Kallisto	Kallisto-Kallisto	1	DESeq2	0	27.1	#N/A	#N/A	3.1	#N/A	#N/A	0.285008	#N/A	#N/A	0.381921	#N/A	#N/A
5000000	1	15 samples	0	Kallisto	Kallisto	Kallisto-Kallisto	1	edgeR	0	24.5	#N/A	#N/A	10.1	#N/A	#N/A	0.288947	#N/A	#N/A	0.343739	#N/A	#N/A
5000000	1	15 samples	0	Kallisto	Kallisto	Kallisto-Kallisto	1	Limma voom	0	18.2	#N/A	#N/A	15.4	#N/A	#N/A	0.307902	#N/A	#N/A	0.313813	#N/A	#N/A
5000000	1	15 samples	0	Kallisto	Kallisto	Kallisto-Kallisto	1	NOISeqBIO	0	4.2	#N/A	#N/A	29.4	#N/A	#N/A	0.362711	#N/A	#N/A	0.208698	#N/A	#N/A
5000000	1	15 samples	0	Kallisto	Kallisto	Kallisto-Kallisto	1	SAMseq	0	29.7	#N/A	#N/A	2.4	#N/A	#N/A	0.278442	#N/A	#N/A	0.387201	#N/A	#N/A
5000000	1	15 samples	0	Salmon	Salmon	Salmon-Salmon	1	Ballgown	1	8.9	#N/A	#N/A	22.3	#N/A	#N/A	0.336659	#N/A	#N/A	0.264442	#N/A	#N/A
5000000	1	15 samples	0	Salmon	Salmon	Salmon-Salmon	1	DESeq2	0	25.3	#N/A	#N/A	4.6	#N/A	#N/A	0.287101	#N/A	#N/A	0.377808	#N/A	#N/A
5000000	1	15 samples	0	Salmon	Salmon	Salmon-Salmon	1	edgeR	0	22.6	#N/A	#N/A	10.5	#N/A	#N/A	0.29088	#N/A	#N/A	0.342971	#N/A	#N/A
5000000	1	15 samples	0	Salmon	Salmon	Salmon-Salmon	1	Limma voom	0	15.1	#N/A	#N/A	16.6	#N/A	#N/A	0.312633	#N/A	#N/A	0.310111	#N/A	#N/A
5000000	1	15 samples	0	Salmon	Salmon	Salmon-Salmon	1	NOISeqBIO	0	2.3	#N/A	#N/A	29.6	#N/A	#N/A	0.36647	#N/A	#N/A	0.20848	#N/A	#N/A
5000000	1	15 samples	0	Salmon	Salmon	Salmon-Salmon	1	SAMseq	0	29.1	#N/A	#N/A	1.7	#N/A	#N/A	0.279973	#N/A	#N/A	0.388498	#N/A	#N/A
5000000	1	15 samples	0	STAR	RSEM	STAR-RSEM	1	Ballgown	1	4.7	#N/A	#N/A	24.8	#N/A	#N/A	0.363636	#N/A	#N/A	0.247445	#N/A	#N/A
5000000	1	15 samples	0	STAR	RSEM	STAR-RSEM	1	DESeq2	0	19.2	#N/A	#N/A	9.7	#N/A	#N/A	0.303794	#N/A	#N/A	0.348054	#N/A	#N/A
5000000	1	15 samples	0	STAR	RSEM	STAR-RSEM	1	edgeR	0	18.1	#N/A	#N/A	14.2	#N/A	#N/A	0.307592	#N/A	#N/A	0.320545	#N/A	#N/A
5000000	1	15 samples	0	STAR	RSEM	STAR-RSEM	1	Limma voom	0	15.4	#N/A	#N/A	12.9	#N/A	#N/A	0.312505	#N/A	#N/A	0.327668	#N/A	#N/A
5000000	1	15 samples	0	STAR	RSEM	STAR-RSEM	1	NOISeqBIO	0	5.8	#N/A	#N/A	27.4	#N/A	#N/A	0.359508	#N/A	#N/A	0.230644	#N/A	#N/A
5000000	1	15 samples	0	STAR	RSEM	STAR-RSEM	1	SAMseq	0	23.6	#N/A	#N/A	4.8	#N/A	#N/A	0.289605	#N/A	#N/A	0.376173	#N/A	#N/A
5000000	1	15 samples	0	STAR	STAR	STAR-STAR	1	Ballgown	1	2.2	#N/A	#N/A	25.9	#N/A	#N/A	0.367211	#N/A	#N/A	0.24121	#N/A	#N/A
5000000	1	15 samples	0	STAR	STAR	STAR-STAR	1	DESeq2	0	16.9	#N/A	#N/A	12	#N/A	#N/A	0.309672	#N/A	#N/A	0.329999	#N/A	#N/A
5000000	1	15 samples	0	STAR	STAR	STAR-STAR	1	edgeR	0	14.6	#N/A	#N/A	18	#N/A	#N/A	0.313938	#N/A	#N/A	0.299149	#N/A	#N/A
5000000	1	15 samples	0	STAR	STAR	STAR-STAR	1	Limma voom	0	11.2	#N/A	#N/A	15.4	#N/A	#N/A	0.321763	#N/A	#N/A	0.313004	#N/A	#N/A
5000000	1	15 samples	0	STAR	STAR	STAR-STAR	1	NOISeqBIO	0	3.4	#N/A	#N/A	27	#N/A	#N/A	0.363929	#N/A	#N/A	0.23165	#N/A	#N/A
5000000	1	15 samples	0	STAR	STAR	STAR-STAR	1	SAMseq	0	21.8	#N/A	#N/A	7.6	#N/A	#N/A	0.293305	#N/A	#N/A	0.361021	#N/A	#N/A
5000000	1	3 samples	1	HISAT2	Stringtie	HISAT2-Stringtie	1	Ballgown	1	19.1	19.1	19.1	26.2	26.2	26.2	0.279642	0.279642	0.279642	0.0100582	0.0100582	0.0100582
5000000	1	3 samples	1	HISAT2	Stringtie	HISAT2-Stringtie	1	DESeq2	0	11.4	11.4	#N/A	19.1	19.1	#N/A	0.432555	0.432555	#N/A	0.0489407	0.0489407	#N/A
5000000	1	3 samples	1	HISAT2	Stringtie	HISAT2-Stringtie	1	edgeR	0	4.3	4.3	#N/A	22.5	22.5	#N/A	0.592242	0.592242	#N/A	0.0369136	0.0369136	#N/A
5000000	1	3 samples	1	HISAT2	Stringtie	HISAT2-Stringtie	1	Limma voom	0	11.3	11.3	#N/A	19.1	19.1	#N/A	0.446525	0.446525	#N/A	0.0521911	0.0521911	#N/A
5000000	1	3 samples	1	HISAT2	Stringtie	HISAT2-Stringtie	1	NOISeqBIO	0	26.1	26.1	#N/A	2.2	2.2	#N/A	0.20803	0.20803	#N/A	0.535503	0.535503	#N/A
5000000	1	3 samples	1	HISAT2	Stringtie	HISAT2-Stringtie	1	SAMseq	0	15.6	15.6	#N/A	12.5	12.5	#N/A	0.338562	0.338562	#N/A	0.0880063	0.0880063	#N/A
5000000	1	3 samples	1	Kallisto	Kallisto	Kallisto-Kallisto	1	Ballgown	1	22.55	22.55	22.55	28.2	28.2	28.2	0.225509	0.225509	0.225509	0.00112946	0.00112946	0.00112946
5000000	1	3 samples	1	Kallisto	Kallisto	Kallisto-Kallisto	1	DESeq2	0	14.7	14.7	#N/A	8.9	8.9	#N/A	0.385776	0.385776	#N/A	0.111894	0.111894	#N/A
5000000	1	3 samples	1	Kallisto	Kallisto	Kallisto-Kallisto	1	edgeR	0	9.7	9.7	#N/A	14.2	14.2	#N/A	0.437509	0.437509	#N/A	0.069456	0.069456	#N/A
5000000	1	3 samples	1	Kallisto	Kallisto	Kallisto-Kallisto	1	Limma voom	0	4.7	4.7	#N/A	19	19	#N/A	0.506904	0.506904	#N/A	0.0484753	0.0484753	#N/A
5000000	1	3 samples	1	Kallisto	Kallisto	Kallisto-Kallisto	1	NOISeqBIO	0	24	24	#N/A	4.3	4.3	#N/A	0.234855	0.234855	#N/A	0.437474	0.437474	#N/A
5000000	1	3 samples	1	Kallisto	Kallisto	Kallisto-Kallisto	1	SAMseq	0	20.3	20.3	#N/A	6.4	6.4	#N/A	0.299795	0.299795	#N/A	0.1451	0.1451	#N/A
5000000	1	3 samples	1	Salmon	Salmon	Salmon-Salmon	1	Ballgown	1	23.75	23.75	23.75	28.7	28.7	28.7	0.218642	0.218642	0.218642	0.000975322	0.000975322	0.000975322
5000000	1	3 samples	1	Salmon	Salmon	Salmon-Salmon	1	DESeq2	0	14.3	14.3	#N/A	9.1	9.1	#N/A	0.383754	0.383754	#N/A	0.110399	0.110399	#N/A
5000000	1	3 samples	1	Salmon	Salmon	Salmon-Salmon	1	edgeR	0	10.6	10.6	#N/A	14.5	14.5	#N/A	0.430966	0.430966	#N/A	0.0689022	0.0689022	#N/A
5000000	1	3 samples	1	Salmon	Salmon	Salmon-Salmon	1	Limma voom	0	4.8	4.8	#N/A	19.5	19.5	#N/A	0.503248	0.503248	#N/A	0.04692	0.04692	#N/A
5000000	1	3 samples	1	Salmon	Salmon	Salmon-Salmon	1	NOISeqBIO	0	23.8	23.8	#N/A	4.4	4.4	#N/A	0.240788	0.240788	#N/A	0.42493	0.42493	#N/A
5000000	1	3 samples	1	Salmon	Salmon	Salmon-Salmon	1	SAMseq	0	19.8	19.8	#N/A	7.8	7.8	#N/A	0.307695	0.307695	#N/A	0.135586	0.135586	#N/A
5000000	1	3 samples	1	STAR	RSEM	STAR-RSEM	1	Ballgown	1	23.7	23.7	23.7	28.4	28.4	28.4	0.179847	0.179847	0.179847	0.00593761	0.00593761	0.00593761
5000000	1	3 samples	1	STAR	RSEM	STAR-RSEM	1	DESeq2	0	10.3	10.3	#N/A	17.6	17.6	#N/A	0.427502	0.427502	#N/A	0.0521734	0.0521734	#N/A
5000000	1	3 samples	1	STAR	RSEM	STAR-RSEM	1	edgeR	0	2.5	2.5	#N/A	22.8	22.8	#N/A	0.583807	0.583807	#N/A	0.0324155	0.0324155	#N/A
5000000	1	3 samples	1	STAR	RSEM	STAR-RSEM	1	Limma voom	0	13.7	13.7	#N/A	11.8	11.8	#N/A	0.399416	0.399416	#N/A	0.0841522	0.0841522	#N/A
5000000	1	3 samples	1	STAR	RSEM	STAR-RSEM	1	NOISeqBIO	0	26.7	26.7	#N/A	2	2	#N/A	0.203014	0.203014	#N/A	0.543011	0.543011	#N/A
5000000	1	3 samples	1	STAR	RSEM	STAR-RSEM	1	SAMseq	0	16.8	16.8	#N/A	11.8	11.8	#N/A	0.328558	0.328558	#N/A	0.0898582	0.0898582	#N/A
5000000	1	3 samples	1	STAR	STAR	STAR-STAR	1	Ballgown	1	19.7	19.7	19.7	28	28	28	0.219997	0.219997	0.219997	0.0061577	0.0061577	0.0061577
5000000	1	3 samples	1	STAR	STAR	STAR-STAR	1	DESeq2	0	9.1	9.1	#N/A	20.2	20.2	#N/A	0.44313	0.44313	#N/A	0.0413827	0.0413827	#N/A
5000000	1	3 samples	1	STAR	STAR	STAR-STAR	1	edgeR	0	5	5	#N/A	25	25	#N/A	0.511512	0.511512	#N/A	0.027748	0.027748	#N/A
5000000	1	3 samples	1	STAR	STAR	STAR-STAR	1	Limma voom	0	11.7	11.7	#N/A	13.1	13.1	#N/A	0.420615	0.420615	#N/A	0.0730726	0.0730726	#N/A
5000000	1	3 samples	1	STAR	STAR	STAR-STAR	1	NOISeqBIO	0	27.1	27.1	#N/A	2.1	2.1	#N/A	0.199173	0.199173	#N/A	0.530411	0.530411	#N/A
5000000	1	3 samples	1	STAR	STAR	STAR-STAR	1	SAMseq	0	16.875	16.875	#N/A	14	14	#N/A	0.305162	0.305162	#N/A	0.0808717	0.0808717	#N/A
5000000	1	4 samples	0	HISAT2	Stringtie	HISAT2-Stringtie	1	Ballgown	1	7	#N/A	#N/A	26.6	#N/A	#N/A	0.593914	#N/A	#N/A	0.0068365	#N/A	#N/A
5000000	1	4 samples	0	HISAT2	Stringtie	HISAT2-Stringtie	1	DESeq2	0	17.9	#N/A	#N/A	16.8	#N/A	#N/A	0.41702	#N/A	#N/A	0.0702341	#N/A	#N/A
5000000	1	4 samples	0	HISAT2	Stringtie	HISAT2-Stringtie	1	edgeR	0	6.3	#N/A	#N/A	21.7	#N/A	#N/A	0.539927	#N/A	#N/A	0.0540621	#N/A	#N/A
5000000	1	4 samples	0	HISAT2	Stringtie	HISAT2-Stringtie	1	Limma voom	0	11.3	#N/A	#N/A	19.4	#N/A	#N/A	0.479572	#N/A	#N/A	0.0591915	#N/A	#N/A
5000000	1	4 samples	0	HISAT2	Stringtie	HISAT2-Stringtie	1	NOISeqBIO	0	29	#N/A	#N/A	1.7	#N/A	#N/A	0.213217	#N/A	#N/A	0.533662	#N/A	#N/A
5000000	1	4 samples	0	HISAT2	Stringtie	HISAT2-Stringtie	1	SAMseq	0	16.6	#N/A	#N/A	20.1	#N/A	#N/A	0.396496	#N/A	#N/A	0.052455	#N/A	#N/A
5000000	1	4 samples	0	Kallisto	Kallisto	Kallisto-Kallisto	1	Ballgown	1	6.05	#N/A	#N/A	27.6	#N/A	#N/A	0.655852	#N/A	#N/A	0.00752109	#N/A	#N/A
5000000	1	4 samples	0	Kallisto	Kallisto	Kallisto-Kallisto	1	DESeq2	0	20.4	#N/A	#N/A	6.1	#N/A	#N/A	0.376773	#N/A	#N/A	0.132249	#N/A	#N/A
5000000	1	4 samples	0	Kallisto	Kallisto	Kallisto-Kallisto	1	edgeR	0	15.7	#N/A	#N/A	11.5	#N/A	#N/A	0.425118	#N/A	#N/A	0.0868424	#N/A	#N/A
5000000	1	4 samples	0	Kallisto	Kallisto	Kallisto-Kallisto	1	Limma voom	0	9.1	#N/A	#N/A	17.7	#N/A	#N/A	0.499556	#N/A	#N/A	0.0634299	#N/A	#N/A
5000000	1	4 samples	0	Kallisto	Kallisto	Kallisto-Kallisto	1	NOISeqBIO	0	26.3	#N/A	#N/A	4.4	#N/A	#N/A	0.250697	#N/A	#N/A	0.416074	#N/A	#N/A
5000000	1	4 samples	0	Kallisto	Kallisto	Kallisto-Kallisto	1	SAMseq	0	21.8	#N/A	#N/A	12.6	#N/A	#N/A	0.354028	#N/A	#N/A	0.084437	#N/A	#N/A
5000000	1	4 samples	0	Salmon	Salmon	Salmon-Salmon	1	Ballgown	1	7.65	#N/A	#N/A	28.05	#N/A	#N/A	0.580214	#N/A	#N/A	0.00783084	#N/A	#N/A
5000000	1	4 samples	0	Salmon	Salmon	Salmon-Salmon	1	DESeq2	0	20	#N/A	#N/A	7.1	#N/A	#N/A	0.381369	#N/A	#N/A	0.128235	#N/A	#N/A
5000000	1	4 samples	0	Salmon	Salmon	Salmon-Salmon	1	edgeR	0	15.3	#N/A	#N/A	11.9	#N/A	#N/A	0.427399	#N/A	#N/A	0.0863201	#N/A	#N/A
5000000	1	4 samples	0	Salmon	Salmon	Salmon-Salmon	1	Limma voom	0	8.7	#N/A	#N/A	18.4	#N/A	#N/A	0.50515	#N/A	#N/A	0.0609353	#N/A	#N/A
5000000	1	4 samples	0	Salmon	Salmon	Salmon-Salmon	1	NOISeqBIO	0	26.6	#N/A	#N/A	3.9	#N/A	#N/A	0.245131	#N/A	#N/A	0.435487	#N/A	#N/A
5000000	1	4 samples	0	Salmon	Salmon	Salmon-Salmon	1	SAMseq	0	22.4	#N/A	#N/A	11.8	#N/A	#N/A	0.337207	#N/A	#N/A	0.0842304	#N/A	#N/A
5000000	1	4 samples	0	STAR	RSEM	STAR-RSEM	1	Ballgown	1	6.1	#N/A	#N/A	28.85	#N/A	#N/A	0.637871	#N/A	#N/A	0.00356652	#N/A	#N/A
5000000	1	4 samples	0	STAR	RSEM	STAR-RSEM	1	DESeq2	0	17.1	#N/A	#N/A	14.4	#N/A	#N/A	0.4226	#N/A	#N/A	0.0766632	#N/A	#N/A
5000000	1	4 samples	0	STAR	RSEM	STAR-RSEM	1	edgeR	0	6.6	#N/A	#N/A	19.3	#N/A	#N/A	0.537843	#N/A	#N/A	0.0611577	#N/A	#N/A
5000000	1	4 samples	0	STAR	RSEM	STAR-RSEM	1	Limma voom	0	15.2	#N/A	#N/A	9.2	#N/A	#N/A	0.437099	#N/A	#N/A	0.0983584	#N/A	#N/A
5000000	1	4 samples	0	STAR	RSEM	STAR-RSEM	1	NOISeqBIO	0	28.2	#N/A	#N/A	2.6	#N/A	#N/A	0.22191	#N/A	#N/A	0.506768	#N/A	#N/A
5000000	1	4 samples	0	STAR	RSEM	STAR-RSEM	1	SAMseq	0	16.5	#N/A	#N/A	19.3	#N/A	#N/A	0.403143	#N/A	#N/A	0.053553	#N/A	#N/A
5000000	1	4 samples	0	STAR	STAR	STAR-STAR	1	Ballgown	1	7.3	#N/A	#N/A	28.9	#N/A	#N/A	0.575826	#N/A	#N/A	0.00388237	#N/A	#N/A
5000000	1	4 samples	0	STAR	STAR	STAR-STAR	1	DESeq2	0	15.1	#N/A	#N/A	17.7	#N/A	#N/A	0.43377	#N/A	#N/A	0.0639037	#N/A	#N/A
5000000	1	4 samples	0	STAR	STAR	STAR-STAR	1	edgeR	0	5.5	#N/A	#N/A	22.2	#N/A	#N/A	0.548813	#N/A	#N/A	0.0535075	#N/A	#N/A
5000000	1	4 samples	0	STAR	STAR	STAR-STAR	1	Limma voom	0	13	#N/A	#N/A	11.3	#N/A	#N/A	0.456675	#N/A	#N/A	0.0875271	#N/A	#N/A
5000000	1	4 samples	0	STAR	STAR	STAR-STAR	1	NOISeqBIO	0	28.9	#N/A	#N/A	2.4	#N/A	#N/A	0.215928	#N/A	#N/A	0.509991	#N/A	#N/A
5000000	1	4 samples	0	STAR	STAR	STAR-STAR	1	SAMseq	0	17.4	#N/A	#N/A	21.5	#N/A	#N/A	0.401368	#N/A	#N/A	0.0479995	#N/A	#N/A
5000000	1	5 samples	0	HISAT2	Stringtie	HISAT2-Stringtie	1	Ballgown	1	7.2	#N/A	#N/A	27.25	#N/A	#N/A	0.558548	#N/A	#N/A	0.0148431	#N/A	#N/A
5000000	1	5 samples	0	HISAT2	Stringtie	HISAT2-Stringtie	1	DESeq2	0	22	#N/A	#N/A	10.8	#N/A	#N/A	0.395959	#N/A	#N/A	0.11371	#N/A	#N/A
5000000	1	5 samples	0	HISAT2	Stringtie	HISAT2-Stringtie	1	edgeR	0	9.3	#N/A	#N/A	19.2	#N/A	#N/A	0.469697	#N/A	#N/A	0.0807965	#N/A	#N/A
5000000	1	5 samples	0	HISAT2	Stringtie	HISAT2-Stringtie	1	Limma voom	0	16.6	#N/A	#N/A	13	#N/A	#N/A	0.421074	#N/A	#N/A	0.113264	#N/A	#N/A
5000000	1	5 samples	0	HISAT2	Stringtie	HISAT2-Stringtie	1	NOISeqBIO	0	9.1	#N/A	#N/A	15.7	#N/A	#N/A	0.468224	#N/A	#N/A	0.092601	#N/A	#N/A
5000000	1	5 samples	0	HISAT2	Stringtie	HISAT2-Stringtie	1	SAMseq	0	23.1	#N/A	#N/A	18.9	#N/A	#N/A	0.356378	#N/A	#N/A	0.0759095	#N/A	#N/A
5000000	1	5 samples	0	Kallisto	Kallisto	Kallisto-Kallisto	1	Ballgown	1	7.2	#N/A	#N/A	27.55	#N/A	#N/A	0.595634	#N/A	#N/A	0.0131511	#N/A	#N/A
5000000	1	5 samples	0	Kallisto	Kallisto	Kallisto-Kallisto	1	DESeq2	0	25.3	#N/A	#N/A	1.5	#N/A	#N/A	0.34368	#N/A	#N/A	0.18007	#N/A	#N/A
5000000	1	5 samples	0	Kallisto	Kallisto	Kallisto-Kallisto	1	edgeR	0	19.6	#N/A	#N/A	6.1	#N/A	#N/A	0.383244	#N/A	#N/A	0.132954	#N/A	#N/A
5000000	1	5 samples	0	Kallisto	Kallisto	Kallisto-Kallisto	1	Limma voom	0	17.3	#N/A	#N/A	9.6	#N/A	#N/A	0.414432	#N/A	#N/A	0.120174	#N/A	#N/A
5000000	1	5 samples	0	Kallisto	Kallisto	Kallisto-Kallisto	1	NOISeqBIO	0	7.6	#N/A	#N/A	21	#N/A	#N/A	0.502074	#N/A	#N/A	0.0595283	#N/A	#N/A
5000000	1	5 samples	0	Kallisto	Kallisto	Kallisto-Kallisto	1	SAMseq	0	26.8	#N/A	#N/A	12.2	#N/A	#N/A	0.327494	#N/A	#N/A	0.110317	#N/A	#N/A
5000000	1	5 samples	0	Salmon	Salmon	Salmon-Salmon	1	Ballgown	1	8.2	#N/A	#N/A	27.1	#N/A	#N/A	0.527022	#N/A	#N/A	0.0153794	#N/A	#N/A
5000000	1	5 samples	0	Salmon	Salmon	Salmon-Salmon	1	DESeq2	0	24.2	#N/A	#N/A	2.6	#N/A	#N/A	0.349359	#N/A	#N/A	0.175213	#N/A	#N/A
5000000	1	5 samples	0	Salmon	Salmon	Salmon-Salmon	1	edgeR	0	19.7	#N/A	#N/A	5.8	#N/A	#N/A	0.381007	#N/A	#N/A	0.132591	#N/A	#N/A
5000000	1	5 samples	0	Salmon	Salmon	Salmon-Salmon	1	Limma voom	0	16.3	#N/A	#N/A	11	#N/A	#N/A	0.413596	#N/A	#N/A	0.115571	#N/A	#N/A
5000000	1	5 samples	0	Salmon	Salmon	Salmon-Salmon	1	NOISeqBIO	0	8.8	#N/A	#N/A	20.6	#N/A	#N/A	0.496494	#N/A	#N/A	0.0603188	#N/A	#N/A
5000000	1	5 samples	0	Salmon	Salmon	Salmon-Salmon	1	SAMseq	0	25.2	#N/A	#N/A	13.6	#N/A	#N/A	0.338255	#N/A	#N/A	0.101664	#N/A	#N/A
5000000	1	5 samples	0	STAR	RSEM	STAR-RSEM	1	Ballgown	1	8.1	#N/A	#N/A	28.9	#N/A	#N/A	0.518063	#N/A	#N/A	0.0129512	#N/A	#N/A
5000000	1	5 samples	0	STAR	RSEM	STAR-RSEM	1	DESeq2	0	19.1	#N/A	#N/A	9	#N/A	#N/A	0.400964	#N/A	#N/A	0.121194	#N/A	#N/A
5000000	1	5 samples	0	STAR	RSEM	STAR-RSEM	1	edgeR	0	13.7	#N/A	#N/A	13.8	#N/A	#N/A	0.443621	#N/A	#N/A	0.0986298	#N/A	#N/A
5000000	1	5 samples	0	STAR	RSEM	STAR-RSEM	1	Limma voom	0	21.7	#N/A	#N/A	4.3	#N/A	#N/A	0.396246	#N/A	#N/A	0.145911	#N/A	#N/A
5000000	1	5 samples	0	STAR	RSEM	STAR-RSEM	1	NOISeqBIO	0	8	#N/A	#N/A	20.9	#N/A	#N/A	0.483817	#N/A	#N/A	0.0701878	#N/A	#N/A
5000000	1	5 samples	0	STAR	RSEM	STAR-RSEM	1	SAMseq	0	20.7	#N/A	#N/A	19	#N/A	#N/A	0.371489	#N/A	#N/A	0.076265	#N/A	#N/A
5000000	1	5 samples	0	STAR	STAR	STAR-STAR	1	Ballgown	1	6	#N/A	#N/A	29	#N/A	#N/A	0.631764	#N/A	#N/A	0.0135123	#N/A	#N/A
5000000	1	5 samples	0	STAR	STAR	STAR-STAR	1	DESeq2	0	17.1	#N/A	#N/A	12.6	#N/A	#N/A	0.419594	#N/A	#N/A	0.10141	#N/A	#N/A
5000000	1	5 samples	0	STAR	STAR	STAR-STAR	1	edgeR	0	9.4	#N/A	#N/A	17.6	#N/A	#N/A	0.469708	#N/A	#N/A	0.0860817	#N/A	#N/A
5000000	1	5 samples	0	STAR	STAR	STAR-STAR	1	Limma voom	0	18.9	#N/A	#N/A	6.8	#N/A	#N/A	0.407941	#N/A	#N/A	0.137003	#N/A	#N/A
5000000	1	5 samples	0	STAR	STAR	STAR-STAR	1	NOISeqBIO	0	6.5	#N/A	#N/A	20.4	#N/A	#N/A	0.50157	#N/A	#N/A	0.0733537	#N/A	#N/A
5000000	1	5 samples	0	STAR	STAR	STAR-STAR	1	SAMseq	0	22.3	#N/A	#N/A	19.2	#N/A	#N/A	0.360884	#N/A	#N/A	0.0734029	#N/A	#N/A
5000000	1	6 samples	0	HISAT2	Stringtie	HISAT2-Stringtie	1	Ballgown	1	3.7	#N/A	#N/A	28	#N/A	#N/A	0.539549	#N/A	#N/A	0.0362672	#N/A	#N/A
5000000	1	6 samples	0	HISAT2	Stringtie	HISAT2-Stringtie	1	DESeq2	0	22.9	#N/A	#N/A	9.3	#N/A	#N/A	0.366865	#N/A	#N/A	0.135183	#N/A	#N/A
5000000	1	6 samples	0	HISAT2	Stringtie	HISAT2-Stringtie	1	edgeR	0	8	#N/A	#N/A	20.9	#N/A	#N/A	0.469152	#N/A	#N/A	0.0959476	#N/A	#N/A
5000000	1	6 samples	0	HISAT2	Stringtie	HISAT2-Stringtie	1	Limma voom	0	13	#N/A	#N/A	18.8	#N/A	#N/A	0.434308	#N/A	#N/A	0.107314	#N/A	#N/A
5000000	1	6 samples	0	HISAT2	Stringtie	HISAT2-Stringtie	1	NOISeqBIO	0	13.5	#N/A	#N/A	12.5	#N/A	#N/A	0.426161	#N/A	#N/A	0.122518	#N/A	#N/A
5000000	1	6 samples	0	HISAT2	Stringtie	HISAT2-Stringtie	1	SAMseq	0	20.4	#N/A	#N/A	20.4	#N/A	#N/A	0.383661	#N/A	#N/A	0.0965683	#N/A	#N/A
5000000	1	6 samples	0	Kallisto	Kallisto	Kallisto-Kallisto	1	Ballgown	1	8.6	#N/A	#N/A	26.4	#N/A	#N/A	0.502678	#N/A	#N/A	0.0508615	#N/A	#N/A
5000000	1	6 samples	0	Kallisto	Kallisto	Kallisto-Kallisto	1	DESeq2	0	27.5	#N/A	#N/A	1.3	#N/A	#N/A	0.328983	#N/A	#N/A	0.202034	#N/A	#N/A
5000000	1	6 samples	0	Kallisto	Kallisto	Kallisto-Kallisto	1	edgeR	0	23.2	#N/A	#N/A	4.7	#N/A	#N/A	0.36359	#N/A	#N/A	0.156451	#N/A	#N/A
5000000	1	6 samples	0	Kallisto	Kallisto	Kallisto-Kallisto	1	Limma voom	0	17.8	#N/A	#N/A	10.9	#N/A	#N/A	0.40212	#N/A	#N/A	0.130572	#N/A	#N/A
5000000	1	6 samples	0	Kallisto	Kallisto	Kallisto-Kallisto	1	NOISeqBIO	0	8.2	#N/A	#N/A	18.1	#N/A	#N/A	0.469547	#N/A	#N/A	0.100508	#N/A	#N/A
5000000	1	6 samples	0	Kallisto	Kallisto	Kallisto-Kallisto	1	SAMseq	0	26.7	#N/A	#N/A	13.1	#N/A	#N/A	0.330015	#N/A	#N/A	0.124894	#N/A	#N/A
5000000	1	6 samples	0	Salmon	Salmon	Salmon-Salmon	1	Ballgown	1	9	#N/A	#N/A	26.4	#N/A	#N/A	0.489115	#N/A	#N/A	0.0524382	#N/A	#N/A
5000000	1	6 samples	0	Salmon	Salmon	Salmon-Salmon	1	DESeq2	0	26.7	#N/A	#N/A	1.7	#N/A	#N/A	0.334023	#N/A	#N/A	0.199289	#N/A	#N/A
5000000	1	6 samples	0	Salmon	Salmon	Salmon-Salmon	1	edgeR	0	22.8	#N/A	#N/A	4.1	#N/A	#N/A	0.365158	#N/A	#N/A	0.157166	#N/A	#N/A
5000000	1	6 samples	0	Salmon	Salmon	Salmon-Salmon	1	Limma voom	0	16.9	#N/A	#N/A	12.8	#N/A	#N/A	0.407845	#N/A	#N/A	0.126447	#N/A	#N/A
5000000	1	6 samples	0	Salmon	Salmon	Salmon-Salmon	1	NOISeqBIO	0	7.2	#N/A	#N/A	18.8	#N/A	#N/A	0.4775	#N/A	#N/A	0.100074	#N/A	#N/A
5000000	1	6 samples	0	Salmon	Salmon	Salmon-Salmon	1	SAMseq	0	26.3	#N/A	#N/A	14	#N/A	#N/A	0.333568	#N/A	#N/A	0.123858	#N/A	#N/A
5000000	1	6 samples	0	STAR	RSEM	STAR-RSEM	1	Ballgown	1	2.8	#N/A	#N/A	29	#N/A	#N/A	0.541074	#N/A	#N/A	0.0353469	#N/A	#N/A
5000000	1	6 samples	0	STAR	RSEM	STAR-RSEM	1	DESeq2	0	22.4	#N/A	#N/A	5.9	#N/A	#N/A	0.373715	#N/A	#N/A	0.147141	#N/A	#N/A
5000000	1	6 samples	0	STAR	RSEM	STAR-RSEM	1	edgeR	0	14.6	#N/A	#N/A	12.5	#N/A	#N/A	0.422136	#N/A	#N/A	0.121347	#N/A	#N/A
5000000	1	6 samples	0	STAR	RSEM	STAR-RSEM	1	Limma voom	0	20.7	#N/A	#N/A	6.8	#N/A	#N/A	0.389391	#N/A	#N/A	0.143982	#N/A	#N/A
5000000	1	6 samples	0	STAR	RSEM	STAR-RSEM	1	NOISeqBIO	0	8.5	#N/A	#N/A	19.2	#N/A	#N/A	0.462921	#N/A	#N/A	0.10097	#N/A	#N/A
5000000	1	6 samples	0	STAR	RSEM	STAR-RSEM	1	SAMseq	0	21.1	#N/A	#N/A	22	#N/A	#N/A	0.373399	#N/A	#N/A	0.0879057	#N/A	#N/A
5000000	1	6 samples	0	STAR	STAR	STAR-STAR	1	Ballgown	1	2.1	#N/A	#N/A	29.3	#N/A	#N/A	0.549295	#N/A	#N/A	0.0346215	#N/A	#N/A
5000000	1	6 samples	0	STAR	STAR	STAR-STAR	1	DESeq2	0	17.5	#N/A	#N/A	11.4	#N/A	#N/A	0.394913	#N/A	#N/A	0.126933	#N/A	#N/A
5000000	1	6 samples	0	STAR	STAR	STAR-STAR	1	edgeR	0	10.7	#N/A	#N/A	17	#N/A	#N/A	0.451074	#N/A	#N/A	0.108945	#N/A	#N/A
5000000	1	6 samples	0	STAR	STAR	STAR-STAR	1	Limma voom	0	17.4	#N/A	#N/A	9.3	#N/A	#N/A	0.402857	#N/A	#N/A	0.135929	#N/A	#N/A
5000000	1	6 samples	0	STAR	STAR	STAR-STAR	1	NOISeqBIO	0	6.6	#N/A	#N/A	17.7	#N/A	#N/A	0.476614	#N/A	#N/A	0.104185	#N/A	#N/A
5000000	1	6 samples	0	STAR	STAR	STAR-STAR	1	SAMseq	0	18.2	#N/A	#N/A	22.7	#N/A	#N/A	0.39355	#N/A	#N/A	0.078708	#N/A	#N/A
5000000	1	7 samples	0	HISAT2	Stringtie	HISAT2-Stringtie	1	Ballgown	1	3.2	#N/A	#N/A	27.6	#N/A	#N/A	0.517235	#N/A	#N/A	0.0522347	#N/A	#N/A
5000000	1	7 samples	0	HISAT2	Stringtie	HISAT2-Stringtie	1	DESeq2	0	24.7	#N/A	#N/A	7.4	#N/A	#N/A	0.356572	#N/A	#N/A	0.156744	#N/A	#N/A
5000000	1	7 samples	0	HISAT2	Stringtie	HISAT2-Stringtie	1	edgeR	0	11.2	#N/A	#N/A	19.6	#N/A	#N/A	0.434193	#N/A	#N/A	0.109504	#N/A	#N/A
5000000	1	7 samples	0	HISAT2	Stringtie	HISAT2-Stringtie	1	Limma voom	0	16.2	#N/A	#N/A	17	#N/A	#N/A	0.406367	#N/A	#N/A	0.124236	#N/A	#N/A
5000000	1	7 samples	0	HISAT2	Stringtie	HISAT2-Stringtie	1	NOISeqBIO	0	11.5	#N/A	#N/A	14.1	#N/A	#N/A	0.436138	#N/A	#N/A	0.128737	#N/A	#N/A
5000000	1	7 samples	0	HISAT2	Stringtie	HISAT2-Stringtie	1	SAMseq	0	19	#N/A	#N/A	21.1	#N/A	#N/A	0.386075	#N/A	#N/A	0.104176	#N/A	#N/A
5000000	1	7 samples	0	Kallisto	Kallisto	Kallisto-Kallisto	1	Ballgown	1	6.4	#N/A	#N/A	26.7	#N/A	#N/A	0.491247	#N/A	#N/A	0.0626244	#N/A	#N/A
5000000	1	7 samples	0	Kallisto	Kallisto	Kallisto-Kallisto	1	DESeq2	0	28.7	#N/A	#N/A	1.5	#N/A	#N/A	0.327038	#N/A	#N/A	0.215289	#N/A	#N/A
5000000	1	7 samples	0	Kallisto	Kallisto	Kallisto-Kallisto	1	edgeR	0	25	#N/A	#N/A	5.3	#N/A	#N/A	0.351342	#N/A	#N/A	0.169488	#N/A	#N/A
5000000	1	7 samples	0	Kallisto	Kallisto	Kallisto-Kallisto	1	Limma voom	0	19	#N/A	#N/A	11	#N/A	#N/A	0.39125	#N/A	#N/A	0.14377	#N/A	#N/A
5000000	1	7 samples	0	Kallisto	Kallisto	Kallisto-Kallisto	1	NOISeqBIO	0	6.2	#N/A	#N/A	22.2	#N/A	#N/A	0.483953	#N/A	#N/A	0.0983128	#N/A	#N/A
5000000	1	7 samples	0	Kallisto	Kallisto	Kallisto-Kallisto	1	SAMseq	0	27.2	#N/A	#N/A	9.4	#N/A	#N/A	0.334395	#N/A	#N/A	0.152484	#N/A	#N/A
5000000	1	7 samples	0	Salmon	Salmon	Salmon-Salmon	1	Ballgown	1	5	#N/A	#N/A	27.2	#N/A	#N/A	0.496854	#N/A	#N/A	0.0618136	#N/A	#N/A
5000000	1	7 samples	0	Salmon	Salmon	Salmon-Salmon	1	DESeq2	0	26.8	#N/A	#N/A	2.3	#N/A	#N/A	0.334655	#N/A	#N/A	0.211007	#N/A	#N/A
5000000	1	7 samples	0	Salmon	Salmon	Salmon-Salmon	1	edgeR	0	23.5	#N/A	#N/A	5.4	#N/A	#N/A	0.355727	#N/A	#N/A	0.170035	#N/A	#N/A
5000000	1	7 samples	0	Salmon	Salmon	Salmon-Salmon	1	Limma voom	0	16.5	#N/A	#N/A	12.4	#N/A	#N/A	0.40191	#N/A	#N/A	0.14097	#N/A	#N/A
5000000	1	7 samples	0	Salmon	Salmon	Salmon-Salmon	1	NOISeqBIO	0	5.9	#N/A	#N/A	22.4	#N/A	#N/A	0.48782	#N/A	#N/A	0.0989739	#N/A	#N/A
5000000	1	7 samples	0	Salmon	Salmon	Salmon-Salmon	1	SAMseq	0	25.2	#N/A	#N/A	13	#N/A	#N/A	0.347413	#N/A	#N/A	0.138773	#N/A	#N/A
5000000	1	7 samples	0	STAR	RSEM	STAR-RSEM	1	Ballgown	1	2.9	#N/A	#N/A	28.7	#N/A	#N/A	0.531859	#N/A	#N/A	0.0487204	#N/A	#N/A
5000000	1	7 samples	0	STAR	RSEM	STAR-RSEM	1	DESeq2	0	22.8	#N/A	#N/A	5.7	#N/A	#N/A	0.367352	#N/A	#N/A	0.165444	#N/A	#N/A
5000000	1	7 samples	0	STAR	RSEM	STAR-RSEM	1	edgeR	0	17	#N/A	#N/A	11.4	#N/A	#N/A	0.400088	#N/A	#N/A	0.139554	#N/A	#N/A
5000000	1	7 samples	0	STAR	RSEM	STAR-RSEM	1	Limma voom	0	20.1	#N/A	#N/A	6.4	#N/A	#N/A	0.386554	#N/A	#N/A	0.162685	#N/A	#N/A
5000000	1	7 samples	0	STAR	RSEM	STAR-RSEM	1	NOISeqBIO	0	7.4	#N/A	#N/A	21.5	#N/A	#N/A	0.465606	#N/A	#N/A	0.102835	#N/A	#N/A
5000000	1	7 samples	0	STAR	RSEM	STAR-RSEM	1	SAMseq	0	18.9	#N/A	#N/A	19.5	#N/A	#N/A	0.383254	#N/A	#N/A	0.111296	#N/A	#N/A
5000000	1	7 samples	0	STAR	STAR	STAR-STAR	1	Ballgown	1	2.9	#N/A	#N/A	29.5	#N/A	#N/A	0.533389	#N/A	#N/A	0.0463345	#N/A	#N/A
5000000	1	7 samples	0	STAR	STAR	STAR-STAR	1	DESeq2	0	18.2	#N/A	#N/A	11.9	#N/A	#N/A	0.3963	#N/A	#N/A	0.138345	#N/A	#N/A
5000000	1	7 samples	0	STAR	STAR	STAR-STAR	1	edgeR	0	13.7	#N/A	#N/A	14.7	#N/A	#N/A	0.424153	#N/A	#N/A	0.127477	#N/A	#N/A
5000000	1	7 samples	0	STAR	STAR	STAR-STAR	1	Limma voom	0	16.7	#N/A	#N/A	8.6	#N/A	#N/A	0.402385	#N/A	#N/A	0.153592	#N/A	#N/A
5000000	1	7 samples	0	STAR	STAR	STAR-STAR	1	NOISeqBIO	0	6	#N/A	#N/A	19.7	#N/A	#N/A	0.477326	#N/A	#N/A	0.10638	#N/A	#N/A
5000000	1	7 samples	0	STAR	STAR	STAR-STAR	1	SAMseq	0	17.2	#N/A	#N/A	21.8	#N/A	#N/A	0.390249	#N/A	#N/A	0.102454	#N/A	#N/A
5000000	1	8 samples	0	HISAT2	Stringtie	HISAT2-Stringtie	1	Ballgown	1	4.5	#N/A	#N/A	28.1	#N/A	#N/A	0.489831	#N/A	#N/A	0.0768479	#N/A	#N/A
5000000	1	8 samples	0	HISAT2	Stringtie	HISAT2-Stringtie	1	DESeq2	0	23.7	#N/A	#N/A	7.3	#N/A	#N/A	0.346427	#N/A	#N/A	0.17538	#N/A	#N/A
5000000	1	8 samples	0	HISAT2	Stringtie	HISAT2-Stringtie	1	edgeR	0	10.3	#N/A	#N/A	20.3	#N/A	#N/A	0.420346	#N/A	#N/A	0.121379	#N/A	#N/A
5000000	1	8 samples	0	HISAT2	Stringtie	HISAT2-Stringtie	1	Limma voom	0	13.3	#N/A	#N/A	19	#N/A	#N/A	0.400459	#N/A	#N/A	0.128241	#N/A	#N/A
5000000	1	8 samples	0	HISAT2	Stringtie	HISAT2-Stringtie	1	NOISeqBIO	0	10.3	#N/A	#N/A	17.9	#N/A	#N/A	0.423292	#N/A	#N/A	0.133649	#N/A	#N/A
5000000	1	8 samples	0	HISAT2	Stringtie	HISAT2-Stringtie	1	SAMseq	0	21.8	#N/A	#N/A	13.7	#N/A	#N/A	0.352943	#N/A	#N/A	0.150317	#N/A	#N/A
5000000	1	8 samples	0	Kallisto	Kallisto	Kallisto-Kallisto	1	Ballgown	1	8.6	#N/A	#N/A	25.2	#N/A	#N/A	0.451902	#N/A	#N/A	0.0909329	#N/A	#N/A
5000000	1	8 samples	0	Kallisto	Kallisto	Kallisto-Kallisto	1	DESeq2	0	28.7	#N/A	#N/A	1	#N/A	#N/A	0.318314	#N/A	#N/A	0.232563	#N/A	#N/A
5000000	1	8 samples	0	Kallisto	Kallisto	Kallisto-Kallisto	1	edgeR	0	24.8	#N/A	#N/A	5	#N/A	#N/A	0.333823	#N/A	#N/A	0.185506	#N/A	#N/A
5000000	1	8 samples	0	Kallisto	Kallisto	Kallisto-Kallisto	1	Limma voom	0	18.1	#N/A	#N/A	13.1	#N/A	#N/A	0.379048	#N/A	#N/A	0.153925	#N/A	#N/A
5000000	1	8 samples	0	Kallisto	Kallisto	Kallisto-Kallisto	1	NOISeqBIO	0	5	#N/A	#N/A	24	#N/A	#N/A	0.479014	#N/A	#N/A	0.102979	#N/A	#N/A
5000000	1	8 samples	0	Kallisto	Kallisto	Kallisto-Kallisto	1	SAMseq	0	29.4	#N/A	#N/A	5.3	#N/A	#N/A	0.309414	#N/A	#N/A	0.188331	#N/A	#N/A
5000000	1	8 samples	0	Salmon	Salmon	Salmon-Salmon	1	Ballgown	1	8.1	#N/A	#N/A	26.3	#N/A	#N/A	0.450975	#N/A	#N/A	0.0878544	#N/A	#N/A
5000000	1	8 samples	0	Salmon	Salmon	Salmon-Salmon	1	DESeq2	0	27.2	#N/A	#N/A	2	#N/A	#N/A	0.323664	#N/A	#N/A	0.226373	#N/A	#N/A
5000000	1	8 samples	0	Salmon	Salmon	Salmon-Salmon	1	edgeR	0	24	#N/A	#N/A	6.4	#N/A	#N/A	0.337169	#N/A	#N/A	0.182087	#N/A	#N/A
5000000	1	8 samples	0	Salmon	Salmon	Salmon-Salmon	1	Limma voom	0	16.5	#N/A	#N/A	14.6	#N/A	#N/A	0.385845	#N/A	#N/A	0.149713	#N/A	#N/A
5000000	1	8 samples	0	Salmon	Salmon	Salmon-Salmon	1	NOISeqBIO	0	5	#N/A	#N/A	24.3	#N/A	#N/A	0.479029	#N/A	#N/A	0.102245	#N/A	#N/A
5000000	1	8 samples	0	Salmon	Salmon	Salmon-Salmon	1	SAMseq	0	27.7	#N/A	#N/A	6.6	#N/A	#N/A	0.319455	#N/A	#N/A	0.179709	#N/A	#N/A
5000000	1	8 samples	0	STAR	RSEM	STAR-RSEM	1	Ballgown	1	2.9	#N/A	#N/A	28.7	#N/A	#N/A	0.511456	#N/A	#N/A	0.0734736	#N/A	#N/A
5000000	1	8 samples	0	STAR	RSEM	STAR-RSEM	1	DESeq2	0	20.8	#N/A	#N/A	5.1	#N/A	#N/A	0.360322	#N/A	#N/A	0.18525	#N/A	#N/A
5000000	1	8 samples	0	STAR	RSEM	STAR-RSEM	1	edgeR	0	16.2	#N/A	#N/A	12.1	#N/A	#N/A	0.383188	#N/A	#N/A	0.157491	#N/A	#N/A
5000000	1	8 samples	0	STAR	RSEM	STAR-RSEM	1	Limma voom	0	17.3	#N/A	#N/A	7.9	#N/A	#N/A	0.381648	#N/A	#N/A	0.170528	#N/A	#N/A
5000000	1	8 samples	0	STAR	RSEM	STAR-RSEM	1	NOISeqBIO	0	5.3	#N/A	#N/A	24.3	#N/A	#N/A	0.470349	#N/A	#N/A	0.106049	#N/A	#N/A
5000000	1	8 samples	0	STAR	RSEM	STAR-RSEM	1	SAMseq	0	21.2	#N/A	#N/A	16	#N/A	#N/A	0.354566	#N/A	#N/A	0.142706	#N/A	#N/A
5000000	1	8 samples	0	STAR	STAR	STAR-STAR	1	Ballgown	1	2.5	#N/A	#N/A	29.7	#N/A	#N/A	0.516781	#N/A	#N/A	0.0689503	#N/A	#N/A
5000000	1	8 samples	0	STAR	STAR	STAR-STAR	1	DESeq2	0	18.7	#N/A	#N/A	11.2	#N/A	#N/A	0.375165	#N/A	#N/A	0.159964	#N/A	#N/A
5000000	1	8 samples	0	STAR	STAR	STAR-STAR	1	edgeR	0	13.9	#N/A	#N/A	16.9	#N/A	#N/A	0.398209	#N/A	#N/A	0.139186	#N/A	#N/A
5000000	1	8 samples	0	STAR	STAR	STAR-STAR	1	Limma voom	0	14.6	#N/A	#N/A	11.1	#N/A	#N/A	0.393789	#N/A	#N/A	0.160694	#N/A	#N/A
5000000	1	8 samples	0	STAR	STAR	STAR-STAR	1	NOISeqBIO	0	5.6	#N/A	#N/A	21.8	#N/A	#N/A	0.470851	#N/A	#N/A	0.112709	#N/A	#N/A
5000000	1	8 samples	0	STAR	STAR	STAR-STAR	1	SAMseq	0	19	#N/A	#N/A	20.1	#N/A	#N/A	0.367046	#N/A	#N/A	0.123711	#N/A	#N/A
5000000	1	9 samples	0	HISAT2	Stringtie	HISAT2-Stringtie	1	Ballgown	1	4.6	#N/A	#N/A	28.1	#N/A	#N/A	0.459941	#N/A	#N/A	0.101736	#N/A	#N/A
5000000	1	9 samples	0	HISAT2	Stringtie	HISAT2-Stringtie	1	DESeq2	0	24.7	#N/A	#N/A	6.9	#N/A	#N/A	0.328151	#N/A	#N/A	0.216548	#N/A	#N/A
5000000	1	9 samples	0	HISAT2	Stringtie	HISAT2-Stringtie	1	edgeR	0	11.3	#N/A	#N/A	20.2	#N/A	#N/A	0.384291	#N/A	#N/A	0.159168	#N/A	#N/A
5000000	1	9 samples	0	HISAT2	Stringtie	HISAT2-Stringtie	1	Limma voom	0	13.8	#N/A	#N/A	19.5	#N/A	#N/A	0.371231	#N/A	#N/A	0.166193	#N/A	#N/A
5000000	1	9 samples	0	HISAT2	Stringtie	HISAT2-Stringtie	1	NOISeqBIO	0	10.1	#N/A	#N/A	18.6	#N/A	#N/A	0.393246	#N/A	#N/A	0.167815	#N/A	#N/A
5000000	1	9 samples	0	HISAT2	Stringtie	HISAT2-Stringtie	1	SAMseq	0	22.8	#N/A	#N/A	11.6	#N/A	#N/A	0.340368	#N/A	#N/A	0.197526	#N/A	#N/A
5000000	1	9 samples	0	Kallisto	Kallisto	Kallisto-Kallisto	1	Ballgown	1	7.4	#N/A	#N/A	26.4	#N/A	#N/A	0.425667	#N/A	#N/A	0.114701	#N/A	#N/A
5000000	1	9 samples	0	Kallisto	Kallisto	Kallisto-Kallisto	1	DESeq2	0	29.1	#N/A	#N/A	1.1	#N/A	#N/A	0.309279	#N/A	#N/A	0.256152	#N/A	#N/A
5000000	1	9 samples	0	Kallisto	Kallisto	Kallisto-Kallisto	1	edgeR	0	25.8	#N/A	#N/A	6	#N/A	#N/A	0.320757	#N/A	#N/A	0.216797	#N/A	#N/A
5000000	1	9 samples	0	Kallisto	Kallisto	Kallisto-Kallisto	1	Limma voom	0	19.5	#N/A	#N/A	14	#N/A	#N/A	0.351857	#N/A	#N/A	0.187271	#N/A	#N/A
5000000	1	9 samples	0	Kallisto	Kallisto	Kallisto-Kallisto	1	NOISeqBIO	0	4.4	#N/A	#N/A	24.2	#N/A	#N/A	0.448934	#N/A	#N/A	0.125545	#N/A	#N/A
5000000	1	9 samples	0	Kallisto	Kallisto	Kallisto-Kallisto	1	SAMseq	0	28.8	#N/A	#N/A	3.8	#N/A	#N/A	0.310598	#N/A	#N/A	0.23143	#N/A	#N/A
5000000	1	9 samples	0	Salmon	Salmon	Salmon-Salmon	1	Ballgown	1	7.5	#N/A	#N/A	26.7	#N/A	#N/A	0.424409	#N/A	#N/A	0.112734	#N/A	#N/A
5000000	1	9 samples	0	Salmon	Salmon	Salmon-Salmon	1	DESeq2	0	28.1	#N/A	#N/A	2.7	#N/A	#N/A	0.31378	#N/A	#N/A	0.247556	#N/A	#N/A
5000000	1	9 samples	0	Salmon	Salmon	Salmon-Salmon	1	edgeR	0	25.8	#N/A	#N/A	8	#N/A	#N/A	0.322337	#N/A	#N/A	0.213361	#N/A	#N/A
5000000	1	9 samples	0	Salmon	Salmon	Salmon-Salmon	1	Limma voom	0	15.4	#N/A	#N/A	15.6	#N/A	#N/A	0.361592	#N/A	#N/A	0.183428	#N/A	#N/A
5000000	1	9 samples	0	Salmon	Salmon	Salmon-Salmon	1	NOISeqBIO	0	3.8	#N/A	#N/A	23.9	#N/A	#N/A	0.454632	#N/A	#N/A	0.126156	#N/A	#N/A
5000000	1	9 samples	0	Salmon	Salmon	Salmon-Salmon	1	SAMseq	0	25.9	#N/A	#N/A	4.6	#N/A	#N/A	0.320618	#N/A	#N/A	0.228439	#N/A	#N/A
5000000	1	9 samples	0	STAR	RSEM	STAR-RSEM	1	Ballgown	1	2.1	#N/A	#N/A	28.9	#N/A	#N/A	0.483428	#N/A	#N/A	0.0961263	#N/A	#N/A
5000000	1	9 samples	0	STAR	RSEM	STAR-RSEM	1	DESeq2	0	22.2	#N/A	#N/A	5.7	#N/A	#N/A	0.338884	#N/A	#N/A	0.218612	#N/A	#N/A
5000000	1	9 samples	0	STAR	RSEM	STAR-RSEM	1	edgeR	0	17.4	#N/A	#N/A	12.7	#N/A	#N/A	0.355226	#N/A	#N/A	0.192889	#N/A	#N/A
5000000	1	9 samples	0	STAR	RSEM	STAR-RSEM	1	Limma voom	0	19.6	#N/A	#N/A	8.2	#N/A	#N/A	0.350091	#N/A	#N/A	0.210655	#N/A	#N/A
5000000	1	9 samples	0	STAR	RSEM	STAR-RSEM	1	NOISeqBIO	0	8.4	#N/A	#N/A	22.5	#N/A	#N/A	0.41929	#N/A	#N/A	0.140975	#N/A	#N/A
5000000	1	9 samples	0	STAR	RSEM	STAR-RSEM	1	SAMseq	0	17.1	#N/A	#N/A	13.9	#N/A	#N/A	0.356646	#N/A	#N/A	0.188383	#N/A	#N/A
5000000	1	9 samples	0	STAR	STAR	STAR-STAR	1	Ballgown	1	1.1	#N/A	#N/A	29.8	#N/A	#N/A	0.496123	#N/A	#N/A	0.0898823	#N/A	#N/A
5000000	1	9 samples	0	STAR	STAR	STAR-STAR	1	DESeq2	0	18.9	#N/A	#N/A	12	#N/A	#N/A	0.350981	#N/A	#N/A	0.197181	#N/A	#N/A
5000000	1	9 samples	0	STAR	STAR	STAR-STAR	1	edgeR	0	14.3	#N/A	#N/A	16.6	#N/A	#N/A	0.370428	#N/A	#N/A	0.177183	#N/A	#N/A
5000000	1	9 samples	0	STAR	STAR	STAR-STAR	1	Limma voom	0	16.1	#N/A	#N/A	11.2	#N/A	#N/A	0.362641	#N/A	#N/A	0.201323	#N/A	#N/A
5000000	1	9 samples	0	STAR	STAR	STAR-STAR	1	NOISeqBIO	0	5.7	#N/A	#N/A	22.9	#N/A	#N/A	0.436293	#N/A	#N/A	0.139182	#N/A	#N/A
[truncated: 451 more rows]

## Sheet: Plot
	Read Depth				Sample Number				Read Aligner - Expression Modeler				Differential Expression
	30000		TRUE		3 samples		TRUE		HISAT2-Stringtie		TRUE		Ballgown		TRUE
	50000		TRUE		4 samples		FALSE		Kallisto-Kallisto		TRUE		DESeq2		FALSE
	100000		TRUE		5 samples		FALSE		Salmon-Salmon		TRUE		edgeR		FALSE
	300000		TRUE		6 samples		FALSE		STAR-RSEM		TRUE		Limma voom		FALSE
	500000		TRUE		7 samples		FALSE		STAR-STAR		TRUE		NOISeqBIO		FALSE
	1000000		TRUE		8 samples		FALSE						SAMseq		FALSE
	2000000		TRUE		9 samples		FALSE
	5000000		TRUE		12 samples		FALSE
	10000000		TRUE		15 samples		FALSE
	20000000		TRUE
